# Supplementary material for: Comprehensive Metabolomic Comparison of Five Cereal Vinegars Using Non-Targeted and Chemical Isotope Labeling LC-MS Analysis
Source: Metabolites. 2022 May 10;12(5):427. doi: 10.3390/metabo12050427 (PMC9144210; doi:10.3390/metabo12050427)
Supplement: Supplementary file 1 [file metabolites-12-00427-s001.zip]

Archive with 5 entries (5 files):
- Supplemental Figure S1.pptx
- Supplemental Figure S2.pdf
- Supplemental Table S1.xlsx
- Supplemental Table S2.xlsx
- Supplemental Table S3.xlsx
