# Supplementary material for: Comprehensive Metabolomic Comparison of Five Cereal Vinegars Using Non-Targeted and Chemical Isotope Labeling LC-MS Analysis
Source: Metabolites. 2022 May 10;12(5):427. doi: 10.3390/metabo12050427 (PMC9144210; doi:10.3390/metabo12050427)
Supplement: Supplementary file 1 [file metabolites-12-00427-s001.zip › Supplemental Table S1.xlsx]

## Sheet: Sheet1
Supplemental Table S1. List of metaolites identified from GC-MS with high confidence.
Alignment ID(MS-DIAL)	Average Rt(min)	RI(GC-MS only)	Quant_mass(GC-MS only)	Formula	Metabolite	PubChem CID	InChIKey	Library_matched	Ion intensity
									FMV_average	FMV_Stdev	ZAV_average	ZAV_Stdev	SAV_average	SAV_Stdev	SBV_average	SBV_Stdev	JBV_average	JBV_Stdev
									FMV-1	FMV-2	FMV-3	ZAV-1	ZAV-2	ZAV-3	SAV-1	SAV-2	SAV-3	SBV-1	SBV-2	SBV-3	JBV-1	JBV-2	JBV-3
2	5.631	1039.16	117	C4H10O2	2,3-Butanediol	262	OWBTYPJTUOEWEK	NIST17	435564	480454	471813	799608	761452	775997	696458	648862	674035	700892	527898	542883	490595	454221	477297
7	6.041	1053.89	174	C3H4O3	Pyruvic acid	1060	LCTONWCANYUPML	NIST17	40843.6	44613.2	48032.2	55769.9	53361.4	57532	35462.4	35562.4	36134.5	45350.2	37053.1	38419.3	5651.15	5227.05	5417.77
8	6.204	1059.75	130	C3H8O2	1,3-Propanediol	347971	YPFDHNVEDLHUCE	NIST17	626784	677715	687220	10888.1	10757.8	14919.9	68175.2	67755.9	70162.2	105620	82441.9	84300	1960.17	1801.69	1802.31
9	6.284	1062.65	147	C3H6O3	Lactic acid	107689	JVTAAEKCZFNVCJ	NIST17	3179095	3363641	3372075	6318261	6185229	6191697	4933300	5221496	5244077	7532097	7514112	7628096	592929	537567	575002
12	6.659	1076.12	147	C2H4O3	Glycolic acid	757	AEMRFAOFKBGASW	NIST17	55893.4	60519.6	60888.6	234236	225872	230871	301344	333283	338600	186903	153857	153602	30271.4	27178.5	30146.2
14	7.006	1088.64	72	C5H11NO2	DL-Valine	6287	KZSNJWFQEVHDMF	NIST17	13434.1	18823.9	28050.2	265936	226328	332679	89884.7	120590	141430	653466	548769	452382	57962.9	47777.6	60752.4
15	7.32	1099.92	116	C3H7NO2	DL-alanine	5950	QNAYBMKLOCPYGJ	NIST17	943781	931678	822664	728359	734706	476993	727476	708405	626928	974927	686636	920053	132405	94213.9	108248
21	8.326	1136.02	147	C2H2O4	Oxalic acid	971	MUBZPKHOEPUJKR	NIST17	55620.9	63793.1	68603.7	159104	140793	141309	78608.9	91182	89400.5	128857	101597	67614.4	66788	52641.9	69734.2
23	8.448	1140.38	147	C3H6O3	3-hydroxypropionic acid	68152	ALRHLSYJTWAHJZ	NIST17	114538	121600	127418	77220.1	72505	63482.7	189362	202588	206208	165305	135582	134585	8567.23	52641.9	8289.18
30	9.39	1174.18	86	C6H13NO2	L-Isoleucine	6306	AGPKZVBTJJNPAG	NIST17	8965.38	12378.9	14077.2	113381	94921.8	129716	39257.8	57783	72848.4	341343	279512	218789	26018.7	23222.5	31169.3
35	11.019	1230.01	159	C6H12O3	2-hydroxyhexanoic acid	99824	NYHNVHGFPZAZGA	NIST17	29703.3	31745	33521.4	71009	68587.8	65737.9	77231.9	82584.4	88981.5	169939	131244	131401	726.913	709.495	798.196
40	11.967	1261.33	174	C2H7NO	Ethanolamine	700	HZAXFHJVJLSVMW	NIST17	22226.5	23572.9	24663.7	77056.6	74513.3	65574	35004.5	30973.5	29347.7	9448.57	1261.53	10824.8	19235.7	18513.7	17741.1
42	12.178	1268.28	158	C6H13NO2	L-Leucine	6106	ROHFNLRQFUQHCH	NIST17	531591	552353	556799	786362	787405	485585	462644	448520	431712	760245	522293	682902	257358	229522	234306
44	12.284	1271.8	147	C3H8O3	Glycerol	753	PEDCQBHIVMGVHV	NIST17	959003	1022479	1041216	2572975	2421110	2296296	1692110	1598304	1746806	3251910	2733788	2658981	2133183	2003849	2087464
47	12.905	1292.31	142	C5H9NO2	L-Proline	145742	ONIBWKKTOPOVIA	NIST17	279258	281829	272161	254201	278370	106540	306648	255080	237365	327651	182172	249706	59452.8	41703.5	38174.6
49	13.167	1300.94	174	C2H5NO2	Glycine	750	DHMQDGOQFOQNFH	NIST17	583782	623680	651942	792734	747184	694894	452229	490858	531778	466659	169890	368072	300560	289084	256797
51	13.52	1312.46	147	C4H6O4	Succinic acid	1110	KDYFGRWQOYBRFD	NIST17	430280	463751	484431	788445	726532	739535	362636	356912	406985	756230	493734	473669	209310	216579	190194
55	13.958	1326.77	73	C3H6O4	Glyceric acid	439194	RBNPOMFGQQGHHO	NIST17	25802.5	27758.3	29342.6	213515	196597	179456	410772	377414	445527	206752	127241	160646	12572	14037.1	12343.3
61	14.896	1357.4	204	C3H7NO3	L-Serine	5951	MTCFGRXMJLQNBG	NIST17	59568.9	62187.1	62626.4	442894	441550	327153	224679	146163	179070	307073	212089	232420	158595	165685	146505
65	15.654	1382.14	218	C4H9NO3	L-Threonine	6288	AYFVYJQAPQTCCC	NIST17	81831.1	87473.7	89050.7	135975	131469	102032	69227.9	55667.1	58713	133520	79651.4	109556	47042.9	48973.5	50584.1
79	17.652	1448.48	28	C4H9NO3	Homoserine	12647	UKAUYVFTDYCKQA	NIST17	623.057	747.959	1452.58	821.026	646.211	1774.43	1327.65	1719.27	933.574	2336.99	183790	508.944	517.724	3246.37	592.696
85	18.279	1469.44	180	C8H8O3	D-Mandelic acid	11914	IWYDHOAUDWTVEP	NIST17	147.001	94.6829	137.131	669.276	525.064	663.141	301.785	319.076	559.855	59971.8	42016.2	32431.3	0	0	0
90	18.69	1483.18	28	C4H6O5	Malic acid	222656	BJEPYKJPYRNKOW	NIST17	957.868	886.179	3106.16	1440.7	2145.93	2213.75	789.633	2851.9	1205.33	1591.25	204994	7383.33	4734.09	3007.51	1632.69
100	19.347	1505.34	73	C4H10O4	Threitol	222285	UNXHWFMMPAWVPI	NIST17	255976	283205	258880	190285	152213	165621	444969	549417	574459	1190877	1037177	977322	11887.5	15169.3	15392.9
101	19.584	1513.56	176	C5H11NO2S	L-Methionine	6137	FFEARJCKVFRZRR	NIST17	38358	41677.5	36699.8	30490	25913.2	19409.5	13881.3	14081.1	13795.6	65327.8	48429.8	55215.6	16173.9	20432.4	20794
102	19.613	1514.57	156	C5H7NO3	pyroglutamic acid	7405	ODHCTXKNWHHXJC	NIST17	464279	512707	465005	1803816	1471636	1473063	1485511	1479555	1538495	1992224	1778299	1665003	350294	463544	474113
104	19.708	1517.9	232	C4H7NO4	L-Aspartic acid	5960	CKLJMWTZIZZHCS	NIST17	113458	119046	87973.4	281054	253695	125110	171449	185460	176063	71401.7	40524	56922.1	190035	245214	248212
105	19.907	1524.78	174	C4H9NO2	4-aminobutyric acid(GABA)	119	BTCSSZJGUNDROE	NIST17	385893	428528	349852	243857	220088	191575	429082	488141	474530	170728	20911.1	129493	35198	39816.5	40624.4
106	20.059	1530.07	84	C5H9NO4	L-Glutamic acid	33032	WHUUTDBJXJRKMK	NIST17	3276.77	3839.56	2974.08	33770.1	27648.8	45888.1	23017	23112.9	25853.5	90506.5	42246.2	34192.5	7811.62	9267.63	9438.5
108	20.348	1540.13	120	C4H8O5	L-Threonic acid	5460407	JPIJQSOTBSSVTP	NIST17	4448.5	4701.75	6964.17	49016.1	35343	81698.6	17650.7	22252.2	26320.3	190224	162287	162572	14966.7	14996.8	15723.8
118	21.396	1576.51	193	C9H10O3	3-Phenyllactic acid	3848	VOXXWSYKYCBWHO	NIST17	64009.9	74305.3	79336.9	175448	149034	188610	108528	122597	140846	171843	118864	159858	2017.01	2592.52	2769.89
123	22.184	1604.11	117	C6H12O4	digitoxose	94168	JWFRNGYBHLBCMB	NIST17	1725.96	2267.74	2266.84	19999.2	18675.7	21762	9905.54	8987.31	8159.76	158686	102591	143101	809.883	432.433	371.342
125	22.313	1608.75	28	C4H10O3	1,2,3-Butanetriol	20497	YAXKTBLXMTYWDQ	NIST17	607.896	833.854	1063.61	866.102	2682.91	785.859	2769.76	3672.51	907.628	1342.13	139445	290.099	2634.91	1116.31	1370.74
127	22.573	1618.23	246	C9H11NO2	L-Phenylalanine	6140	COLNVLDHVKWLRT	NIST17	135510	173156	102735	283155	255292	192259	190969	174242	170284	185318	95758.9	125872	138546	149812	154918
133	23.243	1642.58	103	C5H10O5	D(-)-Arabinose	6902	SRBFZHDQGSBBOR	NIST17	909.157	1237.67	1142.52	174200	165861	181642	62649	90194.5	74165.4	82645.4	79900.1	51872	6409.9	5599.23	5942.55
135	23.712	1659.64	73	C5H10O5	D-Ribofuranose	5779	HMFHBZSHGGEWLO	NIST17	15373	19942	16694.3	1171965	1088386	1021074	1117902	962442	767823	629053	603511	422521	225554	190653	200870
144	24.665	1694.31	73	C6H10O5	Levoglucosan	2724705	TWNIBLMWSKIRAT	NIST17	214128	294008	247381	297082	285008	238215	4359.59	5634.88	6431.31	16938.1	13196.3	7497.35	28354.4	826.476	21871.3
145	24.841	1700.72	73	C5H12O5	Xylitol	6912	HEBKCHPVOIAQTA	NIST17	5391.51	6629.88	8216.43	471527	443124	448189	478173	389251	412479	1024315	816360	897754	28080.6	23401.9	21727.7
150	25.543	1727.47	174	C4H12N2	Putrescine	1045	KIDHWZJUCRJVML	NIST17	977088	1054422	1164540	329638	273010	310390	416156	335026	286589	4609.67	4103.55	5734.85	7644.99	6561.53	6471.6
151	25.596	1729.48	204	C5H10O5	D-Xylopyranose	135191	SRBFZHDQGSBBOR	NIST17	2786.95	2994.27	3226.59	690820	512722	663235	1246975	1031974	1014423	2716217	2453838	2043020	61995.3	57679.8	54768.2
157	26.344	1757.95	292	C5H10O6	ribonic acid	5460677	QXKAIJAYHKCRRA	NIST17	4008.14	3986.92	4383.5	44597.5	44498	45608.6	85989	70450.9	67577.1	38702.9	28848.8	36381.9	1844.94	2032.35	1690.87
165	27.143	1788.37	217	C5H10O5	.beta.-Arabinopyranose	444173	SRBFZHDQGSBBOR	NIST17	3997.24	4166.02	6069.74	70388.9	66861.8	77501.5	62948.7	55853.4	63521.6	137075	103961	103948	462.096	2782.17	3464.39
168	27.433	1799.54	204	C6H12O6	Talose	441035	GZCGUPFRVQAUEE	NIST17	953.509	943.16	1510.87	1542.26	1723.72	576.973	5847.29	5882.52	5642.57	89014.8	84395	79094	16312.1	965.326	638.813
173	27.816	1814.66	273	C6H8O7	Citric acid	311	KRKNYBCHXYNGOX	NIST17	12138.3	10418.2	14683.9	206236	163369	223833	349204	348239	347638	14732.5	14063.6	11786.5	67476.8	73113.4	60945.3
175	28.1	1825.97	174	C5H14N2	Cadaverine	273	VHRGRCVQAFMJIZ	NIST17	610009	687337	826081	237150	169050	242111	256102	237244	206179	2772.06	221.268	7117.96	2850.71	2782.32	2329.52
180	28.567	1844.58	174	C6H12O6	Psicose	441036	BJHIKXHVCXFQLS	NIST17	1045.55	1276.02	1877.75	55176.6	48505.2	95936	37535.7	36343.6	30696.2	3904.73	573.87	5237.36	24925.2	29834.7	31514.4
186	29.112	1866.3	73	C6H12O6	D-Fructose	439163	RFSUNEUAIZKAJO	NIST17	3547930	3457612	4258437	2707097	2126592	2845763	139247	142316	124752	4836767	4135631	4775406	487767	391212	423170
191	29.394	1877.54	204	C8H16O6	Ethyl .alpha.-D-glucopyranoside	91694274	WYUFTYLVLQZQNH	NIST17	159164	157077	176691	133294	356643	382096	182602	199388	161813	359873	370144	352242	672815	556630	588677
195	29.667	1888.41	179	C9H10O5	syringic acid	10742	JMSVCTWVEWCHDZ	NIST17	74080.9	67096	78392.3	2852.62	57820	89709.4	30879.6	37312.5	32537.7	31238.9	31948.2	30430	9308.72	9113.94	8824.1
197	29.729	1890.89	73	C6H12O6	glucose	5793	WQZGKKKJIJFFOK	NIST17	4567853	4170022	4743348	4647234	4474075	4703036	623084	770955	576209	160439	5315000	5081149	6395947	6115910	6047692
200	30.028	1902.96	174	C8H11NO	Tyramine	5610	DZGWFCGJZKJUFP	NIST17	350818	371729	391976	70872.1	62079.1	75289.6	63280.4	80107.2	67033.2	89902.8	15219	114773	16607.9	13420.9	12969.4
201	30.15	1908.11	73	C6H12O6	D-(+)-Mannose	18950	WQZGKKKJIJFFOK	NIST17	1655232	1726868	1757088	1773039	1564268	1827889	124640	157844	118587	2322801	2363733	2032355	4628301	3823746	3741840
203	30.205	1910.43	203	C6H13NO5	D-Glucosamine	439213	FZHXIRIBWMQPQF	NIST17	18179.4	19024	18954.1	26652.1	23832.9	22280.5	4244.06	4918.4	3853.04	163882	142695	167478	43068.4	36845.6	34875.6
206	30.346	1916.39	174	C6H14N2O2	lysine	5962	KDXKERNSBIXSRK	NIST17	8745.84	9773.68	9078.19	93898.8	79954.8	71207.8	63145.5	75872.1	51615.2	2551.79	2547.87	2898.38	108459	75035.3	84294.2
208	30.502	1922.97	319	C6H14O6	D-Mannitol	6251	FBPFZTCFMRRESA	NIST17	62651.5	66898.3	12457.4	1323520	1017159	1293652	403801	493909	514680	317772	320282	256628	44129.9	32445.9	39841.9
209	30.582	1926.32	73	C6H14O6	L-Iditol	5460044	FBPFZTCFMRRESA	NIST17	17461	17633.3	102018	538157	386132	505141	113520	128497	114175	1131016	1145665	923968	66918.2	118945	49382.7
213	30.716	1931.98	218	C9H11NO3	L-Tyrosine	6057	OUYCCCASQSFEME	NIST17	15973.5	15421.2	17150.9	174023	157082	114017	63718.7	78603.9	61822.6	69076.2	66887.2	64024.2	216242	183626	166203
223	31.372	1959.67	175	C6H10O7	D-Galacturonic Acid	439215	AEMOLEFTQBMNLQ	NIST17	31525.1	34462.4	32116.3	20150.2	20202	17368.6	1294.6	1504.07	1042.72	19475.1	19400.5	16837.2	89513.3	60698.7	73014.6
224	31.731	1974.8	217	C6H12O6	.alpha.-D-(+)-Talopyranose	81696	WQZGKKKJIJFFOK	NIST17	12199.3	11518.3	11636.4	47688.3	45662.5	45667.3	4288.82	9051.51	8734.47	97989.1	131081	123921	114027	95009.3	81033.3
229	32.078	1989.45	73	C7H14O2	isohexonic acid	12344	MHPUGCYGQWGLJL	NIST17	60745	70114.3	74131.1	85168.4	87379.7	70619.6	25159.7	30376	35069.8	62399.7	56917.3	49611.3	553650	407936	388544
231	32.518	2006.69	204	C5H4N4O2	Xanthine	1188	LRFVTYWOQMYALW	NIST17	2272.38	3029.44	3345.74	3423.35	3705.88	1815.87	26541.2	28287.9	31965.9	194998	163061	172323	45995.9	1417.22	1925.77
239	33.582	2045.12	204	C12H22O11	Maltose	439186	GUBGYTABKSRVRQ	NIST17	3310.58	2598	717.174	123450	112466	97691.1	199433	167355	216220	252707	258363	253445	3040.77	4621.39	3059.5
243	34.3	2070.99	73	C6H12O6	Inositol	892	CDAISMWEOUEBRE	NIST17	76692.8	85964.3	126453	1632798	1291207	1623598	1257205	1162577	1575978	1289069	1120431	939513	377529	356468	304299
244	34.512	2078.61	204	C6H12O6	Galactopyranose	6036	WQZGKKKJIJFFOK	NIST17	67655.1	75872.2	121961	918.348	804.659	3549.2	65287.9	70243.5	90001.4	182511	144670	192618	184322	217834	4476.38
261	37.241	2176.83	204	C5H10O5	D-Lyxose	439240	PYMYPHUHKUWMLA	NIST17	1423.29	1251.11	1768.71	170558	223573	244624	239538	203714	240360	491078	692785	666289	7603.71	10369.7	9506.41
275	38.225	2212.23	204	C9H16O9	2-(alpha-D-mannosyl)-D-glyceric acid	5460194	DDXCFDOPXBPUJC	NIST17	10794.9	6972.7	11701	30922.2	33204.4	36021.7	11437.6	12105.5	12613.9	15115.3	18550.2	18091.4	218352	238111	192941
278	38.598	2225.66	361	C12H22O11	Sucrose	5988	CZMRCDWAGMRECN	NIST17	6307.17	1292.98	7117.29	10290.8	15011.3	112278	75536.1	82208.1	1752.88	299.197	3049.72	81479.6	619.129	1566.69	3095.35
303	43.663	2407.96	361	C12H22O11	Lactose	440995	GUBGYTABKSRVRQ	NIST17	41707.7	10361.6	46781.4	81619.3	34505.9	2088.08	2225.07	3239.12	2364.34	260.029	76212.7	1704.57	2826.67	3138.23	86272.2

## Sheet: Sheet2
Alignment ID(MS-DIAL)	Metabolite	PubChem CID	Ion intensity
			FMV_average	FMV_Stdev	ZAV_average			ZAV_Stdev	SAV_average	SAV_Stdev			SBV_average	SBV_Stdev	JBV_average			JBV_Stdev
			FMV-1	FMV-2	FMV-3			ZAV-1	ZAV-2	ZAV-3			SAV-1	SAV-2	SAV-3			SBV-1	SBV-2	SBV-3			JBV-1	JBV-2	JBV-3
2	2,3-Butanediol	262	435564	480454	471813	462611	19447.3	799608	761452	775997	779019	15722.9	696458	648862	674035	673118	19441.6	700892	527898	542883	590558	78257.4	490595	454221	477297	474038	15027.4
7	Pyruvic acid	1060	40843.6	44613.2	48032.2	44496.4	2935.91	55769.9	53361.4	57532	55554.5	1709.45	35462.4	35562.4	36134.5	35719.8	296.1	45350.2	37053.1	38419.3	40274.2	3632.35	5651.15	5227.05	5417.77	5431.99	173.427
8	1,3-Propanediol	347971	626784	677715	687220	663906	26534.3	10888.1	10757.8	14919.9	12188.6	1932.06	68175.2	67755.9	70162.2	68697.7	1049.56	105620	82441.9	84300	90787.3	10515.6	1960.17	1801.69	1802.31	1854.73	74.5599
9	Lactic acid	107689	3179095	3363641	3372075	3304937	89050.3	6318261	6185229	6191697	6231729	61244.3	4933300	5221496	5244077	5.13296e+06	141480	7532097	7514112	7628096	7.5581e+06	50035.1	592929	537567	575002	568499	23064.5
12	Glycolic acid	757	55893.4	60519.6	60888.6	59100.6	2272.78	234236	225872	230871	230326	3436.25	301344	333283	338600	324409	16453.3	186903	153857	153602	164788	15638.4	30271.4	27178.5	30146.2	29198.7	1429.4
14	DL-Valine	6287	13434.1	18823.9	28050.2	20102.7	6035.1	265936	226328	332679	274981	43886.1	89884.7	120590	141430	117302	21171.5	653466	548769	452382	551539	82115.5	57962.9	47777.6	60752.4	55497.6	5576.43
15	DL-alanine	5950	943781	931678	822664	899374	54467.1	728359	734706	476993	646686	120019	727476	708405	626928	687603	43604	974927	686636	920053	860539	124992	132405	94213.9	108248	111623	15773.1
21	Oxalic acid	971	55620.9	63793.1	68603.7	62672.6	5359.11	159104	140793	141309	147069	8513.11	78608.9	91182	89400.5	86397.1	5554.97	128857	101597	67614.4	99356.1	25052.4	66788	52641.9	69734.2	63054.7	7460.57
23	3-hydroxypropionic acid	68152	114538	121600	127418	121185	5266.61	77220.1	72505	63482.7	71069.2	5699.42	189362	202588	206208	199386	7240.58	165305	135582	134585	145158	14252.3	8567.23	52641.9	8289.18	23166.1	20842.8
30	L-Isoleucine	6306	8965.38	12378.9	14077.2	11807.2	2125.68	113381	94921.8	129716	112673	14213.6	39257.8	57783	72848.4	56629.7	13737.5	341343	279512	218789	279881	50033.3	26018.7	23222.5	31169.3	26803.5	3291.42
35	2-hydroxyhexanoic acid	99824	29703.3	31745	33521.4	31656.6	1559.95	71009	68587.8	65737.9	68444.9	2154.28	77231.9	82584.4	88981.5	82932.6	4803.08	169939	131244	131401	144195	18204.2	726.913	709.495	798.196	744.868	38.3732
40	Ethanolamine	700	22226.5	23572.9	24663.7	23487.7	996.814	77056.6	74513.3	65574	72381.3	4924.22	35004.5	30973.5	29347.7	31775.2	2377.94	9448.57	1261.53	10824.8	7178.31	4221.35	19235.7	18513.7	17741.1	18496.8	610.297
42	L-Leucine	6106	531591	552353	556799	546915	10986.3	786362	787405	485585	686451	142034	462644	448520	431712	447625	12643.9	760245	522293	682902	655147	99106.5	257358	229522	234306	240395	12152.3
44	Glycerol	753	959003	1022479	1041216	1.00757e+06	35181	2572975	2421110	2296296	2430127	113134	1692110	1598304	1746806	1.67907e+06	61322.5	3251910	2733788	2658981	2.88156e+06	263652	2133183	2003849	2087464	2074832	53550.6
47	L-Proline	145742	279258	281829	272161	277749	4088.45	254201	278370	106540	213037	75948.4	306648	255080	237365	266364	29388.9	327651	182172	249706	253176	59442.5	59452.8	41703.5	38174.6	46443.6	9310.97
49	Glycine	750	583782	623680	651942	619802	27961.1	792734	747184	694894	744937	39974.8	452229	490858	531778	491622	32480.4	466659	169890	368072	334874	123409	300560	289084	256797	282147	18527.3
51	Succinic acid	1110	430280	463751	484431	459487	22311.4	788445	726532	739535	751504	26655.2	362636	356912	406985	375511	22377.9	756230	493734	473669	574544	128732	209310	216579	190194	205361	11127.8
55	Glyceric acid	439194	25802.5	27758.3	29342.6	27634.5	1447.87	213515	196597	179456	196522	13904.6	410772	377414	445527	411238	27808.7	206752	127241	160646	164880	32598.1	12572	14037.1	12343.3	12984.1	750.4
61	L-Serine	5951	59568.9	62187.1	62626.4	61460.8	1349.73	442894	441550	327153	403866	54247	224679	146163	179070	183304	32193.3	307073	212089	232420	250527	40836.2	158595	165685	146505	156928	7918.35
65	L-Threonine	6288	81831.1	87473.7	89050.7	86118.5	3099.28	135975	131469	102032	123158	15051.8	69227.9	55667.1	58713	61202.7	5809.37	133520	79651.4	109556	107576	22036.4	47042.9	48973.5	50584.1	48866.8	1447.68
79	Homoserine	12647	623.057	747.959	1452.58	941.199	365.18	821.026	646.211	1774.43	1080.56	495.808	1327.65	1719.27	933.574	1326.83	320.76	2336.99	183790	508.944	62212	85971.9	517.724	3246.37	592.696	1452.26	1268.99
85	D-Mandelic acid	11914	147.001	94.6829	137.131	126.272	22.6971	669.276	525.064	663.141	619.16	66.5831	301.785	319.076	559.855	393.572	117.791	59971.8	42016.2	32431.3	44806.4	11415.1	0	0	0	0	0
90	Malic acid	222656	957.868	886.179	3106.16	1650.07	1030.03	1440.7	2145.93	2213.75	1933.46	349.529	789.633	2851.9	1205.33	1615.62	890.502	1591.25	204994	7383.33	71322.9	94549.4	4734.09	3007.51	1632.69	3124.76	1268.85
100	Threitol	222285	255976	283205	258880	266020	12209.3	190285	152213	165621	169373	15767.8	444969	549417	574459	522948	56079.3	1190877	1037177	977322	1.06846e+06	89945.7	11887.5	15169.3	15392.9	14149.9	1602.38
101	L-Methionine	6137	38358	41677.5	36699.8	38911.8	2069.54	30490	25913.2	19409.5	25270.9	4546.31	13881.3	14081.1	13795.6	13919.3	119.631	65327.8	48429.8	55215.6	56324.4	6942.99	16173.9	20432.4	20794	19133.4	2097.91
102	pyroglutamic acid	7405	464279	512707	465005	480663	22659.9	1803816	1471636	1473063	1.58284e+06	156256	1485511	1479555	1538495	1501187	26492.6	1992224	1778299	1665003	1811842	135677	350294	463544	474113	429317	56043.8
104	L-Aspartic acid	5960	113458	119046	87973.4	106826	13524.6	281054	253695	125110	219953	67987.9	171449	185460	176063	177658	5830.05	71401.7	40524	56922.1	56282.6	12613.9	190035	245214	248212	227820	26746.4
105	4-aminobutyric acid(GABA)	119	385893	428528	349852	388091	32156.7	243857	220088	191575	218507	21373.2	429082	488141	474530	463917	25251.4	170728	20911.1	129493	107044	63189	35198	39816.5	40624.4	38546.3	2390.43
106	L-Glutamic acid	33032	3276.77	3839.56	2974.08	3363.47	358.61	33770.1	27648.8	45888.1	35769	7579.14	23017	23112.9	25853.5	23994.5	1315.1	90506.5	42246.2	34192.5	55648.4	24866.7	7811.62	9267.63	9438.5	8839.25	729.984
108	L-Threonic acid	5460407	4448.5	4701.75	6964.17	5371.47	1130.94	49016.1	35343	81698.6	55352.6	19447.8	17650.7	22252.2	26320.3	22074.4	3541.56	190224	162287	162572	171694	13102.9	14966.7	14996.8	15723.8	15229.1	350.01
118	3-Phenyllactic acid	3848	64009.9	74305.3	79336.9	72550.7	6379.01	175448	149034	188610	171031	16456.1	108528	122597	140846	123990	13230.7	171843	118864	159858	150189	22683.5	2017.01	2592.52	2769.89	2459.81	321.367
123	digitoxose	94168	1725.96	2267.74	2266.84	2086.85	255.189	19999.2	18675.7	21762	20145.6	1264.23	9905.54	8987.31	8159.76	9017.54	713.035	158686	102591	143101	134793	23642.6	809.883	432.433	371.342	537.886	193.941
125	1,2,3-Butanetriol	20497	607.896	833.854	1063.61	835.119	186.046	866.102	2682.91	785.859	1444.96	875.976	2769.76	3672.51	907.628	2449.97	1151.19	1342.13	139445	290.099	47025.7	65351.7	2634.91	1116.31	1370.74	1707.32	664.077
127	L-Phenylalanine	6140	135510	173156	102735	137134	28771.9	283155	255292	192259	243569	38022.9	190969	174242	170284	178498	8965.12	185318	95758.9	125872	135650	37210.2	138546	149812	154918	147759	6839.83
133	D(-)-Arabinose	6902	909.157	1237.67	1142.52	1096.45	138.016	174200	165861	181642	173901	6445.67	62649	90194.5	74165.4	75669.7	11295.6	82645.4	79900.1	51872	71472.5	13904.9	6409.9	5599.23	5942.55	5983.89	332.244
135	D-Ribofuranose	5779	15373	19942	16694.3	17336.4	1919.74	1171965	1088386	1021074	1.09381e+06	61720.2	1117902	962442	767823	949389	143217	629053	603511	422521	551695	91933	225554	190653	200870	205692	14650.6
144	Levoglucosan	2724705	214128	294008	247381	251839	32763.1	297082	285008	238215	273435	25387.6	4359.59	5634.88	6431.31	5475.26	853.276	16938.1	13196.3	7497.35	12543.9	3881.67	28354.4	826.476	21871.3	17017.4	11750.7
145	Xylitol	6912	5391.51	6629.88	8216.43	6745.94	1156.18	471527	443124	448189	454280	12369.7	478173	389251	412479	426634	37656.9	1024315	816360	897754	912810	85562.3	28080.6	23401.9	21727.7	24403.4	2688.49
150	Putrescine	1045	977088	1054422	1164540	1.06535e+06	76916.2	329638	273010	310390	304346	23510.1	416156	335026	286589	345924	53454.1	4609.67	4103.55	5734.85	4816.02	681.772	7644.99	6561.53	6471.6	6892.71	533.209
151	D-Xylopyranose	135191	2786.95	2994.27	3226.59	3002.6	179.579	690820	512722	663235	622259	78269.1	1246975	1031974	1014423	1.09779e+06	105732	2716217	2453838	2043020	2.40436e+06	277050	61995.3	57679.8	54768.2	58147.8	2968.93
157	ribonic acid	5460677	4008.14	3986.92	4383.5	4126.19	182.157	44597.5	44498	45608.6	44901.4	501.761	85989	70450.9	67577.1	74672.3	8087.64	38702.9	28848.8	36381.9	34644.5	4206.3	1844.94	2032.35	1690.87	1856.05	139.631
165	.beta.-Arabinopyranose	444173	3997.24	4166.02	6069.74	4744.34	939.735	70388.9	66861.8	77501.5	71584.1	4425.09	62948.7	55853.4	63521.6	60774.6	3487.62	137075	103961	103948	114995	15613.1	462.096	2782.17	3464.39	2236.22	1285.04
168	Talose	441035	953.509	943.16	1510.87	1135.85	265.215	1542.26	1723.72	576.973	1280.98	503.292	5847.29	5882.52	5642.57	5790.79	105.791	89014.8	84395	79094	84167.9	4053.33	16312.1	965.326	638.813	5972.09	7312.73
173	Citric acid	311	12138.3	10418.2	14683.9	12413.5	1752.33	206236	163369	223833	197813	25392.5	349204	348239	347638	348360	645.029	14732.5	14063.6	11786.5	13527.6	1261.01	67476.8	73113.4	60945.3	67178.5	4972.09
175	Cadaverine	273	610009	687337	826081	707809	89390.9	237150	169050	242111	216104	33333.3	256102	237244	206179	233175	20583	2772.06	221.268	7117.96	3370.43	2847.18	2850.71	2782.32	2329.52	2654.18	231.261
180	Psicose	441036	1045.55	1276.02	1877.75	1399.77	350.833	55176.6	48505.2	95936	66539.2	20964.3	37535.7	36343.6	30696.2	34858.5	2983.15	3904.73	573.87	5237.36	3238.66	1961.26	24925.2	29834.7	31514.4	28758.1	2795.65
186	D-Fructose	439163	3547930	3457612	4258437	3.75466e+06	358128	2707097	2126592	2845763	2.55982e+06	311523	139247	142316	124752	135439	7659.48	4836767	4135631	4775406	4.5826e+06	317047	487767	391212	423170	434050	40162.2
191	Ethyl .alpha.-D-glucopyranoside	91694274	159164	157077	176691	164310	8795.68	133294	356643	382096	290677	111771	182602	199388	161813	181267	15368.9	359873	370144	352242	360753	7334.66	672815	556630	588677	606041	48995.6
195	syringic acid	10742	74080.9	67096	78392.3	73189.7	4654.57	2852.62	57820	89709.4	50127.4	35873.9	30879.6	37312.5	32537.7	33576.6	2727.02	31238.9	31948.2	30430	31205.7	620.279	9308.72	9113.94	8824.1	9082.26	199.109
197	glucose	5793	4567853	4170022	4743348	4493741	239854	4647234	4474075	4703036	4608115	97479.9	623084	770955	576209	656749	82992.2	160439	5315000	5081149	3.51886e+06	2.37668e+06	6395947	6115910	6047692	6.18652e+06	150686
200	Tyramine	5610	350818	371729	391976	371508	16803.5	70872.1	62079.1	75289.6	69413.6	5490.9	63280.4	80107.2	67033.2	70140.3	7212.3	89902.8	15219	114773	73298.3	42304.7	16607.9	13420.9	12969.4	14332.7	1619.31
201	D-(+)-Mannose	18950	1655232	1726868	1757088	1.71306e+06	42713	1773039	1564268	1827889	1721732	113573	124640	157844	118587	133691	17257.1	2322801	2363733	2032355	2.23963e+06	147515	4628301	3823746	3741840	4064629	399976
203	D-Glucosamine	439213	18179.4	19024	18954.1	18719.2	382.717	26652.1	23832.9	22280.5	24255.2	1809.5	4244.06	4918.4	3853.04	4338.5	440.029	163882	142695	167478	158018	10934.1	43068.4	36845.6	34875.6	38263.2	3491.67
206	lysine	5962	8745.84	9773.68	9078.19	9199.24	428.256	93898.8	79954.8	71207.8	81687.1	9344.18	63145.5	75872.1	51615.2	63544.3	9906.87	2551.79	2547.87	2898.38	2666.01	164.315	108459	75035.3	84294.2	89262.7	14090.1
208	D-Mannitol	6251	62651.5	66898.3	12457.4	47335.7	24723.6	1323520	1017159	1293652	1.21144e+06	137920	403801	493909	514680	470797	48126.1	317772	320282	256628	298227	29432.9	44129.9	32445.9	39841.9	38805.9	4825.9
209	L-Iditol	5460044	17461	17633.3	102018	45704.1	39820	538157	386132	505141	476476	65289.7	113520	128497	114175	118731	6910.83	1131016	1145665	923968	1.06688e+06	101233	66918.2	118945	49382.7	78415.2	29539.2
213	L-Tyrosine	6057	15973.5	15421.2	17150.9	16181.9	721.345	174023	157082	114017	148374	25259.1	63718.7	78603.9	61822.6	68048.4	7503.86	69076.2	66887.2	64024.2	66662.5	2068.58	216242	183626	166203	188690	20740
223	D-Galacturonic Acid	439215	31525.1	34462.4	32116.3	32701.3	1268.48	20150.2	20202	17368.6	19240.3	1323.63	1294.6	1504.07	1042.72	1280.46	188.608	19475.1	19400.5	16837.2	18570.9	1226.31	89513.3	60698.7	73014.6	74408.9	11804.7
224	.alpha.-D-(+)-Talopyranose	81696	12199.3	11518.3	11636.4	11784.6	297.126	47688.3	45662.5	45667.3	46339.4	953.842	4288.82	9051.51	8734.47	7358.27	2174.28	97989.1	131081	123921	117664	14215.7	114027	95009.3	81033.3	96690	13522.1
229	isohexonic acid	12344	60745	70114.3	74131.1	68330.1	5608.6	85168.4	87379.7	70619.6	81055.9	7434.59	25159.7	30376	35069.8	30201.8	4047.66	62399.7	56917.3	49611.3	56309.4	5238.5	553650	407936	388544	450043	73687.8
231	Xanthine	1188	2272.38	3029.44	3345.74	2882.52	450.344	3423.35	3705.88	1815.87	2981.7	832.396	26541.2	28287.9	31965.9	28931.7	2260.93	194998	163061	172323	176794	13416.1	45995.9	1417.22	1925.77	16446.3	20895.8
239	Maltose	439186	3310.58	2598	717.174	2208.58	1093.97	123450	112466	97691.1	111202	10553.9	199433	167355	216220	194336	20272.3	252707	258363	253445	254838	2510.67	3040.77	4621.39	3059.5	3573.89	740.739
243	Inositol	892	76692.8	85964.3	126453	96370.1	21606	1632798	1291207	1623598	1.51587e+06	158903	1257205	1162577	1575978	1331920	176846	1289069	1120431	939513	1.11634e+06	142735	377529	356468	304299	346099	30782
244	Galactopyranose	6036	67655.1	75872.2	121961	88496	23899.7	918.348	804.659	3549.2	1757.4	1267.84	65287.9	70243.5	90001.4	75177.6	10675.5	182511	144670	192618	173267	20637.3	184322	217834	4476.38	135544	93683.3
261	D-Lyxose	439240	1423.29	1251.11	1768.71	1481.04	215.216	170558	223573	244624	212918	31161.5	239538	203714	240360	227871	17084.9	491078	692785	666289	616717	89496.6	7603.71	10369.7	9506.41	9159.95	1155.5
275	2-(alpha-D-mannosyl)-D-glyceric acid	5460194	10794.9	6972.7	11701	9822.86	2049.04	30922.2	33204.4	36021.7	33382.8	2085.67	11437.6	12105.5	12613.9	12052.3	481.677	15115.3	18550.2	18091.4	17252.3	1522.63	218352	238111	192941	216468	18488.7
278	Sucrose	5988	6307.17	1292.98	7117.29	4905.81	2575.98	10290.8	15011.3	112278	45860.1	47004.3	75536.1	82208.1	1752.88	53165.7	36456.2	299.197	3049.72	81479.6	28276.2	37637.3	619.129	1566.69	3095.35	1760.39	1020.15
303	Lactose	440995	41707.7	10361.6	46781.4	32950.3	16106.3	81619.3	34505.9	2088.08	39404.4	32652.7	2225.07	3239.12	2364.34	2609.51	448.816	260.029	76212.7	1704.57	26059.1	35468.9	2826.67	3138.23	86272.2	30745.7	39263.4

## Sheet: Sheet3
Alignment ID(MS-DIAL)	RI	Metabolite	PubChem CID	FMV	ZAV	SAV	SBV	JBV
2	1039	2,3-Butanediol	262	4.63±0.19	8±0.16	6.73±0.19	5.91±0.78	4.74±0.15
7	1054	Pyruvic acid	1060	0.44±0.03	0.56±0.02	0.36±0	0.4±0.04	0.05±0
8	1060	1,3-Propanediol	347971	6.64±0.27	0.11±0.02	0.69±0.01	0.91±0.11	0.02±0
9	1063	Lactic acid	107689	33.05±0.89	63.18±0.61	51.33±1.41	75.58±0.5	5.68±0.23
12	1076	Glycolic acid	757	0.59±0.02	2.34±0.03	3.24±0.16	1.65±0.16	0.29±0.01
14	1089	DL-Valine	6287	0.2±0.06	2.66±0.44	1.17±0.21	5.52±0.82	0.55±0.06
15	1100	DL-alanine	5950	8.99±0.54	7.28±1.2	6.88±0.44	8.61±1.25	1.12±0.16
21	1136	Oxalic acid	971	0.63±0.05	1.59±0.09	0.86±0.06	0.99±0.25	0.63±0.07
23	1140	3-hydroxypropionic acid	68152	1.21±0.05	0.77±0.06	1.99±0.07	1.45±0.14	0.23±0.21
30	1174	L-Isoleucine	6306	0.12±0.02	1.13±0.14	0.57±0.14	2.8±0.5	0.27±0.03
35	1230	2-hydroxyhexanoic acid	99824	0.32±0.02	0.71±0.02	0.83±0.05	1.44±0.18	0.01±0
40	1261	Ethanolamine	700	0.23±0.01	0.77±0.05	0.32±0.02	0.07±0.04	0.18±0.01
42	1268	L-Leucine	6106	5.47±0.11	7.86±1.42	4.48±0.13	6.55±0.99	2.4±0.12
44	1272	Glycerol	753	10.08±0.35	25.73±1.13	16.79±0.61	28.82±2.64	20.75±0.54
47	1292	L-Proline	145742	2.78±0.04	2.54±0.76	2.66±0.29	2.53±0.59	0.46±0.09
49	1301	Glycine	750	6.2±0.28	7.93±0.4	4.92±0.32	3.35±1.23	2.82±0.19
51	1312	Succinic acid	1110	4.59±0.22	7.88±0.27	3.76±0.22	5.75±1.29	2.05±0.11
55	1327	Glyceric acid	439194	0.28±0.01	2.14±0.14	4.11±0.28	1.65±0.33	0.13±0.01
61	1357	L-Serine	5951	0.61±0.01	4.43±0.54	1.83±0.32	2.51±0.41	1.57±0.08
65	1382	L-Threonine	6288	0.86±0.03	1.36±0.15	0.61±0.06	1.08±0.22	0.49±0.01
79	1448	Homoserine	12647	0.01±0	0.01±0	0.01±0	0.62±0.86	0.01±0.01
85	1469	D-Mandelic acid	11914	0±0	0.01±0	0±0	0.45±0.11	0±0
90	1483	Malic acid	222656	0.02±0.01	0.01±0	0.02±0.01	0.71±0.95	0.03±0.01
100	1505	Threitol	222285	2.66±0.12	1.9±0.16	5.23±0.56	10.68±0.9	0.14±0.02
101	1514	L-Methionine	6137	0.39±0.02	0.3±0.05	0.14±0	0.56±0.07	0.19±0.02
102	1515	pyroglutamic acid	7405	4.81±0.23	18.04±1.56	15.01±0.26	18.12±1.36	4.29±0.56
104	1518	L-Aspartic acid	5960	1.07±0.14	2.81±0.68	1.78±0.06	0.56±0.13	2.28±0.27
105	1525	4-aminobutyric acid(GABA)	119	3.88±0.32	2.44±0.21	4.64±0.25	1.07±0.63	0.39±0.02
106	1530	L-Glutamic acid	33032	0.03±0	0.34±0.08	0.24±0.01	0.56±0.25	0.09±0.01
108	1540	L-Threonic acid	5460407	0.05±0.01	0.49±0.19	0.22±0.04	1.72±0.13	0.15±0
118	1577	3-Phenyllactic acid	3848	0.73±0.06	1.75±0.16	1.24±0.13	1.5±0.23	0.02±0
123	1604	digitoxose	94168	0.02±0	0.2±0.01	0.09±0.01	1.35±0.24	0.01±0
125	1609	1,2,3-Butanetriol	20497	0.01±0	0.01±0.01	0.02±0.01	0.47±0.65	0.02±0.01
127	1618	L-Phenylalanine	6140	1.37±0.29	2.83±0.38	1.78±0.09	1.36±0.37	1.48±0.07
133	1643	D(-)-Arabinose	6902	0.01±0	1.74±0.06	0.76±0.11	0.71±0.14	0.06±0
135	1660	D-Ribofuranose	5779	0.17±0.02	11.72±0.62	9.49±1.43	5.52±0.92	2.06±0.15
144	1694	Levoglucosan	2724705	2.52±0.33	2.97±0.25	0.05±0.01	0.13±0.04	0.17±0.12
145	1701	Xylitol	6912	0.07±0.01	4.72±0.12	4.27±0.38	9.13±0.86	0.24±0.03
150	1727	Putrescine	1045	10.65±0.77	3.3±0.24	3.46±0.53	0.05±0.01	0.07±0.01
151	1729	D-Xylopyranose	135191	0.03±0	6.91±0.78	10.98±1.06	24.04±2.77	0.58±0.03
157	1758	ribonic acid	5460677	0.04±0	0.45±0.01	0.75±0.08	0.35±0.04	0.02±0
165	1788	.beta.-Arabinopyranose	444173	0.05±0.01	0.7±0.04	0.61±0.03	1.15±0.16	0.02±0.01
168	1800	Talose	441035	0.01±0	0.02±0.01	0.06±0	0.84±0.04	0.06±0.07
173	1815	Citric acid	311	0.12±0.02	2.06±0.25	3.48±0.01	0.14±0.01	0.67±0.05
175	1826	Cadaverine	273	7.08±0.89	2.37±0.33	2.33±0.21	0.03±0.03	0.03±0
180	1845	Psicose	441036	0.01±0	0.55±0.21	0.35±0.03	0.03±0.02	0.29±0.03
186	1866	D-Fructose	439163	37.55±3.58	27.07±3.12	1.35±0.08	45.83±3.17	4.34±0.4
191	1878	Ethyl .alpha.-D-glucopyranoside	91694274	1.64±0.09	1.33±1.12	1.81±0.15	3.61±0.07	6.06±0.49
195	1888	syringic acid	10742	0.73±0.05	0.03±0.36	0.34±0.03	0.31±0.01	0.09±0
197	1891	glucose	5793	44.94±2.4	46.47±0.97	6.57±0.83	35.19±23.77	61.87±1.51
200	1903	Tyramine	5610	3.72±0.17	0.71±0.05	0.7±0.07	0.73±0.42	0.14±0.02
201	1908	D-(+)-Mannose	18950	17.13±0.43	17.73±1.14	1.34±0.17	22.4±1.48	40.65±4
203	1910	D-Glucosamine	439213	0.19±0	0.27±0.02	0.04±0	1.58±0.11	0.38±0.03
206	1916	lysine	5962	0.09±0	0.94±0.09	0.64±0.1	0.03±0	0.89±0.14
208	1923	D-Mannitol	6251	0.47±0.25	13.24±1.38	4.71±0.48	2.98±0.29	0.39±0.05
209	1926	L-Iditol	5460044	0.46±0.4	5.38±0.65	1.19±0.07	10.67±1.01	0.78±0.3
213	1932	L-Tyrosine	6057	0.16±0.01	1.74±0.25	0.68±0.08	0.67±0.02	1.89±0.21
223	1960	D-Galacturonic Acid	439215	0.33±0.01	0.2±0.01	0.01±0	0.19±0.01	0.74±0.12
224	1975	.alpha.-D-(+)-Talopyranose	81696	0.12±0	0.48±0.01	0.07±0.02	1.18±0.14	0.97±0.14
229	1989	isohexonic acid	12344	0.68±0.06	0.85±0.07	0.3±0.04	0.56±0.05	4.5±0.74
231	2007	Xanthine	1188	0.03±0	0.03±0.01	0.29±0.02	1.77±0.13	0.16±0.21
239	2045	Maltose	439186	0.02±0.01	1.23±0.11	1.94±0.2	2.55±0.03	0.04±0.01
243	2071	Inositol	892	0.96±0.22	16.33±1.59	13.32±1.77	11.16±1.43	3.46±0.31
244	2079	Galactopyranose	6036	0.88±0.24	0.01±0.01	0.75±0.11	1.73±0.21	1.36±0.94
261	2177	D-Lyxose	439240	0.01±0	1.71±0.31	2.28±0.17	6.17±0.89	0.09±0.01
275	2212	2-(alpha-D-mannosyl)-D-glyceric acid	5460194	0.1±0.02	0.31±0.02	0.12±0	0.17±0.02	2.16±0.18
278	2226	Sucrose	5988	0.05±0.03	0.1±0.47	0.53±0.36	0.28±0.38	0.02±0.01
303	2408	Lactose	440995	0.33±0.16	0.82±0.33	0.03±0	0.26±0.35	0.31±0.39
