# Supplementary material for: Comprehensive Metabolomic Comparison of Five Cereal Vinegars Using Non-Targeted and Chemical Isotope Labeling LC-MS Analysis
Source: Metabolites. 2022 May 10;12(5):427. doi: 10.3390/metabo12050427 (PMC9144210; doi:10.3390/metabo12050427)
Supplement: Supplementary file 1 [file metabolites-12-00427-s001.zip › Supplemental Table S2.xlsx]

## Sheet: Sheet1
Supplemental Table S2. Note that all of the UHPLC-Q/TOF-MS features were supported by MS/MS spectra in Global Natural Products Social Molecular Networking (GNPS) with cosine value >0.8 (Wang M, Carver JJ, 2016) or supported by MS/MS spectra using MS-FINDER(v3.30) (Tsugawa et al., 2016), SIRIUS4 (v4.01) (Dührkop et al., 2019) with high confidence. Some main metabolites was annotated in details see…
Alignment ID(MS-DIAL)	Average Rt(min)	Average Mz	Adduct type	Formula	Metabolite	PubChem CID	Cosine value	InChIKey	Library_matched	Ion intensity
										FMV-1	FMV-2	FMV-3	FMV-4	ZAV-1	ZAV-2	ZAV-3	ZAV-4	SAV-1	SAV-2	SAV-3	SAV-4	SBV-1	SBV-2	SBV-3	SBV-4	JBV-1	JBV-2	JBV-3	JBV-4
151	1.084	89.0265	M-H	C3H6O3	Lactic acid	107689		JVTAAEKCZFNVCJ		806384	741083	717658	811837	952920	915306	949120	920297	889964	872113	876826	864976	988240	1013944	997886	1009495	337865	339882	328100	335534
343	1.228	117.02	M-H	C4H6O4	Succinic acid	1110		KDYFGRWQOYBRFD		484718	509015	496545	499701	614960	611149	592125	607154	427758	420737	395067	394158	543662	533768	547448	529652	353575	367373	360162	371065
363	8.664	119.051	M-H	C8H8O	4-Vinylphenol	62453		FUGYGGDSWSUORM		127412	126301	128032	129876	174769	185610	190096	185118	180564	185385	187321	187187	166561	175233	173365	175212	16104	16496	16738	16542
482	1.055	128.036	M-H	C5H7NO3	Pyroglutamic acid	7405		ODHCTXKNWHHXJC		1225719	1135877	1119442	1183786	1307550	1344278	1286776	1316781	1115328	1155710	1106880	1122460	1211299	1216909	1238347	1200138	1314475	1236734	1290171	1322672
499	1.404	126.053	M+H-H2O	C6H9NO3	6-Oxo-2-piperidinecarboxylic acid	3014237	0.973418	FZXCPFJMYOQZCA	GNPS-LIBRARY	20183	21910	21394	21094	20711	18738	19659	20706	45815	43458	43576	45806	13015	12287	12693	12508	6698	6522	4436	4425
523	1.227	130.088	M-H	C6H13NO2	L-Isoleucine	6306		AGPKZVBTJJNPAG		109532	105790	113558	115084	180732	172613	168196	160361	130806	140381	130792	131413	134120	146740	143834	126736	158309	150916	150251	157023
753	1.33	136.061	M+H	C5H5N5	Adenine	190	0.959607	GFFGJBXGBJISGV	GNPS-LIBRARY	53850	55055	52524	54502	7214	6970	7859	7513	19792	18148	18154	17704	4739	3830	4741	3745	88721	90321	88743	90308
817	1.55	138.091	M+H	C8H11NO	Tyramine	5610		DZGWFCGJZKJUFP		905879	910522	938177	904412	261893	240798	269378	234394	257581	247804	256880	234417	721171	709526	745464	733840	997	1043	1000	1400
824	8.663	147.046	M-H	C9H8O2	p-Coumaraldehyde	641301		CJXMVKYNVIGQBS		388194	385286	389016	415612	527231	551241	545014	537526	520806	546180	535336	535052	508951	525477	530259	525948	45710	46888	46242	45948
1177	1.441	150.057	M+H	C5H11NO2S	Methionine	6137	0.980635	FFEARJCKVFRZRR	MASSBANK	694715	732484	706208	749901	357562	350247	360473	326158	159885	164544	157323	159842	646790	566153	633715	638592	607350	565436	592546	622940
1319	8.662	165.057	M-H	C9H10O3	D-Phenyllactic acid	3848		VOXXWSYKYCBWHO		2622860	2821691	2662720	2814646	3224977	3530613	3435900	3412540	3218690	3359363	3496295	3470234	3251610	3257322	3361380	3462058	336688	336938	331880	334103
1646	1.457	165.053	M+H	C9H8O3	4-Hydroxycinnamic acid	637542		NGSWKAQJJWESNS	MS-FINDER Score=8.06(max=10),top1 candidate	80670	93238	91200	90622	376756	386688	374975	351378	126493	131648	124526	133182	158932	160695	151712	162300	890224	847777	836374	852052
1702	2.438	181.052	M-H	C9H10O4	Hydroxyphenyllactic acid	9378		JVGVDSSUAVXRDY		1549336	1685059	1712920	1662951	925838	951907	945196	1082434	485939	507189	502525	482685	407507	423422	425699	432815	50557	50750	50507	48791
1712	3.004	166.087	M+H	C9H11NO2	DL-Phenylalanine	6140	0.889676	COLNVLDHVKWLRT	GNPS-NIST14-MATCHES	28302	29330	29903	29837	38800	36344	38073	37479	27056	26266	28242	27944	40548	39188	39917	38975	52797	52012	51595	53059
1846	6.747	169.076	M+H	C11H8N2	Norharmane	64961	0.918761	AIFRHYZBTHREPW	GNPS-NIST14-MATCHES	2513	2784	2923	3464	111536	122494	118661	112269	297242	304775	310596	281654	264285	252613	273208	257287	7728	33623	13211	31672
1863	12.743	187.099	M-H	C9H16O4	hydron;nonanedioate	19347555	0.93509	BDJRBEYXGGNYIS	MONA	156913	153786	152398	156126	1143087	1150744	1144341	1114326	1251674	1236722	1303452	1297571	997530	970453	1006653	1029767	344915	338130	351874	373244
1869	2.036	187.109	M-H	C8H16N2O3	N6-Acetyl-Lysine	92832		DTERQYGMUDWYAZ		147183	146174	153045	148218	90587	84930	83608	90564	40549	42075	42923	42152	69671	71960	71506	68633	306606	304011	318131	324243
1952	1.01	191.021	M-H	C6H8O7	Citric acid	311		KRKNYBCHXYNGOX		81883	75241	79767	82091	1354810	1394391	1328380	1394494	1734067	1697863	1714256	1696572	121259	132819	120796	131802	1779769	1676144	1727825	1657461
2141	1.249	175.12	M+H	C6H14N4O2	Arginine	6322	0.977193	ODKSFYDXXFIFQN	MASSBANK	16243	15984	15564	15295	211594	190194	215546	190839	126198	140732	148063	135437	71671	76845	67529	63362	1083622	1105224	1111700	866314
2447	1.788	182.08	M+H	C9H11NO3	Tyrosine	6057	0.827969	OUYCCCASQSFEME	MASSBANK	85979	88199	87185	87411	269433	287974	271331	268384	254600	231669	236001	234311	357627	334041	345784	325942	63401	59978	60394	62806
2621	9.005	185.107	M+H	C12H12N2	Harmalan	160510	0.833245	CWOYLIJQLSNRRN	GNPS-NIH-NATURALPRODUCTSLIBRARY	2585838	2490194	2577136	2820963	20383	19896	18042	19998	329653	348615	318951	325767	1229632	1168491	1193485	1243291	22774	19569	20478	19709
2793	5.49	188.07	M+H-CH3NH2	C12H14N2O2	Abrine	160511	0.890276	CZCIKBSVHDNIDH	GNPS-NIST14-MATCHES	17320	17048	16717	16297	101624	105106	105614	100476	59350	62866	60230	61626	30233	29397	29101	29367	66320	75304	64552	71174
3003	3.384	192.068	M+H	C7H13NO3S	L-Methionine, N-acetyl-	448580	0.850999	XUYPXLNMDZIRQH	GNPS-NIST14-MATCHES	23448	24610	25407	25081	68851	64499	68119	64948	38947	44997	38186	39722	136761	128413	130220	129354	12569	10934	11183	10462
3040	9.465	193.049	M+H	C10H8O4	Scopoletin	5280460	0.865854	RODXRVNMMDRFIK	MASSBANK	619	510	418	539	2310	1860	1526	1458	12382	13219	12755	12256	2396	2012	2387	2791	280	207	236	243
3157	10.938	195.064	M+H	C10H10O4	3-Hydroxy-4-methoxycinnamic acid	736186	0.850892	QURCVMIEKCOAJU	GNPS-NIST14-MATCHES	758	782	585	616	560	1006	930	556	1027	467	1320	1422	354	340	442	467	13869	14955	13646	14523
3178	2.386	195.113	M+H	C10H14N2O2	Cyclo(Pro-Pro)	529063		BKASXWPLSXFART	annotated by SIRIUS4.8.2	214137	217571	222600	215895	397478	365610	402760	369149	698300	742487	711515	706508	487955	464962	477247	456067	135854	146375	142153	131407
3309	3.864	197.128	M+H	C10H16N2O2	cyclo(L-Val-L-Pro)	6992261	0.932601	XLUAWXQORJEMBD	GNPS-LIBRARY	901570	946485	985090	987226	1995538	1964277	2040621	1881368	2545855	2499159	2932488	2642936	2972176	2986721	3128865	3121594	599996	639805	617498	553551
3433	5.156	229.099	M-H	C13H14N2O2	Tetrahydroharman-3-carboxylic acid	73530		ZUPHXNBLQCSEIA		95979	101127	110727	108760	437761	420935	427841	449968	230028	236005	230983	245146	78062	83871	87680	83301	429467	459660	475006	470289
3751	1.503	205.117	M+H	C8H16N2O4	Ser-Val	7020159	0.829395	ILVGMCVCQBJPSH	GNPS-NIST14-MATCHES	17003	18868	15969	41317	114265	109685	109906	108222	68832	18764	64861	16056	48514	49123	50405	48906	38730	39206	41566	41121
4090	8.581	211.144	M+H	C11H18N2O2	Cyclo(Pro-Leu)	102892	0.901602	SZJNCZMRZAUNQT	GNPS-NIH-NATURALPRODUCTSLIBRARY_ROUND2_POSITIVE	65315	67380	61682	68364	113288	116394	114294	111443	737147	731522	701394	691762	101085	107982	110272	109800	11910	10969	11047	11077
4226	12.138	213.16	M+H-H2O	C11H22N2O3	Val-Leu	6993118	0.937441	XCTHZFGSVQBHBW	GNPS-NIST14-MATCHES	156297	157064	166649	158395	163504	162983	157562	162758	811346	900314	778919	856921	325762	334811	321398	326511	149899	157514	143531	146488
4340	1.47	215.14	M+H	C10H18N2O3	Pro-Val	142984	0.842523	AWJGUZSYVIVZGP	GNPS-NIST14-MATCHES	22809	21525	22886	23718	10392	10776	10170	9188	61371	61277	57387	57604	13356	12245	12708	12876	32295	32002	32042	32129
4593	2.245	219.133	M+H	C9H18N2O4	Ser-Leu	7015695	0.902545	NFDYGNFETJVMSE	GNPS-NIST14-MATCHES	123408	149110	139605	136010	359466	359265	357716	354992	363189	337646	341372	339817	402804	403560	416130	405655	493153	522459	498202	488736
4678	1.205	259.131	M-H	C11H20N2O5	Isoleucyl-Glutamate	18218218		KTGFOCFYOZQVRJ		118821	109453	119427	117358	61972	60170	64019	61998	77365	83986	91300	77755	21851	27219	24451	30051	76879	76890	78193	84610
5024	1.958	227.102	M+H	C10H14N2O4	PyroGlu-Pro	13306588	0.911987	PFEJJYZYEFRQEA	GNPS-NIST14-MATCHES	233521	238522	239300	245374	642871	615069	650009	654941	1390212	1387740	1359061	1381342	922064	977669	973227	1006978	191185	182514	189058	189114
5210	2.826	229.154	M+H	C11H20N2O3	Pro-Ile	7079601	0.897531	OCYROESYHWUPBP	GNPS-NIST14-MATCHES	871041	934155	866295	906424	2554732	2425181	2434953	2210803	2143116	2304018	2213661	2175569	2615257	2588473	2532433	2603930	1616653	1614153	1694081	1628836
5212	2.428	229.155	M+H	C11H20N2O3	Pro-Leu	444109	0.916998	ZKQOUHVVXABNDG	GNPS-NIST14-MATCHES	1114401	1184084	1169924	1169984	1970498	1878981	1893783	1837100	1604818	1581696	1611154	1595365	2501238	2371573	2585330	2473553	1395514	1321776	1333652	1350988
5363	2.393	231.171	M+H	C11H22N2O3	Leu-Val	6993116	0.882756	MDSUKZSLOATHMH	GNPS-NIST14-MATCHES	1296401	1337059	1373617	1357221	217148	209787	220508	205523	600853	640264	620836	603950	371402	361703	372424	358522	1291596	1237671	1239879	1142422
5481	1.475	233.148	M+H	C10H20N2O4	Ile-Thr	18218220	0.848455	DRCKHKZYDLJYFQ	GNPS-NIST14-MATCHES	580975	607281	598009	591876	67050	68232	66870	63983	142357	142588	137594	143506	76103	70443	76275	72538	862498	841336	858133	909917
5482	2.164	233.149	M+H	C10H20N2O4	Thr-Leu	7021828	0.865277	BQBCIBCLXBKYHW	GNPS-NIST14-MATCHES	153867	156712	167310	163850	130295	119846	124004	128715	130373	136116	126730	129663	135149	132856	139962	139408	532120	528584	505163	518394
5570	1.397	235.119	M+H	C11H14N4O2	Cyclo(His-Pro)	3085031		NAKUGCPAQTUSBE	annotated by SIRIUS4.8.2	166181	169452	170911	172318	378566	320496	333403	331849	416494	400234	409950	437996	381958	336320	369532	364154	620324	574113	584792	584458
6200	10.849	245.128	M+H	C14H16N2O2	cyclo(Phe-Pro)	99895	0.975483	QZBUWPVZSXDWSB	GNPS-LIBRARY	856339	801066	765778	797435	3089410	3069025	2951013	2901748	4732766	4867961	4954340	4708584	4429777	4207890	4630009	4473448	918448	859619	892910	874929
6226	4.413	245.185	M+H	C12H24N2O3	Ile-Leu	7019083	0.934321	JWBXCSQZLLIOCI	GNPS-NIST14-MATCHES	519928	517676	531401	544994	181497	172592	177673	172790	449507	477320	451694	424112	430099	434099	438774	438037	1332726	1461002	1505140	1411609
7118	29.895	311.169	M-H	C16H24O6	Pyrenophorol	10935870	0.83252	RBQNDQOKFICJGL	MONA	20776	21958	20717	19877	20411	21314	21754	20897	23295	22193	22952	22852	19567	19586	20230	21623	22656	20591	22307	20394
7133	1.375	259.129	M+H-H2O	C11H20N2O6	L-Saccharopine	160556	0.884847	ZDGJAHTZVHVLOT	GNPS-NIST14-MATCHES	258854	282861	271998	271842	21233	19042	19977	19007	39167	41109	41437	42427	24242	25262	25394	24840	221300	204263	207308	201911
7229	1.466	260.161	M+ACN+H	C9H18N2O4	Leucyl-Serine	6992130		XGDCYUQSFDQISZ	MS-FINDER Score=7.97(max=10),top1 candidate	17501	21914	21395	21580	155846	162631	167269	167135	110690	107164	98698	107377	192005	181112	184723	193789	626387	648362	672445	639649
7264	26.719	313.239	M-H	C18H34O4	12,13-DiHOME	10236635	0.86006	CQSLTKIXAJTQGA	GNPS-NIST14-MATCHES	6649	19982	10110	19513	17494	11519	60426	58165	117864	114045	110742	108638	94651	98706	39362	55814	1025	1231	1185	1109
7298	3.415	261.123	M+H	C14H16N2O3	Cyclo(L-Pro-L-Tyr)	119404	0.897104	LSGOTAXPWMCUCK	GNPS-NIH-NATURALPRODUCTSLIBRARY_ROUND2_POSITIVE	215274	221074	225603	215563	1328610	1182284	1310518	1182364	1140675	1145926	1174646	1088545	1247441	1195419	1269695	1242136	279609	296174	285903	262689
7311	1.6	261.143	M+H	C11H20N2O5	Ile-Glu	7009625	0.904411	KTGFOCFYOZQVRJ	GNPS-NIST14-MATCHES	239256	278969	260545	273477	126801	125452	132221	127897	251500	246221	203975	189958	148090	152961	155640	157625	178012	194986	196030	158982
7329	15.437	261.16	M+H	C15H20N2O2	cyclo(Phe-Leu)	562691	0.807486	QPDMOMIYLJMOQJ	GNPS-LIBRARY	116041	114254	109908	119130	152935	153791	150048	157502	443189	481099	458459	450641	251807	243798	242491	268310	63709	67555	67700	67000
7702	3.117	267.132	M+H	C13H18N2O4	Thr-Phe	7010580	0.80591	IQHUITKNHOKGFC	GNPS-NIST14-MATCHES	143836	151476	154854	152216	179296	175901	172735	167583	160793	160805	153200	163911	153165	151817	153513	154814	202090	184522	203535	192654
7769	1.393	268.103	M+H	C10H13N5O4	Adenosine	60961	0.969579	OIRDTQYFTABQOQ	MONA	47044	48852	47297	53342	46068	41436	42239	41782	55961	61475	58357	61268	24232	20802	22375	20709	290171	258318	275927	267104
7920	30.662	325.184	M-H	C20H26N2O2	Hydroquinidine	91503	0.896432	LJOQGZACKSYWCH	MONA	63017	64564	59774	60463	60920	60913	62493	62392	64611	64625	65984	67007	59544	56812	56896	68114	61463	60279	63884	63244
7948	17.605	271.06	M+H	C15H10O5	Apigenin	5280443	0.823699	KZNIFHPLKGYRTM	RESPECT	95	89	83	94	133	79	153	104	12988	10411	9631	7918	114	124	142	125	152	169	118	107
8228	2.787	274.174	M+H	C12H23N3O4	Val-Gly-Val	71352363	0.80922	XXROXFHCMVXETG	GNPS-NIST14-MATCHES	21001	22130	21072	22395	78392	79942	80264	82599	103868	104942	100392	98414	83876	85909	85603	89353	21060	20100	22390	21445
8237	1.287	274.196	M+H	C11H23N5O3	Val-Arg	444523	0.859659	IBIDRSSEHFLGSD	GNPS-NIST14-MATCHES	143	1034	152	662	8875	8662	10869	9999	6375	6906	6885	5692	3529	3181	2871	2677	39423	47251	38290	33188
8451	9.217	277.119	M+H	C14H16N2O4	PyroGlu-Phe	13961383		XCEZCXFVJLMPKG		155338	146207	145816	148085	572206	552843	575712	562711	529281	516662	534583	494597	718819	721040	699610	745761	458715	481725	450477	448592
8466	9.085	277.155	M+H	C15H20N2O3	Cyclo(Leu-Tyr)	44197783		GENSLUDVKWKQMX		370083	343613	335175	369047	151696	150929	154272	138746	217947	222449	225440	221502	157470	143308	157715	143924	72837	69370	74574	72010
8497	21.116	331.25	M-H	C18H36O5	9,10,13-Trihydroxystearic acid	45359277		CDWBHGXGXFTKRD		159876	168280	167881	170569	1470398	1502220	1518207	1603075	722425	221127	372349	358071	3851205	3982703	4031448	3839406	471	278	257	281
8602	1.929	279.134	M+H	C14H18N2O4	Tyr-Pro	9795637	0.836348	VNYDHJARLHNEGA	GNPS-NIST14-MATCHES	114175	118736	116968	122921	229412	221917	232637	231792	166179	161392	148960	147699	155035	154374	146396	170907	336583	328389	327696	349431
8630	31.032	279.16	M+H	C16H22O4	Dibutyl phthalate	3026	0.89862	DOIRQSBPFJWKBE	CASMI	333056	320005	346360	347244	349520	389495	365371	376422	372441	370440	380235	364670	313861	312956	333410	308841	353193	356431	356991	402255
8643	9.235	279.17	M+H	C15H22N2O3	Leu-Phe	6992310	0.898413	KFKWRHQBZQICHA	GNPS-NIST14-MATCHES	869038	872448	869913	886701	148512	144303	145234	142368	466910	458907	462287	435831	268226	272552	269845	281467	1024413	1024994	981690	992285
9264	1.31	288.202	M+H	C12H25N5O3	Ile-Arg	7021814	0.841059	HYXQKVOADYPQEA	GNPS-NIST14-MATCHES	951	1737	883	1451	14691	13367	14220	14100	20676	19034	20608	21727	8265	9746	8942	9174	54875	62699	56873	52796
9266	1.599	288.203	M+H	C12H25N5O3	Arg-Ile	7009553	0.900911	QYLJIYOGHRGUIH	GNPS-NIST14-MATCHES	1314	1201	1180	1138	36777	36030	40057	37470	36611	35614	35893	32750	26077	25647	27646	25433	165459	154325	160528	156626
9753	3.606	295.164	M+H	C15H22N2O4	Tyr-Leu	87071	0.829167	AUEJLPRZGVVDNU	GNPS-NIST14-MATCHES	142387	151098	144584	151110	26990	31197	28524	28639	46327	45004	43959	43951	51857	50383	53992	53894	110086	110507	110942	113612
9754	2.672	295.165	M+H	C15H22N2O4	Ile-Tyr	7408195	0.866345	MUFXDFWAJSPHIQ	GNPS-NIST14-MATCHES	866185	899410	956326	930586	216539	211818	207515	202861	162088	163374	157002	154733	184070	179311	180200	177669	441699	466410	501114	480576
9784	20.517	295.226	M+H	C18H30O3	13-Keto-9Z,11E-octadecadienoic acid	6446027	0.844135	JHXAZBBVQSRKJR	GNPS-NIST14-MATCHES	14486	15219	14877	14641	179252	173357	169982	179658	117135	117542	183431	179966	75820	78530	82583	83603	13864	11019	13463	11853
9955	2.489	298.097	M+H	C11H15N5O3S	Vitamin L2	439176	0.946275	WUUGFSXJNOTRMR	GNPS-NIST14-MATCHES	7941	8728	8806	8492	37445	33312	33793	37809	9436	8389	9705	9669	24214	23187	23470	26176	684875	729528	720942	719629
10320	10.108	302.206	M+H	C14H27N3O4	Ile-Gly-Ile	145456148	0.918121	MQFGXJNSUJTXDT	GNPS-NIST14-MATCHES	9861	12727	84453	13206	137603	141606	139327	144792	180078	174093	170923	173223	175693	175468	164342	170893	56292	59214	53721	59484
10329	10.581	302.207	M+H	C14H27N3O4	Leu-Gly-Leu	88047	0.923533	HYIFFZAQXPUEAU	GNPS-NIST14-MATCHES	3282	3228	3216	3223	72437	68634	70674	68958	95080	94905	96395	91696	146553	142761	156943	152093	78955	77496	78667	81411
10401	13.031	359.076	M-H	C18H16O8	rosmarinic acid	5281792	0.946257	DOUMFZQKYFQNTF	RESPECT	125	92	134	145	359	284	187	232	724	701	941	750	449	378	452	399	19835	19908	20117	20570
10537	29.515	304.3	M+H	C21H38N+	Benzyldodecyldimethylammonium	8754	0.953417	CYDRXTMLKJDRQH	GNPS-NIST14-MATCHES	377268	334752	341672	317306	316402	374310	380821	327495	348162	327535	374785	316614	312970	341418	315312	305683	316277	329762	325019	396996
10732	13.186	307.167	M+H	C16H22N2O4	N-Acetylphenylalanylvaline	14158468	0.844031	PAZRNFHBUAVIRN	GNPS-NIH-NATURALPRODUCTSLIBRARY_ROUND2_POSITIVE	1405	1484	1225	1613	3186	3068	2643	2852	10780	9636	10201	10018	8013	6448	7282	7296	440	597	658	633
11237	8.113	371.098	M-H	C16H20O10	(2S,3S,4S,5R,6R)-6-(3-benzoyloxy-2-hydroxypropoxy)-3,4,5-trihydroxyoxane-2-carboxylic acid	45783079	0.808061	DLZMKPZOEYKXHQ	MONA	2133	2286	2356	2541	149456	148202	146066	155892	93141	95022	92851	89589	25450	27132	26032	26189	63475	62257	62657	61972
11278	1.369	314.091	M+H	C11H15N5O4S	5'-Deoxy-5'-(methylsulfinyl)adenosine	165114	0.903166	WXOJULRVRHWMGT	GNPS-LIBRARY	83035	92592	84511	83118	78934	55064	70590	71318	10628	11432	10307	12964	7116	5334	5775	5057	116565	107449	107233	115425
11385	0.156	315.162	M+H	C19H23ClN2	Clomipramine	2801	0.834471	GDLIGKIOYRNHDA	MONA	22614	267	191	191	122	23600	275	206	222	208	24318	305	260	252	226	186	223	179	193	23723
11983	1.782	322.186	M+H	C15H23N5O3	Arg-Phe	150964	0.879065	PQBHGSGQZSOLIR	GNPS-NIST14-MATCHES	7758	7810	7759	8181	25099	28111	29802	27860	14644	16386	13420	15573	17234	15217	16300	16834	101968	104776	96371	99387
12437	1.868	328.14	M+H	C15H21NO7	N-(1-Deoxy-1-fructosyl)phenylalanine	101039148		FAVRCIXPIVJIPN		278611	304150	313179	329187	1061774	1008710	1034012	1013601	100935	94587	89680	91173	2640362	2543205	2780331	2679936	2521193	2418589	2602387	2282198
12791	34.01	331.284	M+H	C19H38O4	1-Hexadecanoyl-sn-glycerol	3084463	0.861363	QHZLMUACJMDIAE	GNPS-NIST14-MATCHES	30751	31291	29458	28273	30316	33787	29623	28731	32988	33350	32189	30542	31155	28580	30242	28489	31207	30440	27905	32703
12869	31.1	332.33	M+H	C23H42ClN	Benzyltetradecyldimethylammonium	8755	0.916646	OCBHHZMJRVXXQK	GNPS-NIST14-MATCHES	89566	89691	90434	94612	92420	105679	104422	106927	117396	118512	115532	116928	63819	69203	73159	78306	109383	116132	116112	124687
13206	16.706	395.204	M+Na-2H	C19H34O7	Tsangane L 3-glucoside	73981648	0.828511	UJRMJTIXXKZFGB	GNPS-LIBRARY	243	455	260	206	2001	626	1785	1788	6815	6406	6944	6355	3121	2714	3239	2709	206	222	286	266
13566	10.005	342.237	M+H	C17H31N3O4	Ile-Pro-Ile	94701	0.934382	JNTMAZFVYNDPLB	GNPS-NIST14-MATCHES	2569	2431	2335	2768	23186	21222	23549	23928	46530	47124	44782	43577	149967	148655	146611	156367	72800	70450	70752	69239
15599	12.919	370.177	M+H	C20H23N3O4	Phe-Gly-Phe	10270439	0.875812	NHCKESBLOMHIIE	GNPS-NIST14-MATCHES	499	558	556	509	9835	10600	11016	10732	13405	13653	12932	11852	35438	32694	31918	31206	6478	6582	6755	6699
15716	35.995	371.316	M+H	C22H42O4	Hexanedioic acid, bis(2-ethylhexyl) ester	7641	0.864681	SAOKZLXYCUGLFA	GNPS-NIST14-MATCHES	11982	14980	12353	13655	14108	16356	14435	14234	13280	13723	14109	13548	15563	12781	14264	12529	13329	12767	14083	12961
16566	1.564	383.203	M+H	C16H26N6O5	PyroGlu-Pro-Arg	77254966	0.936981	JMRQLMOQNRXVDP	GNPS-NIST14-MATCHES	9940	1185	11420	10851	83610	81634	84063	83012	31478	29847	28859	28931	11306	44398	9965	11129	34080	29092	33906	33016
16624	1.743	384.114	M+H	C14H17N5O8	Succinoadenosine	165243	0.801534	VKGZCEJTCKHMRL	GNPS-LIBRARY	3974	4662	5276	5059	2090	1953	2409	2766	2790	3249	2825	2433	2785	1361	2769	2263	44042	52266	45475	48997
17188	35.963	391.286	M+H	C24H38O4	Dioctyl phthalate	8346	0.960383	MQIUGAXCHLFZKX	GNPS-NIST14-MATCHES	439907	441442	468690	425040	486161	456248	459600	485536	447118	461334	460240	457831	449834	432941	453072	404713	467227	458415	426670	424094
17362	8.467	394.195	M+H	C19H27N3O6	Glu-Val-Phe	193678	0.868196	FVGOGEGGQLNZGH	GNPS-NIST14-MATCHES	424	480	189	513	1109	1026	1281	1301	3700	3698	4105	3542	1502	1428	1634	1853	3746	3758	3632	3476
17665	2.289	399.236	M+H	C17H30N6O5	PyroGlu-Ile-Arg	91746349	0.93997	ZXOFAKATRUWOBW	GNPS-NIST14-MATCHES	862	796	613	726	112071	112457	122840	116871	38164	39868	40541	42543	57066	56880	58495	54642	30264	28889	30729	27264
17666	30.627	399.251	M+H	C18H39O7P	Tris(2-butoxyethyl) phosphate	6540	0.861561	WTLBZVNBAKMVDP	GNPS-NIST14-MATCHES	23204	22058	22156	21346	25880	29010	27984	30864	32894	34047	37546	34998	19573	20190	22862	20088	36104	34470	33021	37910
19382	7.498	425.186	M+Na	C23H30O6	Citreoviridin	6436023	0.833615	JLSVDPQAIKFBTO	GNPS-LIBRARY	1101	1138	998	1192	5832	5748	6436	6917	2080	1837	1923	1875	13908	14326	15834	12511	10232	9637	9582	9524
22288	1.462	478.191	M+H	C16H27N7O10	Gly-Ser-Gly-Gly-Gly-Gly-Ser	71418559		URZPZYKNVNLKBJ	annotated by XCMS	2907	3676	2777	3212	28352	30726	28974	28673	11171	12113	9612	11019	13047	12502	13856	15794	293391	303655	291818	321823
22875	9.115	563.139	M-H	C26H28O14	Isoschaftoside	3084995		OVMFOVNOXASTPA		490	522	486	474	256820	262600	279260	271761	238747	217900	221631	234634	410777	394821	401152	406966	280	278	367	222
22876	8.92	563.14	M-H	C26H28O14	Corymboside	13644660	0.85724	OVMFOVNOXASTPA	GNPS-NIH-NATURALPRODUCTSLIBRARY_ROUND2_NEGATIVE	8641	8000	8127	8483	106687	103336	108776	102949	98721	102867	105554	98636	166540	170312	173823	171359	46836	50461	49375	49498
23993	5.563	593.154	M-H	C27H30O15	Vicenin-2	442664	0.835595	FIAAVMJLAGNUKW	GNPS-LIBRARY	33	99	54	50	2676	2821	2448	2690	2024	1177	1917	1980	2301	2319	4355	2304	58	61	59	76
27091	12.949	598.247	M+NH4	C28H36O13	Acanthoside B	443024	0.832642	WEKCEGQSIIQPAQ	GNPS-NIH-NATURALPRODUCTSLIBRARY_ROUND2_POSITIVE	41	81	85	90	6018	6294	6330	5653	8979	9239	8776	9777	14525	11210	11840	11563	744	648	627	803
27493	0.152	609.279	M+H	C33H40N2O9	Reserpine	5770	0.839644	QEVHRUUCFGRFIF	MONA	6301	0	2	5	4	6394	2	2	2	3	5981	1	4	4	2	0	0	1	2	6559
