# Supplementary material for: Comprehensive Metabolomic Comparison of Five Cereal Vinegars Using Non-Targeted and Chemical Isotope Labeling LC-MS Analysis
Source: Metabolites. 2022 May 10;12(5):427. doi: 10.3390/metabo12050427 (PMC9144210; doi:10.3390/metabo12050427)
Supplement: Supplementary file 1 [file metabolites-12-00427-s001.zip › Supplemental Table S3.xlsx]

## Sheet: Sheet
Supplemental Table S3. List of peak pairs detected from CIL LC-MS measurement of the samples with high confidence(experimental data with imputated value). Note that in "Peak Pair Information" section, column "No." shows individual peak pair number coded from the 4-channel LC-MS experiment. "A", "H", "C", and "K" indicates peak pairs were detected from amine/phenol, hydroxyl, carboxyl, and ketone/…
Peak Pair Information									Identification Level	Tier 1 - Positive Identification (CIL Library)							Tier 2 - High Confidence Putative Identification (LI Library)							Missing Ratio	FMV_1	FMV_2	FMV_3	ZAV_1	ZAV_2	ZAV_3	SAV_1	SAV_2	SAV_3	SBV_1	SBV_2	SBV_3	JBV_1	JBV_2	JBV_3	QC1	QC2	QC3
No	RT (s)	Normalized RT (s)	m/z_light	m/z_heavy	Neutral Mass (Da)	Intensity	nCharge	nTag		NovaMT Library No.	PubChem ID	CAS No.	External Identifier	Compound	Mass Error (ppm)	RT Error (s)	NovaMT Library No.	PubChem ID	CAS No.	External Identifier	Compound	Mass Error (ppm)	RT Error (s)		FMV	FMV	FMV	ZAV	ZAV	ZAV	SAV	SAV	SAV	SBV	SBV	SBV	JBV	JBV	JBV	QC	QC	QC
C-2718	393.3	394	298.144	300.15	136.052	1.48484e+06	1	1	Tier 1	AAA00945000	CID:999	CAS:103-82-2	C07086	Phenylacetic Acid	0.89	0.3								0	0.322	0.172	0.252	3.583	2.124	2.112	1.559	1.705	1.564	1.558	1.782	1.476	0.137	0.109	0.127	0.802	0.819	0.866
K-1887	419	974.9	368.141	370.149	120.056	28379	1	1	Tier 1	AAA00946000	CID:998	CAS:122-78-1	C00601	Phenylacetaldehyde	4.68	6.1								0	0.208	0.093	0.167	2.709	1.798	1.727	1.872	1.96	2.014	0.805	0.883	0.781	1.142	0.954	0.944	0.825	0.849	0.852
A-193	157.1	270.7	438.132	440.139	204.074	5.23919e+06	1	1	Tier 1	AXA00985000	CID:99719	NA	HMDB0028683	Alanyl-Aspartic Acid	0.97	19.1								0	1.643	1.375	1.67	0.227	0.232	0.229	0.428	0.451	0.429	0.577	0.679	0.573	0.094	0.085	0.094	0.826	0.862	0.945
A-75	114.1	192.3	496.139	498.146	262.081	356802	1	1	Tier 1	AXA01111000	CID:99716	CAS:3918-84-1	HMDB0028815	Glutamyl-Aspartic acid	0.99	24.3								0	1.241	0.667	1.054	2.764	1.084	1.062	0.409	0.451	0.399	0.526	0.708	0.506	0.673	0.523	0.666	0.69	0.712	0.722
C-2868	414.7	415.5	326.139	328.145	164.047	53011	1	1	Tier 1	AAA00926000	CID:997	CAS:156-06-9	C00166	Phenylpyruvic Acid	0.25	2.1								0	0.462	0.311	0.418	2.709	1.385	1.343	0.982	1.02	0.941	0.807	0.897	0.768	1.228	1.028	1.005	0.742	0.747	0.77
A-2980	531.7	1406.8	328.101	330.107	94.0422	372883	1	1	Tier 1	AAA00873000	CID:996	CAS:108-95-2	C00146	Phenol	0.96	17.2								0	2.271	1.313	2.162	1.539	0.742	0.71	0.92	1.04	0.958	0.537	0.528	0.315	1.228	1.069	1.452	1.091	1.08	1.105
A-256	173.5	320.3	521.254	523.261	287.196	305561	1	1	Tier 1	AXA01186000	CID:9900561	NA	HMDB0028901	Isoleucyl-Arginine	0.41	13.3								0	0.447	0.331	0.434	2.061	1.374	1.405	2.754	2.826	2.592	0.791	0.846	0.733	0.286	0.284	0.239	0.9	0.828	0.851
A-1704	380	852.3	504.155	506.162	270.097	560939	1	1	Tier 1	AXA01166000	CID:9860223	NA	HMDB0028881	Histidinyl-Aspartate	0.79	4.5								0	0.153	0.068	0.123	3.555	0.789	0.868	1.209	1.698	1.362	0.265	0.303	0.255	1.179	0.842	0.931	0.516	0.492	0.508
A-702	252.7	492.7	486.17	488.176	252.111	719822	1	1	Tier 1	AXA01282000	CID:9859812	NA	HMDB0029004	Phenylalanyl-Serine	0.37	11.5								0	1.163	1.306	1.214	1.008	1.332	1.344	0.789	0.786	0.882	0.737	0.761	0.744	1.159	1.143	1.109	1.119	1.161	1.182
A-1712	380.7	854.1	518.171	520.177	284.113	143435	1	1	Tier 1	AXA01169000	CID:9838731	NA	HMDB0028884	Histidinyl-Glutamate	0.88	0.3								0	0.893	0.412	0.734	2.215	0.847	0.83	0.723	0.942	0.766	0.427	0.499	0.403	0.548	0.432	0.475	0.638	0.638	0.613
A-940	284	569.6	456.159	458.166	222.1	2.49605e+06	1	1	Tier 1	AXA01277000	CID:98207	NA	HMDB0028995	Phenylalanyl-Glycine	0.08	14.6								0	0.893	0.7	0.918	0.822	0.639	0.652	1.448	1.408	1.482	0.439	0.526	0.495	1.111	1.04	1.02	0.887	0.937	0.942
A-960	286.4	576.1	494.195	496.202	260.137	327633	1	1	Tier 1	AXA01118000	CID:9813855	CAS:5969-52-8	HMDB0028822	Glutamyl-Isoleucine	0.22	9.7								0	1.512	0.883	1.297	1.494	0.608	0.596	0.327	0.379	0.333	0.202	0.271	0.232	0.349	0.313	0.343	0.699	0.664	0.704
A-2966	529.2	1400.5	373.085	375.092	139.027	191448	1	1	Tier 1	ABA00526000	CID:980	CAS:100-02-7	C00870	4-Nitrophenol	0.32	6.5								0	0.766	0.693	0.84	1.608	1.486	1.55	2.202	2.166	2.233	0.821	0.837	0.813	0.537	0.503	0.487	0.991	1.004	1.005
A-828	269.2	530	408.159	410.166	174.101	5.99811e+06	1	1	Tier 1	AXA01142000	CID:97417	NA	HMDB0028854	Glycyl-Valine	1.33	2.8								0	0.709	0.597	0.711	1.725	1.453	1.393	1.263	1.243	1.144	0.795	0.867	0.739	0.786	0.818	0.725	1	0.918	0.98
A-1255	324.1	689.3	456.159	458.165	222.1	4.29845e+06	1	1	Tier 1	AXA01137000	CID:97415	NA	HMDB0028848	Glycyl-Phenylalanine	0.63	9.7								0	0.797	0.539	0.643	0.502	0.418	0.431	2.393	2.763	2.747	0.775	0.868	0.675	0.164	0.15	0.147	1.049	1.024	1.028
A-1330	333	713.4	470.175	472.181	236.116	1.53694e+06	1	1	Tier 1	AXA00995000	CID:96814	NA	HMDB0028694	Alanyl-Phenylalanine	0.16	24								0	0.848	0.681	0.773	2.731	1.37	1.325	1.271	1.391	1.355	0.923	1.126	0.802	0.476	0.365	0.437	0.893	0.868	0.854
A-1224	320	678.2	436.19	438.197	202.132	4.22321e+06	1	1	Tier 1	AXA00992000	CID:96801	NA	HMDB0028691	Alanyl-Leucine	0.32	3.4								0	0.861	0.788	0.939	1.657	1.385	1.379	1.012	1.055	0.97	1.883	1.828	1.524	0.207	0.194	0.203	1.028	0.979	0.994
A-944	284.2	570.1	422.174	424.181	188.116	7705529	1	1	Tier 1	AXA01000000	CID:96799	NA	HMDB0028700	Alanyl-Valine	0.35	3.7								0	1.527	1.132	1.506	1.748	0.813	0.814	0.445	0.489	0.443	0.283	0.415	0.37	0.834	0.79	0.753	0.858	0.865	0.892
A-1148	309.9	650.3	360.101	362.108	126.043	3.95089e+06	1	1	Tier 1	AAA00825000	CID:96215	CAS:645-65-8	C02835	Imidazoleacetic acid	0.12	16.9								0	0.588	0.541	0.557	1.416	1.334	1.39	3.613	3.502	3.305	0.638	0.636	0.645	0.391	0.374	0.346	1.077	1.037	1.009
A-1639	372.5	839.5	416.116	418.122	182.058	6.61846e+07	1	1	Tier 1	AAA00287000	CID:9378	CAS:306-23-0	C03672	Hydroxyphenyllactic acid	0.41	23.9								0	0.818	0.654	0.909	1.563	0.896	0.892	1.142	1.246	1.222	0.494	0.688	0.702	0.499	0.487	0.513	1.023	1.005	1.014
A-2704	494.4	1297.1	360.114	362.12	252.111	1.27659e+06	2	2	Tier 1	AXA00999000	CID:92946	NA	HMDB0028699	Alanyl-Tyrosine	0.02	19.9								0	0.702	0.44	0.546	0.897	0.725	0.837	3.87	3.729	3.72	0.766	0.815	0.77	0.28	0.272	0.355	1.143	1.078	1.255
A-107	127.6	215.6	510.155	512.162	276.096	180111	1	1	Tier 1	AXA00652000	CID:92865	CAS:1116-22-9	C05282	Gamma-Glutamylglutamic acid	1.4	9.2								0	0.301	0.384	0.323	1.371	2.23	2.195	4.468	4.403	5.248	1.877	1.765	2.016	0.406	0.425	0.309	1.36	1.381	1.316
C-1526	242.6	243.9	256.149	258.156	188.115	15560.7	2	2	Tier 1	AXA00109000	CID:92843	CAS:869-19-2	C02155	Glycyl-Leucine	1.64	0.1								0	0.442	0.192	0.338	1.819	0.6	0.656	0.478	0.594	0.518	0.738	0.964	0.865	1.805	1.486	1.618	0.575	0.649	0.647
A-296	182.9	338.8	422.175	424.181	188.116	555428	1	1	Tier 1	AAA00738000	CID:92832	CAS:692-04-6	C02727	N6-Acetyl-Lysine	0.51	3.8								0	0.926	0.707	0.733	1.473	1.231	1.246	1.692	1.667	1.887	0.592	0.911	0.513	1.101	1.079	1.156	1.153	1.211	1.175
A-2673	489	1279	353.106	355.112	238.094	2.64401e+06	2	2	Tier 1	AXA01141000	CID:92829	CAS:658-79-7	HMDB0028853	Glycyl-Tyrosine	1.38	11.6								0	0.814	0.833	0.944	0.787	0.836	0.85	1.109	1.154	1.089	0.88	0.844	0.897	0.6	0.671	0.485	1.074	0.998	0.965
A-255	173.5	320.2	424.153	426.16	190.095	2.80906e+06	1	1	Tier 1	AXA00998000	CID:92284229	NA	HMDB0028697	Alanyl-Threonine	0.86	2.8								0	1.591	2.086	1.833	0.627	0.861	0.839	1.148	1.114	1.518	0.432	0.406	0.472	1.925	1.776	2.49	1.469	1.541	1.436
A-301	184.4	341.9	395.127	397.134	161.069	548525	1	1	Tier 1	AAA00727000	CID:92136	CAS:1118-90-7	C00956	Aminoadipic acid	0.15	16.3								0	0.26	0.193	0.284	0.602	0.719	0.808	0.331	0.32	0.386	0.239	0.253	0.258	4.836	4.738	4.83	1.126	1.123	1.146
A-2789	507.2	1339.5	324.595	326.601	181.073	4.82942e+06	2	2	Tier 1	AXA00482000	CID:91482	CAS:2370-61-8	HMDB0006050	o-Tyrosine	1.66	3.3								0	1.484	1.188	1.777	1.106	0.871	0.923	0.531	0.801	0.705	0.377	0.578	0.543	0.741	0.815	0.86	0.771	0.776	0.872
A-1598	368.3	834	452.164	454.171	218.106	156023	1	1	Tier 1	AAA01013000	CID:903	CAS:1210-83-9	C00978	N-Acetylserotonin	0.59	25.2								0	1.412	1.795	1.599	1.01	1.417	1.484	0.728	0.692	0.812	0.299	0.302	0.314	0.423	0.461	0.382	1.204	1.212	1.217
H-765	288.7	579.3	337.122	339.128	103.063	408464	1	1	Tier 1	AAA01327A01	CID:8880	NA		N-acetylethanolamine	0.36	18.3								0	0.486	0.489	0.513	1.489	1.727	1.822	2.399	2.171	2.446	0.753	0.73	0.76	1.26	1.166	1.333	1.115	1.169	1.171
K-738	260.9	651	386.117	388.123	138.031	265904	1	1	Tier 1	APA00708000	CID:8768	CAS:139-85-5	C16700	3'4-Dihydroxybenzaldehyde	0.43	12								0	1.048	1.014	1.057	1.299	1.62	1.597	1.351	1.36	1.16	0.491	0.571	0.451	0.197	0.194	0.199	1.201	1.02	1.079
A-901	280	558.5	408.159	410.166	174.1	433544	1	1	Tier 1	AYA00014000	CID:86841	CAS:2189-27-7		Gly-Norvaline	0.15	12.1								0	1.303	1.016	1.318	1.576	0.787	0.865	0.545	0.525	0.644	0.299	0.286	0.343	0.341	0.295	0.319	0.927	0.835	0.91
C-2583	372.1	372.7	427.187	431.2	104.011	22453.6	1	2	Tier 1	AAA00560000	CID:867	CAS:141-82-2	C00383	Malonic Acid	0.28	2.9								0	0.709	0.898	0.849	1.223	1.392	1.359	0.883	0.884	0.94	1.416	1.464	1.33	0.278	0.243	0.255	1.231	1.133	1.216
C-1837	275.8	275.8	278.139	280.145	116.047	106154	1	1	Tier 1	AXA04370000	CID:86079	CAS:16874-33-2		Tetrahydro-2-Furoic Acid	0.19	0.2								0	0.701	1.232	0.761	0.686	1.749	1.713	1.365	1.391	1.792	1.863	1.644	2.137	1.403	1.625	1.214	1.357	1.354	1.427
A-2090	422.8	1026.8	402.101	404.107	168.042	2.30444e+07	1	1	Tier 1	ABA00533000	CID:8468	CAS:121-34-6	C06672	Vanillic acid	0.16	13.6								0	0.651	1.101	0.694	0.711	1.641	1.591	1.234	1.152	1.553	1.585	1.422	1.897	1.343	1.486	1.218	1.197	1.251	1.286
C-2319	333.8	334.2	294.17	296.176	132.078	10607312	1	1	Tier 1	AXA04408000	CID:83697	NA	HMDB0001624	2-Hydroxycaproic Acid / Hydroxyisocaproic Acid / 2-Ethyl-2-Hydroxybutyric Acid	0.51	0.6								0	0.739	1.221	0.784	0.785	1.781	1.726	1.305	1.258	1.645	1.728	1.564	2.008	1.461	1.729	1.349	1.334	1.365	1.409
A-662	247.1	480	420.159	422.165	186.1	3.6474e+06	1	1	Tier 1	AXA00996000	CID:83525	NA	HMDB0028695	Alanyl-Proline	0.65	6.6								0	1.462	1.525	1.427	1.047	1.221	1.183	0.476	0.711	0.492	0.164	0.249	0.204	0.251	0.39	0.32	1.223	1.148	1.249
A-1072	302.3	622.6	436.19	438.197	202.132	4.14381e+06	1	1	Tier 1	AXA01206000	CID:81721	NA	HMDB0028922	Leucyl-Alanine	0.19	4								0	0.643	0.842	0.725	1.137	1.375	0.773	2.317	1.738	1.663	0.767	0.735	0.773	0.37	0.333	0.449	1.226	1.246	1.29
A-236	169.2	311.7	339.137	341.144	105.079	1.2379e+06	1	1	Tier 1	AAA01319000	CID:8113	CAS:111-42-2	C06772	Diethanolamine	0.02	17.7								0	0.211	0.215	0.194	2.168	2.975	2.159	2.188	2.952	2.156	1.274	0.854	1.232	0.126	0.172	0.144	0.935	0.928	1.237
A-1523	356.3	794.8	462.205	464.211	228.147	5.99848e+06	1	1	Tier 1	AXA00591000	CID:80817	NA	HMDB0011175	Leucyl-Proline	0.54	13.6								0	0.472	0.628	0.529	0.811	1.359	1.416	2.95	3.072	3.679	0.559	0.541	0.593	0.925	1.053	0.957	1.322	1.238	1.346
A-864	275	544.9	337.121	339.128	103.063	4.40993e+07	1	1	Tier 1	AAA00684000	CID:80283	CAS:1492-24-6	C02356	Alpha-aminobutyric acid	0.48	5.9								0	0.509	0.547	0.52	0.559	0.927	0.987	3.874	3.987	4.994	2.139	1.861	2.248	0.726	0.764	0.528	1.12	1.101	1.165
H-1213	347.9	663.8	305.096	307.102	71.0373	20574.8	1	1	Tier 1	AYA00080000	CID:8011	CAS:109-78-4		2-Cyanoethanol	0.69	12.4								0	0.064	0.095	0.071	1.303	1.626	1.626	3.775	3.916	3.977	1.397	1.365	1.353	0.444	0.435	0.424	1.182	1.211	1.249
A-513	224.3	431.3	406.143	408.15	172.085	4.19641e+06	1	1	Tier 1	AXA00095000	CID:79101	CAS:704-15-4	HMDB0000721	Glycyl-Proline	0.04	15.5								0	0.557	0.677	0.665	1.033	1.156	1.274	2.204	1.853	1.952	1.516	1.486	1.63	1.085	1.185	0.864	1.151	1.121	1.163
A-865	275.2	545.5	422.175	424.181	188.116	5.48874e+06	1	1	Tier 1	AXA01213000	CID:79070	NA	HMDB0028929	Leucyl-Glycine	0.42	16.8								0	1.393	1.648	1.571	1.125	1.534	1.41	1.542	1.504	1.737	0.844	0.893	0.914	0.743	0.674	0.642	1.224	1.005	1.138
K-261	160.7	455.3	338.117	340.123	90.0313	2.26147e+06	1	1	Tier 1	AAA00072I01	CID:79014	CAS:453-17-8	C00577	Glyceraldehyde	1.02	0.1								0	0.565	0.199	0.163	0.525	0.857	0.912	2.404	2.23	3.079	0.302	0.274	0.336	4.104	3.921	3.67	1.174	1.209	1.204
A-900	279.8	558.2	370.097	372.104	136.039	7.25115e+06	1	1	Tier 1	AAA00459000	CID:790	CAS:68-94-0	C00262	Hypoxanthine	0.81	20.8								0	0.133	0.207	0.161	0.428	0.733	0.795	2.072	2.023	2.494	0.594	0.519	0.728	4.884	4.738	4.429	1.151	1.122	1.235
A-750	259	507	376.096	378.103	142.038	751125	1	1	Tier 1	AXA00043000	CID:78168	CAS:4433-40-3	C03088	5-Hydroxymethyluracil	0.81	25.2								0	0.918	1.177	1.01	1.149	1.612	1.518	1.762	1.636	1.833	1.273	1.37	1.368	0.304	0.282	0.306	1.117	1.083	1.159
A-1458	349	756.4	402.101	404.107	168.042	1.90094e+06	1	1	Tier 1	AAA00283000	CID:780	CAS:451-13-8	HMDB0000750	Isomer 1 of 3-Hydroxymandelic acid	0.58	20								0	1.306	1.795	1.524	0.795	1.229	1.234	1.513	1.448	1.564	1.302	1.296	1.303	0.048	0.053	0.046	1.266	1.199	1.241
A-2685	491.9	1288.7	356.095	358.101	122.037	58712005	1	1	Tier 1	AAA00283000	CID:780	CAS:451-13-8	HMDB0000750	3-Hydroxymandelic acid	0.57	9.7								0	1.204	1.687	1.318	0.924	1.729	1.702	1.755	1.681	1.945	0.752	0.743	0.816	0.078	0.084	0.078	1.287	1.273	1.33
A-1915	404.2	960.7	512.221	514.228	278.163	2.79036e+06	1	1	Tier 1	AYA00028000	CID:76808	CAS:3303-55-7		Phenylalanyl-Leucine	0.89	8.5								0	0.151	0.222	0.185	0.475	0.961	0.847	2.278	2.276	2.674	1.359	1.229	1.647	3.499	2.942	3.355	1.288	1.281	1.316
C-2937	425.3	426.2	240.094	242.101	156.006	14066.5	2	2	Tier 1	AXA00424000	CID:76720	CAS:3238-40-2	C20450	2,5-Furandicarboxylic Acid	0.86	0.5								0	0.804	1.179	0.963	0.617	1.187	1.153	0.704	0.743	0.941	0.507	0.656	0.53	0.545	0.653	0.469	1.159	1.141	1.218
H-1173	343.2	659.3	337.158	339.164	103.1	464969	1	1	Tier 1	AYA00069000	CID:76646	NA		3-Dimethylamino-1-propanol	0.4	27.7								0	0.742	0.904	0.719	0.604	1.166	1.076	1.306	1.407	1.944	0.672	0.643	0.676	1.156	1.606	1.091	1.144	1.164	1.235
C-677	165.3	165.8	238.107	240.114	76.0158	4.15017e+06	1	1	Tier 1	AAA01494000	CID:757	CAS:79-14-1	C00160	Glycolic Acid	1.23	0.2								0	0.976	1.235	1.024	0.705	1.139	1.008	1.047	1.225	1.413	0.492	0.769	0.506	1.642	1.682	1.451	1.308	1.337	1.378
H-337	215.9	448.2	326.106	328.112	92.0474	1.34288e+06	1	1	Tier 1	AAA00071000	CID:753	CAS:56-81-5	C00116	Glycerol	0.55	9.6								0	0.131	0.199	0.167	1.1	2.139	2.456	3.6	3.567	4.537	1.116	0.991	1.408	1.329	1.754	1.087	1.155	1.128	1.148
H-2309	492	950.7	280.081	282.088	92.0458	9574.86	2	2	Tier 1	AAA00071000	CID:753	CAS:56-81-5	C00116	Isomer 1 of Glycerol	2.82	9.3								0	0.685	0.956	0.808	0.69	0.86	0.856	0.635	0.641	1.091	0.521	0.349	0.547	0.892	0.806	0.701	1.007	0.803	0.842
A-421	206.6	396.2	309.09	311.096	75.0318	8.38591e+08	1	1	Tier 1	AAA00261000	CID:750	CAS:56-40-6; 25718-94-9	C00037	Glycine	0.55	0.8								0	0.496	0.472	1.1	0.287	0.449	0.649	0.552	0.717	0.753	0.484	0.245	0.304	1.011	0.918	0.889	1.132	0.969	1.248
C-1320	224.1	225.2	294.133	296.141	132.042	50044	1	1	Tier 1	AAA00178000	CID:743	CAS:110-94-1	C00489	Isomer 1 of Glutaric Acid	0.95	1.7								0	0.601	0.668	0.516	0.754	0.984	0.913	1.638	1.706	1.78	0.661	0.791	0.762	0.726	0.764	0.716	0.834	0.841	0.92
C-2789	404.2	405	228.112	230.119	132.042	84664.6	2	2	Tier 1	AAA00178000	CID:743	CAS:110-94-1	C00489	Glutaric Acid	0.28	0.6								0	0.11	0.145	0.152	1.008	2.098	2.001	3.012	3.362	4.155	1.795	1.552	2.156	0.71	1.051	0.645	0.974	0.983	1.268
C-2085	302.6	302.7	300.123	302.13	138.032	162589	1	1	Tier 1	AAA01062000	CID:7420	CAS:99-06-9	C00587	3-Hydroxybenzoic Acid	0.16	9.6								0	0.81	1.272	0.843	0.631	1.359	1.301	0.894	0.939	1.089	0.859	0.764	0.982	1.195	1.264	0.993	1.146	1.162	1.135
A-2515	469	1191.5	488.196	490.203	254.138	551951	1	1	Tier 1	AXA01402000	CID:7408625	NA	HMDB0029129	Valyl-Histidine	0.35	1.3								0	0.285	0.452	0.314	0.481	0.999	0.972	0.837	0.844	0.943	0.379	0.351	0.408	1.32	1.441	1.234	1.347	1.202	1.321
C-810	177.5	178.1	291.134	293.141	129.042	20376776	1	1	Tier 1	AAA01154000	CID:7405	CAS:98-79-3	C01879	Pyroglutamic Acid	0.46	0.8								0	0.415	0.602	0.437	0.912	1.937	1.784	2.481	2.472	3.119	0.813	0.75	0.938	1.276	1.45	1.469	1.35	1.358	1.446
A-2075	421.9	1023.7	428.116	430.122	194.058	432232	1	1	Tier 1	AXA04420000	CID:736186	NA	C10470	Isomer 1 of Isoferulic acid	0.47	25.7								0	0.708	0.786	0.595	0.975	1.411	1.391	2.032	2.318	3.041	1.466	1.331	1.734	0.81	0.942	0.803	1.312	1.366	1.254
A-2240	439.5	1077	428.116	430.123	194.058	8.35774e+06	1	1	Tier 1	AXA04420000	CID:736186	NA	C10470	Isoferulic acid	0.1	27.6								0	0.51	0.704	0.533	0.65	1.444	1.4	3.135	3.18	3.921	0.989	0.963	1.237	1.312	1.429	1.228	1.304	1.215	1.282
A-138	140.7	238.4	396.123	398.129	162.064	898555	1	1	Tier 1	AXA01138000	CID:73086	NA	HMDB0028850	Glycyl-Serine	0.86	3.2								0	0.182	0.268	0.3	0.334	0.76	0.904	1.243	1.185	1.679	1.397	1.089	1.7	3.363	4.738	3.004	1.047	1.07	1.05
C-982	193.7	194.4	301.118	303.125	139.027	33761.9	1	1	Tier 1	AAA01635000	CID:72924	CAS:5006-66-6	C01020	6-Hydroxynicotinic Acid	0.1	0.3								0	0.889	1.286	0.87	0.58	1.148	1.187	1.16	1.118	1.454	1.087	1.029	1.371	1.56	1.894	1.333	1.18	1.197	1.172
A-3149	555.7	1469.2	311.072	313.078	154.027	1.06036e+07	2	2	Tier 1	AAA01047000	CID:72	CAS:99-50-3	C00230	Protocatechuic acid	0.74	1.4								0	0.425	0.721	0.423	0.381	0.842	0.854	2.847	2.902	3.85	0.297	0.27	0.377	0.074	0.076	0.057	1.271	1.26	1.262
A-822	268.5	528.4	452.186	454.192	218.127	1.04499e+06	1	1	Tier 1	AXA01315000	CID:71429009	NA	HMDB0029042	Seryl-Isoleucine	1.24	8.8								0	0.585	0.79	0.77	0.518	0.979	1.038	1.003	0.965	1.021	0.533	0.597	0.565	2.991	3.501	2.216	1.238	1.056	1.276
A-1663	375.6	843.6	462.205	464.212	228.147	6.12827e+06	1	1	Tier 1	AYA00026000	CID:7079601	CAS:51926-51-3		Prolyl-Isoleucine	0.63	9								0	0.558	0.748	0.615	0.611	1.143	1.119	2.332	2.218	2.868	0.81	0.87	1.151	1.203	1.425	1.22	1.082	1.126	1.197
A-1741	383.1	860.4	335.622	337.629	203.127	2.00087e+06	2	2	Tier 1	AXA01233000	CID:7022320	NA	HMDB0028951	Lysyl-Glycine	0.63	16.2								0	0.342	0.493	0.333	1.041	1.399	1.366	1.58	1.664	1.471	0.691	0.697	0.86	0.183	0.136	0.175	0.908	0.846	0.698
A-1050	298.1	608.3	466.201	468.207	232.143	2.70114e+06	1	1	Tier 1	AXA01338000	CID:7021828	NA	HMDB0029065	Threoninyl-Leucine	0.55	8.9								0	0.328	0.326	0.309	0.606	1.56	1.592	3.121	3.499	5.474	1.273	1.079	1.74	1.564	2.27	1.378	1.257	1.224	1.207
A-595	236.6	456.2	452.185	454.191	218.126	1.06877e+07	1	1	Tier 1	AXA01347000	CID:7020902	NA	HMDB0029074	Threoninyl-Valine	0.98	0.5								0.0556	1.424	1.47	1.279	2.243	1.803	1.854	1.586	1.834	2.87	1.188	1.321	1.912	0.525	0.436	0.596	1.52	1.763	1.449
A-1489	352.1	765.1	496.191	498.197	262.132	549547	1	1	Tier 1	AXA00593000	CID:7020641	NA	HMDB0011177	Phenylalanyl-Proline	0.97	11.3								0	0.589	0.945	0.47	0.545	1.141	1.17	2.252	3.106	3.153	0.586	0.492	0.717	1.339	1.488	1.242	1.191	1.218	1.146
A-44	95.8	160.8	479.207	481.214	245.149	404987	1	1	Tier 1	AXA01002000	CID:7020333	NA	HMDB0028702	Arginyl-Alanine	0.66	6								0	0.188	0.401	0.187	0.902	2.802	2.498	3.879	3.886	5.76	1.428	1.229	1.919	1.245	1.431	1.183	1.301	1.461	1.408
A-283	180.6	334.4	465.182	467.187	231.123	256046	1	1	Tier 1	AXA01395000	CID:7020201	NA	HMDB0029122	Valyl-Asparagine	3.08	17								0	0.975	0.374	0.375	5.287	3.458	6.216	4.578	1.203	4.439	4.856	5.02	6.726	3.715	0.999	1.009	1.026	1.003	1.021
A-133	137.1	232.1	482.159	484.166	248.101	554607	1	1	Tier 1	AXA01333000	CID:7020163	NA	HMDB0029060	Threoninyl-Glutamate	0.11	6.5								0	0.58	0.543	0.537	1.559	1.515	1.464	0.885	0.807	0.88	2.662	2.851	3.134	2.111	1.862	1.819	1.078	1.017	0.979
A-531	227.5	437.9	438.17	440.176	204.111	2.23991e+06	1	1	Tier 1	AXA01325000	CID:7020159	NA	HMDB0029052	Seryl-Valine	1	18.5								0	1.023	1.03	1.115	0.967	0.869	0.908	0.755	0.753	0.788	0.698	0.666	0.61	1.121	1.215	1.195	1.017	1.056	1.043
A-63	106.8	179.8	426.135	428.14	192.076	363859	1	1	Tier 1	AXA01321000	CID:7019105	NA	HMDB0029048	Seryl-Serine	3.84	18.4								0	2.705	2.704	2.643	0.028	0.026	0.029	0.546	0.45	0.538	0.678	0.725	0.718	0.009	0.007	0.009	0.977	1.077	1.051
A-1946	407.5	972.7	342.63	344.636	217.143	205983	2	2	Tier 1	AXA00993000	CID:7016106	NA	HMDB0028692	Alanyl-Lysine	0.1	22.9								0	0.476	0.595	0.489	0.364	0.36	0.338	1.628	1.359	1.478	6.761	6.898	7.237	0.311	0.256	0.259	1.006	1.087	1.009
A-1847	397.5	926.1	476.16	478.167	242.101	647408	1	1	Tier 1	AXA01314000	CID:7016094	NA	HMDB0029041	Seryl-Histidine	0.15	17.7								0	1.651	1.721	1.531	0.478	0.457	0.605	0.811	0.837	0.866	1.072	1.05	1.321	0.856	0.865	0.856	0.999	0.955	1.073
A-108	127.9	216.2	468.144	470.15	234.085	637707	1	1	Tier 1	AXA01330000	CID:7016067	NA	HMDB0029057	Threoninyl-Aspartate	0.17	9.2								0	0.987	0.987	1.063	0.732	0.706	0.659	0.579	0.523	0.528	0.179	0.165	0.179	0.687	0.685	0.692	0.917	0.841	0.89
A-289	181.4	336	479.196	481.203	245.138	3.48699e+06	1	1	Tier 1	AXA01398000	CID:7016045	NA	HMDB0029125	Valyl-Glutamine	1.03	4.8								0	0.802	0.993	1.022	1.964	1.946	2.057	1.25	1.501	1.366	1.724	1.451	1.568	0.576	0.436	0.574	1.185	0.941	1.066
A-1624	371	837.4	371.632	373.639	275.147	115451	2	2	Tier 1	AXA00416000	CID:7015704	CAS:5891-53-2	HMDB0028824	Glutamyl-Lysine	1.44	21.4								0	1.951	0.457	0.335	5.218	3.764	6.658	5.457	1.088	5.931	6.761	6.921	7.237	6.577	1.836	2.066	1.073	0.872	1.044
A-887	277.8	552.7	452.185	454.192	218.127	2.47782e+06	1	1	Tier 1	AXA01316000	CID:7015695	NA	HMDB0029043	Serinyl-Leucine	0.26	4.9								0.0556	2.963	2.782	2.784	2.797	1.212	2.704	0.607	0.186	5.82	1.9267	2.471	0.318	0.621	3.676	3.981	1.587	1.156	1.576
A-1149	309.9	650.4	500.185	502.192	266.127	1.13831e+06	1	1	Tier 1	AXA01341000	CID:7010579	NA	HMDB0029068	Threoninyl-Phenylalanine	0.38	8.4								0.0556	2.607	1.698	1.401	0.334	0.334	0.333	1.797	0.664	1.569	4.006	3.787	3.067	0.562	0.268	0.578	0.973	0.974	1.087
A-1840	396.9	922.5	512.221	514.228	278.163	178730	1	1	Tier 1	AXA01279000	CID:7010566	NA	HMDB0028998	Phenylalanyl-Isoleucine	1	3.9								0	0.702	0.721	0.718	0.636	0.626	0.705	0.195	0.206	0.237	0.513	0.557	0.553	2.895	1.918	1.846	1.012	1.03	1.09
A-1878	401.2	950.3	342.63	344.637	217.143	2.34153e+06	2	2	Tier 1	AXA01226000	CID:7010504	NA	HMDB0028944	Lysyl-Alanine	0.6	18.5								0	0.678	0.705	0.716	0.788	0.864	0.937	0.681	0.664	0.757	0.621	0.592	0.634	2.417	2.144	1.911	1.117	1.125	1.177
A-1519	355.6	790.4	371.631	373.638	275.146	1.94673e+06	2	2	Tier 1	AXA01232000	CID:7010502	NA	HMDB0028950	Lysyl-Glutamate	2.98	7.4								0	0.705	0.722	0.722	0.668	0.651	0.716	0.211	0.228	0.261	0.541	0.593	0.57	2.518	1.888	1.827	1.02	1.016	1.089
A-2522	469.9	1196.4	363.653	365.66	259.189	765411	2	2	Tier 1	AXA01236000	CID:7010499	NA	HMDB0028954	Lysyl-Isoleucine	0.71	2.5								0	0.426	0.414	0.516	1.824	1.574	1.538	1.792	1.234	1.358	1.699	1.439	1.369	1.183	0.951	0.992	1.066	1.064	1.013
A-115	131.2	221.9	396.123	398.129	162.064	870708	1	1	Tier 1	AXA01312000	CID:7009644	NA	HMDB0029039	Seryl-Glycine	0.6	14.9								0.3333	0.8873	0.9493	0.9424	1.975	1.774	1.777	2.798	1.939	2.299	2.108	1.906	1.873	1.0272	1.1289	0.8867	1.325	1.269	1.222
A-756	260.2	509.7	494.196	496.202	260.137	3.67729e+06	1	1	Tier 1	AXA01212000	CID:7009630	NA	HMDB0028928	Leucyl-Glutamate	0.35	3.3								0	2.511	2.727	2.662	0.907	1.499	0.876	1.042	1.28	0.821	2.213	2.016	1.885	1.401	1.044	0.928	1.867	1.741	1.845
A-440	211.1	405	480.18	482.187	246.122	7.77483e+06	1	1	Tier 1	AXA01399000	CID:7009623	NA	HMDB0029126	Valyl-Glutamate	0.13	10.8								0	0.576	0.632	0.612	1.236	1.42	1.369	0.812	0.557	0.923	2.01	1.949	1.941	0.112	0.133	0.124	0.825	0.851	0.835
A-411	204.6	391.2	466.164	468.171	232.106	1.17558e+07	1	1	Tier 1	AXA01396000	CID:7009608	NA	HMDB0029123	Valyl-Aspartate	0.76	11.4								0	0.864	1.04	0.89	1.306	1.129	1.237	0.954	0.929	1.002	0.903	0.982	0.973	0.676	0.532	0.492	0.854	0.901	0.855
A-965	287.1	578.2	486.169	488.176	252.111	716811	1	1	Tier 1	AXA01319000	CID:7009598	NA	HMDB0029046	Serinyl-Phenylalanine	0.01	2.6								0	0.267	0.235	0.25	1.774	1.67	1.871	2.744	1.629	2.777	1.214	1.205	1.287	0.212	0.324	0.342	0.908	0.815	0.956
A-184	151.6	257.2	410.137	412.144	176.079	3.24717e+06	1	1	Tier 1	AXA01305000	CID:7009579	NA	HMDB0029032	Seryl-Alanine	1.29	4.4								0.2778	0.5265	0.704	0.5854	1.282	1.309	1.343	1.155	1.107	1.064	1.075	1.28	1.212	0.6176	0.4893	0.4926	1.011	0.979	1.019
A-2916	522.4	1382.7	374.129	376.136	280.141	3.01577e+06	2	2	Tier 1	AXA01412000	CID:7009555	NA	HMDB0029139	Valyl-Tyrosine	1.36	15.3								0	1.437	1.687	1.693	0.167	0.221	0.217	0.16	0.25	0.203	0.086	0.117	0.12	0.305	0.396	0.4	1.14	1.089	1.081
A-374	199.3	377.9	295.111	297.118	61.0526	9.88278e+07	1	1	Tier 1	AAA01327000	CID:700	CAS:141-43-5	C00189	Ethanolamine	0.69	17.9								0	1.053	1.855	1.403	2.192	2.541	2.104	1.879	1.862	1.849	1.205	1.361	1.62	1.166	1.243	1.102	1.342	1.585	1.686
A-280	180.2	333.5	380.127	382.134	146.069	5.52578e+06	1	1	Tier 1	AXA00547000	CID:6998028	CAS:687-69-4	HMDB0006899	Alanyl-Glycine	0.56	2.3								0	0.179	0.17	0.106	0.84	1.074	1.193	0.633	0.514	0.733	0.629	0.572	0.65	3.037	3.393	3.241	1.025	1.095	1.204
A-1	76.8	118.4	537.213	539.221	303.154	205351	1	1	Tier 1	AXA01008000	CID:6995004	NA	HMDB0028708	Arginyl-Glutamic acid	0.37	0.2								0	0.075	0.1	0.093	0.966	0.986	0.972	0.893	0.882	0.831	0.535	0.54	0.54	3.271	3.111	3.249	1.025	0.996	1.006
A-1685	378.3	847.8	498.206	500.213	264.147	2.91388e+06	1	1	Tier 1	AXA01407000	CID:6993120	NA	HMDB0029134	Valyl-Phenylalanine	0.28	30								0	0.076	0.101	0.078	0.728	0.741	0.776	0.497	0.562	0.493	0.419	0.437	0.42	3.52	3.643	3.206	1.029	0.934	1.049
A-1723	381.6	856.4	498.206	500.213	264.147	152522	1	1	Tier 1	AXA01407000	CID:6993120	NA	HMDB0029134	Isomer 1 of Valyl-Phenylalanine	0.34	21.4								0	0.166	0.165	0.163	1.854	1.933	1.931	0.985	0.988	0.946	0.568	0.545	0.531	2.247	2.211	2.205	1.064	1.051	1.046
A-1604	369.3	835.2	464.221	466.228	230.163	5.19605e+06	1	1	Tier 1	AXA01404000	CID:6993118	NA	HMDB0029131	Valyl-Leucine	0.31	1.8								0	0.114	0.105	0.111	0.99	0.996	1.024	0.98	0.985	0.947	0.528	0.505	0.509	3.084	2.86	2.87	1.025	1.049	1.039
A-547	229.2	441.3	408.159	410.166	174.101	1.41096e+07	1	1	Tier 1	AXA01400000	CID:6993111	NA	HMDB0029127	Valyl-Glycine	0.84	17.1								0	0.188	0.189	0.184	1.212	1.254	1.254	0.548	0.564	0.52	1.079	0.993	1.04	1.257	1.283	1.139	0.971	0.968	0.977
A-1277	326.9	696.8	482.177	484.183	248.118	224847	1	1	Tier 1	AXA01406000	CID:6993039	NA	HMDB0029133	Valyl-Methionine	2.46	14								0	0.06	0.059	0.055	1.498	1.605	1.572	1.703	1.667	1.582	1.053	1.033	0.974	1.779	1.735	1.693	1.027	1.007	1.026
A-1737	382.7	859.4	476.163	478.167	242.105	197706	1	1	Tier 1	AXA01179000	CID:6992830	NA	HMDB0028894	Histidinyl-Serine	7.71	18.8								0	0.461	0.502	0.478	0.765	0.795	0.754	0.658	0.68	0.618	0.589	0.568	0.591	1.203	1.188	1.141	0.816	0.797	0.808
A-744	258.2	505.1	514.164	516.171	280.106	1.25386e+06	1	1	Tier 1	AXA01273000	CID:6992643	NA	HMDB0028991	Phenylalanyl-Aspartate	0.19	7.3								0	1.08	1.039	0.997	1.369	1.356	1.348	1.028	0.987	0.991	0.985	0.942	0.964	0.98	0.946	0.99	1.023	1.039	1.092
A-314	186.1	345.2	438.169	440.176	204.111	335260	1	1	Tier 1	AXA01409000	CID:6992640	NA	HMDB0029136	Isomer 1 of Valyl-Serine	0.72	18.4								0	0.263	0.261	0.245	2.411	2.623	2.548	0.742	0.76	0.764	0.652	0.625	0.617	1.121	1.333	1.349	0.985	0.921	0.995
A-714	254.2	496.1	422.175	424.181	188.116	1.13486e+07	1	1	Tier 1	AXA01393000	CID:6992638	NA	HMDB0029120	Valyl-Alanine	0.28	11.3								0	0.519	0.521	0.518	1.116	1.109	1.105	1.013	0.981	0.937	1.016	0.98	0.932	1.432	1.384	1.482	0.977	0.986	0.99
A-613	240.6	465.2	480.18	482.187	246.121	1.49864e+07	1	1	Tier 1	AXA01125000	CID:6992567	NA	HMDB0028832	Glutamyl-Valine	0.4	4								0	0.151	0.151	0.145	0.606	0.629	0.626	0.219	0.244	0.225	0.568	0.595	0.592	1.968	1.94	1.912	0.983	0.949	0.981
A-402	203.6	388.8	521.254	523.261	287.195	183800	1	1	Tier 1	AXA01013000	CID:6992563	NA	HMDB0028713	Arginyl-Leucine	0.61	3.6								0	1.231	1.251	1.19	1.11	1.178	1.245	0.549	0.546	0.472	0.646	0.545	0.609	0.98	1.129	1.048	0.985	0.974	1.003
A-2269	442.3	1084.7	356.645	358.652	245.174	806911	2	2	Tier 1	AXA01246000	CID:6992341	NA	HMDB0028964	Lysyl-Valine	0.12	21.7								0	0.107	0.077	0.075	3.038	3.279	3.281	2.403	2.265	2.13	1.543	1.558	1.504	0.354	0.389	0.341	0.973	0.983	0.989
A-670	248.2	482.4	452.185	454.192	218.126	3070422	1	1	Tier 1	AXA01220000	CID:6992130	NA	HMDB0028938	Leucyl-Serine	0.48	6.6								0	0.98	0.971	0.934	0.867	0.983	0.955	0.71	0.727	0.689	1.17	1.077	1.024	1.058	1.031	1.001	0.972	0.975	0.999
C-93	93.5	91.8	279.17	281.176	117.078	6770061	1	1	Tier 1	AXA00311000	CID:6951124	CAS:2566-34-9	HMDB0002141	N-Methyl-A-Aminoisobutyric Acid	2.1	6.8								0	1.218	1.237	1.181	1.361	1.396	1.402	0.263	0.266	0.252	0.53	0.518	0.509	1.849	1.812	1.801	1.027	1.036	1.022
C-1323	224.4	225.4	315.134	317.14	153.042	15188.1	1	1	Tier 1	AXA04470000	CID:68443	NA	HMDB0001972	3-Aminosalicylic Acid	0.53	3								0	0.282	0.279	0.276	0.763	0.793	0.79	0.304	0.315	0.289	0.745	0.717	0.682	1.468	1.246	1.41	0.948	0.944	0.956
C-1391	230.3	231.4	385.176	387.183	223.084	44480.1	1	1	Tier 1	AAA00285A01	CID:68310	NA	HMDB0000866	N-Acetyl-Tyrosine	0.09	2								0	0.868	0.972	0.888	1.001	1.021	0.992	1.709	1.637	1.634	1.052	1.071	1.183	0.797	0.635	0.738	1.167	1.014	1.024
A-1414	343.7	742.1	383.128	385.135	149.07	468241	1	1	Tier 1	AXA00305000	CID:67955	CAS:443-72-1	C08434	6-Methyladenine	0.57	8.9								0	0.638	0.631	0.64	1.06	1.009	1.015	0.829	0.862	0.825	0.765	0.754	0.65	1.662	1.783	1.654	0.994	1	1.015
A-1574	365	829.5	354.07	356.077	240.024	427145	2	2	Tier 1	AAA00674000	CID:67678	CAS:56-89-3	C00491	Isomer 1 of Cystine	0.2	17.1								0	0.737	0.723	0.715	0.735	0.716	0.763	0.485	0.489	0.454	0.497	0.471	0.489	1.507	1.506	1.51	0.929	0.893	0.895
A-1691	378.7	848.9	354.07	356.077	240.024	1.63201e+06	2	2	Tier 1	AAA00674000	CID:67678	CAS:56-89-3	C00491	Cystine	0.49	2.3								0	0.516	0.499	0.51	1.433	1.442	1.442	0.97	0.978	0.884	1.261	1.21	1.284	0.776	2.272	0.684	1.039	1.015	1.013
A-629	243.9	472.7	453.169	455.176	219.111	251527	1	1	Tier 1	AAA01068000	CID:6613	CAS:79-83-4	C00864	Pantothenic acid	0.37	29.5								0	0.877	0.926	0.898	1.185	1.201	1.186	0.852	0.881	0.821	1.103	1.05	1.075	1.515	1.522	1.537	1.045	1.042	1.042
A-215	164.5	301.9	452.148	454.155	218.089	3.18406e+06	1	1	Tier 1	AXA00988000	CID:656476	NA	HMDB0028686	Alanyl-Glutamic acid	1.74	3.7								0	0.328	0.308	0.304	1.079	1.051	1.07	0.64	0.637	0.576	0.91	0.899	0.865	1.345	1.307	1.317	1.026	0.995	0.996
A-1025	294.6	598.8	471.145	473.153	237.087	175478	1	1	Tier 1	AAA01723000	CID:135398579	CAS:17094-01-8	C00835	Sepiapterin	0.88	9.6								0	1.496	1.469	1.354	1.348	1.325	1.331	1.478	1.52	1.5	0.527	0.568	0.53	0.764	1.018	0.854	1.044	1.005	1.007
K-1366	353	827.8	334.122	336.129	86.0365	18253674	1	1	Tier 1	AAA01544000	CID:650	CAS:431-03-8	C00741	Diacetyl	0.8	10.4								0	0.797	0.758	0.712	1.269	1.397	1.306	1.213	1.241	1.171	0.86	0.864	0.816	0.71	0.703	0.677	0.958	0.942	0.986
C-131	103.1	101.9	265.154	267.162	103.063	101954	1	1	Tier 1	AXA04477000	CID:64956	NA	C05145	3-Aminoisobutanoic Acid	1.14	0.3								0	1.418	1.029	0.899	0.7	0.65	0.654	0.67	0.714	0.602	1.7	0.75	0.613	1.586	1.56	1.555	1.193	1.252	1.052
C-2533	364.8	365.3	249.099	251.106	174.016	48310.8	2	2	Tier 1	AAA00026000	CID:643757	CAS:585-84-2	C00417	Aconitic Acid	0.83	3.9								0	0.856	0.928	0.899	1.161	1.199	1.171	0.748	0.82	0.774	0.873	0.862	0.892	2.004	1.912	1.843	1.05	1.07	1.058
C-2370	340.4	340.8	328.154	330.161	166.062	1.23285e+07	1	1	Tier 1	AAA00936000	CID:3848	CAS:7326-19-4	C05607	3-Phenyllactic Acid	1.35	0.9								0.3333	0.8619	0.9895	0.9229	0.493	0.533	0.533	0.393	0.361	0.356	1.3453	1.1054	0.452	3.326	3.075	3.007	0.713	0.741	0.704
A-132	137	232	438.133	440.14	204.075	319928	1	1	Tier 1	AXA01115000	CID:6427052	CAS:13716-89-7	HMDB0028819	Glutamyl-Glycine	0.39	27.8								0	1.555	1.622	1.634	0.956	0.977	0.958	0.535	0.572	0.543	1.434	1.419	1.396	1.031	0.991	0.984	1.03	1.024	1.021
A-1503	353.9	778.3	364.625	366.631	261.132	3.67159e+06	2	2	Tier 1	AXA01229000	CID:6426943	NA	HMDB0028947	Lysyl-Aspartate	0.09	1.7								0	0.54	0.534	0.506	1.221	1.209	1.372	1.216	1.14	1.086	1.814	1.7	1.674	1.069	0.957	0.91	0.99	1.004	1.02
A-599	238.9	461.4	406.143	408.149	172.084	4.29725e+06	1	1	Tier 1	AXA00594000	CID:6426709	NA	HMDB0011178	Prolyl-Glycine	1.04	7.2								0.1667	0.081	0.072	0.068	2.489	2.678	2.691	1.064	1.124	1.007	1.438	1.4	1.431	2.89	2.8574	2.8358	1.267	1.272	1.218
C-1608	252.7	254	292.118	294.124	130.026	5.59578e+06	1	1	Tier 1	AAA01511000	CID:638129	CAS:498-24-8	C01732	Mesaconic Acid	1.23	6.3								0	0.865	0.867	0.857	0.849	0.838	0.872	0.747	0.757	0.683	0.652	0.701	0.651	1.57	1.568	1.542	1.006	1.013	0.996
C-3043	445.7	446.7	227.105	229.111	130.027	13785.9	2	2	Tier 1	AAA01511000	CID:638129	CAS:498-24-8	C01732	Isomer 1 of Mesaconic Acid	0.17	2.5								0	1.323	1.327	1.258	1.26	1.296	1.344	0.703	0.706	0.658	0.896	0.941	0.791	1.36	1.349	1.358	1.096	1.078	1.09
C-2277	329	329.4	326.138	328.145	164.047	35653.2	1	1	Tier 1	AAA00917000	CID:637541	CAS:14755-02-3	C12621	M-Coumaric Acid	1.28	9.6								0	0.841	0.833	0.766	1.075	1.124	1.025	0.785	0.728	0.808	1.588	1.088	1.472	1.151	1.141	1.123	1.008	0.961	1.007
A-1803	391.2	884	496.19	498.197	262.131	3.48786e+06	1	1	Tier 1	AXA00595000	CID:6351946	NA	HMDB0011179	Prolyl-Phenylalanine	0.97	22.6								0	1.07	1.095	1.088	0.772	0.655	0.781	0.459	0.454	0.393	0.505	0.489	0.56	1.733	1.647	1.698	0.978	1.09	0.984
A-30	89.7	150.1	408.17	410.176	174.111	3.43164e+07	1	1	Tier 1	AAA00424000	CID:6322	CAS:74-79-3	C00062	Arginine	0.59	3.7								0	0.873	0.836	0.851	0.968	1.01	1.03	1.092	1.028	0.967	0.711	0.764	0.829	1.048	1.085	1.1	1.003	1.004	0.982
C-209	114.3	113.6	293.185	295.192	131.094	6.61388e+06	1	1	Tier 1	AAA00707000	CID:6306	CAS:73-32-5; 443-79-8	C00407	Isomer 1 of Isoleucine	1.71	0.4								0	0.438	0.431	0.418	1.728	1.766	1.798	0.732	0.758	0.719	1.271	1.252	1.223	1.385	1.39	1.357	1.028	1.02	1.022
C-513	149.5	150.2	293.186	295.192	131.094	6.6396e+06	1	1	Tier 1	AAA00707000	CID:6306	CAS:73-32-5; 443-79-8	C00407	Isoleucine	1.47	4.5								0	0.836	0.869	0.823	1.152	1.214	1.221	1.064	1.032	0.969	0.952	0.958	0.874	1.077	1.093	1.181	0.983	0.972	0.963
C-1716	261.6	262.4	454.27	458.284	131.095	2.49943e+06	1	2	Tier 1	AAA00707000	CID:6306	CAS:73-32-5; 443-79-8	C00407	Isomer 2 of Isoleucine	0.24	2.9								0	0.916	0.893	0.897	0.873	0.851	0.807	1.269	1.281	1.187	1.054	1.133	0.947	0.48	0.444	0.455	0.993	0.992	0.926
C-1745	264.8	265.4	227.638	229.645	131.094	2.2708e+06	2	2	Tier 1	AAA00707000	CID:6306	CAS:73-32-5; 443-79-8	C00407	Isomer 3 of Isoleucine	0.58	0.1								0	1.049	0.991	0.977	0.839	0.733	0.825	0.722	0.749	0.759	0.609	0.66	0.683	1.468	1.484	1.488	0.995	1.048	1.03
C-1828	274.8	274.9	454.271	458.284	131.095	232822	1	2	Tier 1	AAA00707000	CID:6306	CAS:73-32-5; 443-79-8	C00407	Isomer 4 of Isoleucine	1.14	9.6								0	0.654	0.668	0.644	1.562	1.598	1.604	0.839	0.835	0.793	0.762	0.748	0.735	1.445	1.424	1.406	1.024	1.019	1.016
A-322	188.2	349.8	353.116	355.123	119.058	2.60012e+08	1	1	Tier 1	AAA00624000	CID:6288	CAS:72-19-5	C00188	Threonine	0.4	2.4								0	0.337	0.605	0.348	1.219	1.177	1.154	1.722	1.69	1.629	0.972	0.953	0.977	0.842	0.862	0.933	0.988	0.944	0.938
A-1183	313.6	661	351.137	353.143	117.079	7.68362e+08	1	1	Tier 1	AAA00705000	CID:6287	CAS:72-18-4	C00183	Valine	0.51	12.4								0	0.163	0.145	0.134	0.243	0.301	0.278	0.123	0.156	0.131	0.266	0.252	0.164	4.233	4.058	4.049	0.921	0.969	1.005
A-2344	449.5	1104.1	389.128	391.134	155.069	5.12923e+07	1	1	Tier 1	AAA00832000	CID:6274	CAS:71-00-1	C00135	Histidine	0.44	18.7								0	0.528	0.505	0.509	1.64	1.499	1.511	1.438	1.467	1.387	1.333	1.337	1.32	0.691	0.702	0.734	1.066	1.071	1.056
A-95	121.3	204.8	366.112	368.118	132.054	2.73799e+07	1	1	Tier 1	AAA00597000	CID:6267	CAS:70-47-3	C00152	Asparagine	0.19	24.8								0	0.98	0.904	0.868	0.813	0.793	0.821	0.911	0.872	0.823	0.556	0.526	0.549	1.268	1.164	1.24	1.01	0.954	0.988
A-2002	413.6	994.3	300.103	302.11	132.09	57945380	2	2	Tier 1	AAA00425000	CID:6262	CAS:70-26-8	C00077	Ornithine	0.31	0.6								0	0.09	0.086	0.079	1.139	1.072	1.143	1.135	1.253	1.063	0.677	0.666	0.671	2.4	2.309	2.231	1.002	1.003	0.996
A-1169	311.5	655.4	383.109	385.116	149.051	5.47195e+07	1	1	Tier 1	AAA00657000	CID:6137	CAS:63-68-3	C00073	Methionine	0.41	2								0	2	1.963	1.914	0.27	0.278	0.286	0.179	0.176	0.179	0.184	0.169	0.159	0.78	0.767	0.754	1.023	1.048	1.056
A-1373	338.1	727.1	448.19	450.197	214.132	9.21258e+06	1	1	Tier 1	AXA01303000	CID:152307	NA	HMDB0029030	Prolyl-Valine	0.04	14.3								0	0.458	0.449	0.424	1.452	1.492	1.508	2.125	2.093	1.963	0.896	0.885	0.848	0.716	0.688	0.732	1.021	1.016	1.02
A-1537	359.3	816.2	365.153	367.159	131.094	9.95836e+08	1	1	Tier 1	AAA00691000	CID:6106	CAS:61-90-5	C00123	Leucine	0.5	14.6								0	0.763	0.821	0.803	0.873	0.918	0.913	1	1.007	0.923	0.777	0.717	0.736	1.31	1.36	1.498	0.983	1	1.012
A-131	136.7	231.4	501.155	503.162	267.097	419462	1	1	Tier 1	AAA00454000	CID:60961	CAS:58-61-7	C00212	Adenosine	0.38	5								0	0.449	0.411	0.454	0.856	1.087	1.01	1.235	1.222	0.928	0.649	0.609	0.787	1.074	1.102	1.111	1.102	0.817	0.775
A-2824	513.1	1358.4	324.595	326.601	181.074	1.25283e+08	2	2	Tier 1	AAA00285000	CID:6057	CAS:60-18-4	C00082	Tyrosine	0.5	0.7								0	0.097	0.09	0.089	0.621	0.617	0.678	0.259	0.301	0.25	0.458	0.546	0.45	1.525	1.454	1.615	0.948	0.968	0.869
A-3286	571.5	1501	317.606	319.613	167.095	571783	2	2	Tier 1	AYA00008000	CID:6041	CAS:59-42-7	C07441	Phenylephrine	1.36	22.4								0	0.702	0.588	0.56	1.047	1.089	1.068	1.04	1.17	1.117	1.121	1.019	1.037	1.495	1.069	1.087	1.017	0.974	0.942
A-574	232.7	448.1	478.128	480.135	244.07	1.30023e+07	1	1	Tier 1	AAA00548000	CID:6029	CAS:58-96-8	C00299	Uridine	0.05	22.2								0	0.673	0.643	0.629	1.495	1.504	1.49	0.734	0.733	0.703	2.19	2.188	2.232	1.274	1.247	1.215	1.176	1.145	1.139
A-96	121.9	205.8	437.149	439.155	203.09	586931	1	1	Tier 1	AXA01131000	CID:597739	NA	HMDB0028839	Glycyl-Glutamine	0.41	1.2								0	1.007	1.125	1.07	0.735	0.942	0.935	1.127	1.18	1.304	2.481	2.263	2.287	0.423	0.416	0.445	0.943	0.906	1.026
A-565	231.8	446.4	345.102	347.108	111.043	747099	1	1	Tier 1	AAA00565000	CID:597	CAS:71-30-7	C00380	Cytosine	0.44	8.4								0	1.238	1.239	1.193	1.177	1.214	1.223	0.518	0.53	0.509	1.065	1.035	1.019	0.9	0.886	0.88	1.038	1.031	1.035
A-2148	428.6	1047.4	307.111	309.117	146.105	1.47721e+08	2	2	Tier 1	AAA00739000	CID:5962	CAS:56-87-1	C00047	Lysine	0.38	0.8								0	0.062	0.1	0.062	1.103	1.218	1.299	2.018	1.764	1.665	1.02	1.085	1.165	1.602	1.328	1.638	0.954	0.874	0.933
A-112	129.7	219.3	380.128	382.134	146.069	224210	1	1	Tier 1	AAA00432000	CID:5961	CAS:56-85-9	C00064	Glutamine	0.44	20.1								0	0.822	0.803	0.807	0.82	0.659	0.694	1.018	1.377	0.808	0.737	0.585	0.633	1.375	1.488	1.587	1.042	1.104	1.075
A-222	166.3	306.1	367.096	369.102	133.037	2.88825e+08	1	1	Tier 1	AAA00427000	CID:5960	CAS:56-84-8	C00049	Aspartic Acid	0.27	3.5								0	0.95	0.96	0.917	1.808	1.856	1.842	0.659	0.657	0.637	0.918	0.93	0.924	0.963	0.92	0.931	1.008	1.008	1.011
A-276	179.6	332.3	367.096	369.102	133.037	8.67146e+06	1	1	Tier 1	AAA00427000	CID:5960	CAS:56-84-8	C00049	Isomer 1 of Aspartic Acid	0.01	22.7								0	0.888	0.869	0.821	0.572	0.611	0.591	0.537	0.591	0.443	0.43	0.473	0.496	1.332	1.35	1.395	0.956	0.961	1.04
A-191	156.2	266.7	339.101	341.107	105.042	2.30096e+08	1	1	Tier 1	AAA00627000	CID:5951	CAS:56-45-1	C00065	Serine	0.7	2.7								0	1.629	1.686	1.627	1.553	1.589	1.603	0.86	0.877	0.845	0.436	0.414	0.419	0.38	0.364	0.368	1.052	1.01	1.027
A-593	236	454.8	323.106	325.112	89.0475	1.81443e+09	1	1	Tier 1	AAA00596000	CID:5950	CAS:56-41-7	C00041	Alanine	0.62	0.6								0	1.261	1.445	1.144	0.791	0.884	0.763	0.549	0.59	0.555	0.744	0.768	0.666	1.167	1.075	1.078	0.896	0.828	0.943
A-250	172.8	319	365.117	367.123	131.058	1.73066e+06	1	1	Tier 1	AAA00799000	CID:5810	CAS:51-35-4	C01157	4-Hydroxyproline	0	8.8								0.1667	0.3064	0.3517	0.3281	0.852	0.954	0.836	0.803	0.869	0.762	0.599	0.491	0.571	3.75	3.799	3.662	1.07	1.182	1.125
C-2228	321.1	321.4	264.123	266.129	102.031	25078	1	1	Tier 1	AAA00625000	CID:58	CAS:600-18-0	C00109	Alpha-Ketobutyric Acid	1.1	1.3								0	0.952	0.948	0.913	1.211	1.332	1.269	0.776	0.778	0.748	1.541	1.385	1.421	1.411	1.248	1.287	1.056	1.06	1.05
K-9	77.8	334.9	428.149	430.155	180.064	1.28218e+07	1	1	Tier 1	AAA00116I01	CID:5793	CAS:2280-44-6	C00124	Galactose	0.31	23.9								0	0.757	0.799	0.75	0.778	0.748	0.828	0.735	0.785	0.769	0.638	0.634	0.601	1.229	1.226	1.211	0.963	0.993	1.01
K-104	115.8	399	398.137	400.144	150.052	4.30894e+06	1	1	Tier 1	AAA00038000	CID:5779	CAS:613-83-2	C00121	D-Ribose	2.56	1.8								0	1.369	1.411	1.359	0.924	0.941	0.942	0.609	0.62	0.58	0.854	0.853	0.843	0.725	0.716	0.704	1.034	1.026	1.021
A-846	272.8	539	493.211	495.218	259.153	1.34345e+06	1	1	Tier 1	AXA01097000	CID:57315376	CAS:86416-45-7	HMDB0028800	Glutaminyl-Isoleucine	0.71	20.2								0	0.717	0.685	0.706	1.526	1.648	1.555	0.876	0.907	0.832	1.566	1.552	1.511	1.28	1.346	1.321	1.095	1.078	1.058
A-979	289.2	584	466.201	468.208	232.143	1.11314e+06	1	1	Tier 1	AXA01337000	CID:57281443	NA	HMDB0029064	Threoninyl-Isoleucine	0.74	17.6								0	1.311	1.321	1.279	0.518	0.586	0.576	0.76	0.751	0.717	0.576	0.558	0.529	0.944	0.937	0.935	0.999	1.014	0.999
A-610	240.4	464.7	479.197	481.202	245.138	927604	1	1	Tier 1	AXA01034000	CID:56991460	NA	HMDB0028734	Asparaginyl-Isoleucine	1.39	10.5								0	0.397	0.373	0.381	1.15	0.949	1.034	1.093	1.093	1.053	1.382	1.266	1.727	2.374	2.08	1.895	0.824	0.861	0.781
A-3470	599.9	1555	336.577	338.584	205.037	712756	2	2	Tier 1	AAA01000000	CID:5699	CAS:59-00-7	C02470	Xanthurenic acid	0.68	25.4								0	0.596	0.557	0.55	0.435	0.418	0.43	0.882	0.818	1.026	0.797	0.862	0.669	1.35	1.301	1.267	1.099	1.09	1.028
A-3432	591.7	1538.1	302.6	304.606	137.084	8.37819e+08	2	2	Tier 1	AAA00871000	CID:5610	CAS:51-67-2	C00483	Tyramine	0.62	11.7								0	0.939	0.95	0.976	1.582	1.591	1.543	1.187	1.191	1.111	1.892	1.779	1.799	0.727	0.699	0.729	1.083	1.074	1.112
C-114	98.5	97.1	299.139	301.146	137.048	62171.7	1	1	Tier 1	AAA01642000	CID:5570	CAS:535-83-1	C01004	N-Methylnicotinic Acid	0.41	4.9								0	0.953	0.964	0.983	1.433	1.531	1.528	1.178	1.236	1.29	1.948	1.739	1.677	0.7	0.734	0.69	1.082	1.058	1.103
A-386	201.2	382.7	394.143	396.15	160.085	1.70484e+07	1	1	Tier 1	AXA00982000	CID:5484352	NA	HMDB0028680	Alanyl-Alanine	0.37	16.8								0	1.192	1.318	1.215	0.543	0.556	0.568	0.641	0.611	0.537	0.371	0.348	0.368	1.144	1.153	1.134	1.036	1.03	1.019
A-376	199.5	378.5	438.169	440.176	204.111	1.00548e+07	1	1	Tier 1	AXA01409000	CID:5484352	NA	HMDB0029136	Valyl-Serine	0.21	14.9								0	0.761	1.038	0.756	1.106	1.186	1.162	1.374	1.437	1.346	1.321	1.368	1.306	0.48	0.469	0.451	1.044	1.032	1.025
A-3024	537.9	1423	318.08	320.086	168.043	519664	2	2	Tier 1	AAA00863000	CID:547	CAS:102-32-9	C01161	3,4-Dihydroxybenzeneacetic acid	1.27	11								0	0.775	0.886	0.762	1.611	1.499	1.408	1.456	1.355	1.223	0.574	0.496	0.533	1.29	1.256	1.31	1.061	1	1.066
C-232	116.7	116.1	298.13	300.136	136.038	100725	1	1	Tier 1	AAA00127000	CID:5460407	CAS:7306-96-9	C01620	Threonic Acid	3.72	9								0	3.099	2.004	1.895	0.221	0.208	0.203	0.482	0.458	0.457	0.555	0.58	0.538	0.112	0.1	0.104	1.046	1.024	1.037
A-125	134.7	228	451.165	453.172	217.106	661913	1	1	Tier 1	AXA00987000	CID:542027	NA	HMDB0028685	Alanyl-Glutamine	0.31	4.8								0	0.653	0.6	0.589	0.974	1.024	1.034	0.608	0.656	0.574	0.59	0.558	0.613	1.333	1.389	1.402	0.902	0.84	0.97
A-74	113.3	191	481.176	483.183	247.117	176693	1	1	Tier 1	AXA01104000	CID:53877870	CAS:74408-69-8	HMDB0028807	Glutaminyl-Threonine	1.13	8.6								0	0.893	0.865	0.811	0.217	0.239	0.25	0.313	0.293	0.298	0.21	0.207	0.178	1.553	1.576	1.573	0.834	0.849	0.816
C-1707	260.7	261.6	338.16	340.167	176.068	46433.1	1	1	Tier 1	AAA00719000	CID:5280523	CAS:49601-06-1	C02504	2-Isopropylmalic Acid	0.72	0.5								0	0.826	0.726	0.835	0.687	0.969	0.889	0.966	0.95	0.874	0.876	0.979	0.948	0.357	0.378	0.423	0.704	0.691	0.789
C-1538	244.5	245.8	304.117	306.124	142.026	961185	1	1	Tier 1	ABA00144000	CID:5280518	CAS:1119-72-8	C02480	Cis,Cis-Muconic Acid	2.01	3								0	1.28	1.22	1.194	0.672	0.69	0.672	0.521	0.541	0.48	0.606	0.603	0.598	1.113	1.157	1.152	0.956	0.958	0.895
A-2231	437.4	1071.5	356.645	358.652	245.174	2.92906e+06	2	2	Tier 1	AXA01405000	CID:5253210	NA	HMDB0029132	Valyl-Lysine	0.14	13.3								0	0.162	0.144	0.189	1.222	1.261	1.258	1.158	1.099	1.145	1.031	1.027	1.087	1.464	1.481	1.408	0.993	0.997	0.978
A-993	290.1	586.4	436.19	438.197	202.132	1.08024e+07	1	1	Tier 1	AXA01185000	CID:5246009	NA	HMDB0028900	Isoleucyl-Alanine	0.62	8.1								0	0.368	0.322	0.317	2.708	2.964	3.439	1.484	1.334	1.319	1.967	1.784	2.114	0.139	0.143	0.156	0.969	1.004	0.982
A-1313	331	707.8	480.161	482.167	246.103	165440	1	1	Tier 1	AXA01298000	CID:5233577	NA	HMDB0029023	Prolyl-Methionine	1.41	9.4								0	1.507	1.637	1.603	0.59	0.688	0.711	0.723	0.758	0.729	0.667	0.648	0.732	1.012	1.118	1.092	1.05	1.1	1.003
A-784	264.4	519.2	385.161	387.168	302.206	283552	2	2	Tier 1	AXA01227000	CID:5218539	NA	HMDB0028945	Lysyl-Arginine	0.68	2.8								0	0.305	0.276	0.271	1.57	1.573	1.582	0.93	0.904	0.865	0.889	0.856	0.848	1.885	1.946	1.843	1.032	1.023	1.021
C-615	159.9	160.4	308.113	310.12	146.021	19646	1	1	Tier 1	AAA00030000	CID:51	CAS:328-50-7	C00026	Alpha-Ketoglutaric Acid	0.44	9.2								0	0.597	0.724	0.463	0.969	0.917	0.979	1.121	1.036	1.228	0.893	0.953	0.933	1.44	1.277	1.364	0.821	0.924	0.975
A-1190	315.7	666.7	361.132	363.139	127.074	3.13093e+06	1	1	Tier 1	AAA00769000	CID:500	CAS:463-00-3	C01035	4-Guanidinobutanoic acid	1.28	6.7								0	1.463	1.463	1.402	0.913	0.932	0.954	0.758	0.782	0.75	0.949	0.942	0.922	0.448	0.439	0.438	1.056	1.047	1.048
A-584	233.9	450.5	466.163	468.171	232.105	186272	1	1	Tier 1	AXA01064000	CID:4991131	NA	HMDB0028766	Aspartyl-Valine	1.61	6.1								0	0.962	0.933	0.864	0.203	0.22	0.21	0.334	0.299	0.272	0.218	0.209	0.182	1.544	1.579	1.56	0.873	0.882	0.873
C-2591	374	374.6	278.139	280.146	116.047	240042	1	1	Tier 1	AAA00706000	CID:49	CAS:759-05-7	C00141	A-Ketoisovaleric Acid	0.67	0.1								0	1.647	2.67	2.452	1.12	1.119	1.152	0.89	0.678	0.655	0.771	0.848	0.756	0.459	0.532	0.51	1.086	1.084	1.023
K-654	240.2	609.9	427.144	429.15	179.059	50892	1	1	Tier 1	AAA00928000	CID:464	CAS:495-69-2	C01586	Hippuric Acid	0.73	23.7								0	1.091	1.06	1.114	0.737	0.714	0.782	0.708	0.75	0.664	0.667	0.646	0.578	1.026	0.87	0.923	0.898	0.912	0.913
A-2819	512.7	1357.2	358.111	360.117	124.052	1.94873e+06	1	1	Tier 1	AXA00216000	CID:460	CAS:90-05-1	C01502	Guaiacol	0.46	4.8								0	1.201	1.195	1.204	0.607	0.609	0.6	0.56	0.603	0.523	0.403	0.412	0.369	1.242	1.263	1.187	1.009	0.982	1.009
C-2095	303.6	303.8	237.099	239.106	150.016	11314.4	2	2	Tier 1	AAA01488000	CID:447315	CAS:147-73-9	C00552	Tartaric Acid	0.79	0.7								0	0.484	0.433	0.308	0.972	0.882	0.914	0.969	0.955	0.855	0.559	0.486	0.539	0.98	0.876	1.154	0.999	0.92	0.957
A-3056	542.2	1434.1	381.137	383.144	294.158	395810	2	2	Tier 1	AXA01382000	CID:4466134	NA	HMDB0029109	Tyrosyl-Leucine	0	0.5								0	0.474	0.351	0.394	1.996	1.996	1.935	1.333	1.435	1.405	1.702	1.656	1.814	0.455	1.105	0.894	1.014	0.982	1.01
C-2373	340.5	340.9	356.149	358.156	194.058	68157.3	1	1	Tier 1	APA00429000	CID:445858	CAS:1135-24-6	C01494	Ferulic Acid	0.51	0.9								0	1.549	1.548	1.498	0.268	0.28	0.279	0.547	0.548	0.518	0.295	0.29	0.273	0.833	0.819	0.813	1.03	1.018	1.028
C-1389	230.1	231.2	278.102	280.109	116.011	59906.2	1	1	Tier 1	AAA00022000	CID:444972	CAS:110-17-8	C00122	Fumaric Acid	0.25	2.5								0	0.714	0.72	0.714	0.489	0.537	0.522	0.634	0.67	0.577	0.348	0.323	0.311	1.395	1.343	1.316	0.997	1.03	1.038
C-2860	413.7	414.5	439.187	443.2	116.011	55699	1	2	Tier 1	AAA00022000	CID:444972	CAS:110-17-8	C00122	Isomer 1 of Fumaric Acid	1.09	0.8								0	0.988	0.935	0.922	0.605	0.55	0.599	0.697	0.648	0.593	0.392	0.404	0.374	1.421	1.34	1.409	0.898	0.924	0.866
A-1470	350	759.2	462.205	464.212	228.147	1.9545e+07	1	1	Tier 1	AXA00590000	CID:444876	NA	HMDB0011174	Isoleucyl-Proline	0.41	2.6								0	0.324	0.326	0.327	0.928	0.943	0.896	1.386	1.393	1.261	1.021	1.082	1.036	1.431	1.435	1.45	0.948	1.068	0.941
A-141	141.3	239.3	507.238	509.246	273.18	229498	1	1	Tier 1	AXA01394000	CID:444523	NA	HMDB0029121	Valyl-Arginine	0.37	11.5								0	0.976	1.036	1.098	0.893	0.856	0.839	0.895	0.736	0.926	0.825	0.81	0.856	0.755	0.378	0.423	0.916	0.993	1.018
A-1780	387.7	872.7	462.206	464.213	228.148	3.77682e+06	1	1	Tier 1	AYA00027000	CID:444109	CAS:52899-07-7		Prolyl-Leucine	1.44	27.3								0	1.772	2.459	1.987	3.489	3.293	2.677	0.557	0.551	0.5	0.951	1.096	1.17	0.697	0.799	0.877	1.594	1.282	1.849
A-674	249.2	484.6	493.212	495.218	259.153	875476	1	1	Tier 1	AXA01098000	CID:44232492	CAS:34027-65-1	HMDB0028801	Glutaminyl-Leucine	0.03	17.6								0	0.804	0.791	0.93	0.547	0.648	0.579	1.167	1.218	1.146	0.528	0.552	0.53	1.227	1.033	1.075	1.164	1.084	1.217
A-67	110.1	185.5	467.16	469.167	233.102	162801	1	1	Tier 1	AXA01329000	CID:44232358	NA	HMDB0029056	Threoninyl-Asparagine	0.91	21.1								0	0.951	0.981	0.955	0.307	0.323	0.3	0.681	0.692	0.649	0.298	0.302	0.281	1.461	1.433	1.46	1.014	1.02	1.02
A-776	263.7	517.5	528.18	530.187	294.121	686531	1	1	Tier 1	AXA01276000	CID:4422358	NA	HMDB0028994	Phenylalanyl-Glutamate	0.36	5.1								0	0.78	0.762	0.705	0.955	0.959	0.995	1.046	1.071	1.044	0.621	0.617	0.613	1.02	1.056	1.203	0.976	1.024	0.966
K-51	92.7	366.5	590.201	592.208	342.116	15995.2	1	1	Tier 1	AAA00112000	CID:440995	NA	C00243	Lactose	0.98	14.9								0	1.25	1.31	1.243	0.671	0.788	0.706	0.653	0.687	0.62	0.629	0.642	0.628	1.212	1.098	1.16	0.978	0.95	1.004
A-2702	494.2	1296.3	502.212	504.219	268.153	267274	1	1	Tier 1	AXA01174000	CID:440549	NA	HMDB0028889	Histidinyl-Leucine	0.45	0.9								0	0.771	0.775	0.761	0.66	0.657	0.716	0.55	0.547	0.494	0.4	0.361	0.382	1.661	1.65	1.584	0.994	0.997	1.024
C-2490	356.5	357	236.11	238.117	148.037	98481	2	2	Tier 1	AAA00713000	CID:439766	CAS:6236-10-8	C00815	2-Hydroxy-2-Methylbutanedioic Acid	0.04	0.1								0	0.222	0.251	0.229	1.467	1.47	1.381	1.208	1.306	1.181	1.023	1.058	1.001	0.686	0.724	0.763	0.754	0.684	0.797
C-2887	418.1	418.9	292.154	294.162	130.063	33238.4	1	1	Tier 1	AAA00708000	CID:439286	CAS:24809-08-3	C00233	4-Methyl-2-Oxopentanoic Acid / 2-Methyl-3-Ketovaleric Acid / 3-Methyl-2-Oxo-Valeric Acid	0.48	4.5								0	0.776	0.826	0.721	0.916	1.022	0.901	1.174	1.146	1.11	0.749	0.699	0.755	0.859	0.807	0.787	0.981	0.993	0.931
A-1440	347.1	751.4	329.106	331.113	190.095	1.49231e+06	2	2	Tier 1	AFA00126000	CID:439283	CAS:14289-34-0	C00666	Diaminopimelic acid	0.26	13.4								0	1.518	1.395	1.458	0.154	0.167	0.159	0.29	0.29	0.265	0.22	0.186	0.185	1.568	1.568	1.559	1	1.034	1.04
A-1586	366.3	831.2	345.092	347.099	222.067	785275	2	2	Tier 1	AAA00620000	CID:439258	CAS:56-88-2	C02291	Cystathionine	0.2	9.8								0	0.887	0.918	0.872	0.36	0.367	0.395	0.534	0.56	0.466	0.494	1.193	0.423	0.89	0.928	0.838	0.995	0.956	0.971
C-1345	226.3	227.4	452.255	456.268	129.08	362612	1	2	Tier 1	AAA00728000	CID:439227	CAS:3105-95-1	C00408	Pipecollinic Acid	1.36	3.9								0.0556	2.654	0.482	1.645	1.187	1.509	1.605	0.494	0.559	0.774	0.968	0.839	0.835	3.414	4.009	3.947	1.222	1.209	1.122
C-447	142.5	143	268.118	270.124	106.026	2.55135e+06	1	1	Tier 1	AAA00047000	CID:439194	CAS:6000-40-4	C00258	Glyceric Acid	0.91	1.6								0	2.323	2.366	2.288	0.219	0.223	0.225	0.74	0.74	0.695	0.867	0.859	0.84	0.056	0.052	0.054	1.021	1.01	1.017
K-65	100.4	382.1	428.149	430.155	180.063	1.42434e+07	1	1	Tier 1	AAA00085000	CID:439163	CAS:10247-46-8	C00095	Fructose	0.24	4.3								0	1.342	1.269	1.221	1.261	1.293	1.295	0.883	0.864	0.784	1.366	1.315	1.356	0.846	0.854	0.857	1.196	1.131	1.089
A-1527	356.9	799.3	464.221	466.228	230.163	8.16972e+06	1	1	Tier 1	AXA01204000	CID:435949	NA	HMDB0028920	Isoleucyl-Valine	0.53	10.9								0	0.884	1.039	0.833	0.924	0.834	0.92	0.56	0.565	0.515	0.635	0.733	0.57	1.242	1.262	1.111	0.941	0.865	0.924
A-1969	409.9	981.1	512.222	514.229	278.164	327946	1	1	Tier 1	AXA01199000	CID:435728	NA	HMDB0028914	Isoleucyl-Phenylalanine	1.42	10.9								0	0.885	0.976	1.023	0.687	0.714	0.669	0.425	0.456	0.4	0.541	0.518	0.505	1.001	1.043	1.032	0.924	0.936	0.927
A-1862	398.5	933.2	478.237	480.244	244.179	1.55916e+06	1	1	Tier 1	AXA01216000	CID:435718	NA	HMDB0028932	Leucyl-Isoleucine	0.03	1								0	0.677	0.657	0.659	0.817	0.833	0.86	1.143	1.143	1.119	0.788	0.792	0.777	0.989	0.981	0.962	0.942	0.993	0.926
A-3086	545.5	1442.8	375.64	377.647	283.164	278053	2	2	Tier 1	AXA01175000	CID:435717	NA	HMDB0028890	Histidinyl-Lysine	0.37	4.4								0	1.674	1.746	1.597	0.257	0.408	0.337	0.498	0.391	0.656	0.359	0.232	0.221	0.691	0.771	0.759	1.034	1.066	1.03
A-564	231.7	446.1	493.212	495.219	259.153	1.14778e+06	1	1	Tier 1	AXA01211000	CID:4305457	NA	HMDB0028927	Leucyl-Glutamine	0.13	14.7								0	1.244	1.144	1.078	0.292	0.286	0.305	0.514	0.491	0.446	0.268	0.25	0.262	1.536	1.482	1.533	0.979	0.99	1.062
C-673	165.1	165.6	310.128	312.135	148.037	497066	1	1	Tier 1	AAA01536000	CID:43	CAS:2889-31-8	C02630	Isomer 1 of 2-Hydroxyglutaric Acid	1.47	0.4								0	0.738	0.79	0.776	0.689	0.708	0.698	0.446	0.441	0.41	0.458	0.454	0.46	0.665	0.663	0.664	0.977	0.971	0.97
C-2394	342.4	342.8	236.11	238.117	148.037	1.14489e+06	2	2	Tier 1	AAA01536000	CID:43	CAS:2889-31-8	C02630	2-Hydroxyglutaric Acid	0.13	1.1								0	1.546	1.521	1.484	0.421	0.429	0.408	0.373	0.392	0.37	1.214	1.197	1.171	0.148	0.14	0.146	1.042	1.041	1.046
A-2572	475.7	1225.6	271.101	273.107	74.0847	3.39408e+06	2	2	Tier 1	AAA00641000	CID:428	CAS:109-76-2	C00986	1,3-Diaminopropane	0.58	3.8								0	1.243	1.235	1.114	0.44	0.475	0.522	0.693	0.664	0.624	0.445	0.42	0.393	1.08	1.067	1.04	0.968	0.921	0.939
A-790	264.7	519.8	420.159	422.165	186.1	1.26104e+07	1	1	Tier 1	AXA01288000	CID:418041	NA	HMDB0029010	Prolyl-Alanine	0.29	11.6								0	0.958	0.899	0.921	1.132	1.205	1.111	1.111	1.07	1.051	1.249	1.367	1.209	0.982	0.913	0.891	1.121	1.088	1.099
A-536	227.9	438.6	479.197	481.203	245.138	958845	1	1	Tier 1	AXA01208000	CID:4128305	NA	HMDB0028924	Leucyl-Asparagine	1.26	9								0	0.567	0.75	0.563	0.968	0.946	1.04	0.786	0.716	0.732	0.753	0.74	0.693	1.355	1.292	1.188	0.939	0.957	0.983
A-1279	327.3	698	450.206	452.212	216.147	1.02281e+07	1	1	Tier 1	AXA01413000	CID:409682	NA	HMDB0029140	Valyl-Valine	0.09	11								0	0.721	0.712	0.645	1.186	1.138	1.024	1.156	1.292	1.32	0.594	0.471	0.622	1.091	1.071	0.905	0.818	0.752	0.942
A-2607	481	1252.6	360.114	362.121	252.111	711342	2	2	Tier 1	AXA01371000	CID:4078684	NA	HMDB0029098	Tyrosyl-Alanine	0.21	10.4								0	0.499	0.516	0.508	1.534	1.448	1.528	1.061	1.125	1.051	1.259	1.176	1.178	1.522	1.418	1.429	1.072	1.047	1.008
A-442	211.3	405.4	452.186	454.192	218.127	1.00821e+06	1	1	Tier 1	AXA01410000	CID:4046492	NA	HMDB0029137	Valyl-Threonine	1.4	12.2								0	0.906	0.929	1.019	0.718	0.667	0.611	0.456	0.455	0.423	0.466	0.468	0.447	1.193	1.142	0.992	0.944	0.955	1.029
A-438	210.7	404.2	464.149	466.155	230.09	2.826e+06	1	1	Tier 1	AXA01291000	CID:3838871	NA	HMDB0029013	Prolyl-Aspartate	0.34	9.4								0	0.557	0.445	0.421	1.219	1.047	1.086	1.617	1.478	1.323	1.086	1.176	1.164	0.423	0.461	0.437	1.092	1.212	1.094
C-1168	210.5	211.4	332.11	334.117	170.019	11411	1	1	Tier 1	ABA00560000	CID:370	CAS:149-91-7	C01424	Gallic Acid	8.91	1.8								0	1.377	1.43	1.362	0.532	0.516	0.545	0.581	0.641	0.571	0.424	0.44	0.444	0.882	0.899	0.925	1.008	1.019	1.037
A-512	224.2	431.2	478.164	480.17	244.106	721379	1	1	Tier 1	AXA01294000	CID:3563697	NA	HMDB0029016	Prolyl-Glutamate	0.28	25								0	1.036	1.056	1.054	0.629	0.68	0.706	0.986	1.034	0.93	0.531	0.484	0.466	0.938	0.947	0.911	1.008	0.964	1.058
A-81	116.2	196	293.107	295.113	59.0483	835136	1	1	Tier 1	AXA00241000	CID:3520	CAS:113-00-8	C17349	Guanidine	0.27	16.1								0	1.084	0.755	0.798	1.012	0.84	0.932	1.08	1.091	1.018	0.691	0.69	0.691	0.79	0.987	0.756	0.942	0.976	0.928
A-220	166.1	305.7	410.138	412.144	176.079	2.06427e+06	1	1	Tier 1	AXA01139000	CID:351980	NA	HMDB0028851	Glycyl-Threonine	0.37	0.3								0	0.656	0.872	0.892	1.863	1.915	1.307	1.217	1.804	1.33	1.869	0.81	0.953	0.951	1.108	1.055	1.318	1.517	1.373
A-1195	316.4	668.5	480.159	482.166	246.1	654507	1	1	Tier 1	AXA01263000	CID:3472451	NA	HMDB0028981	Methionyl-Proline	7.38	1.1								0	0.881	0.876	0.829	0.518	0.532	0.571	0.522	0.567	0.524	0.427	0.424	0.426	1.63	1.734	1.73	1.011	1.066	0.992
A-2189	433.3	1060.3	355.637	357.644	243.158	532718	2	2	Tier 1	AXA01241000	CID:3463861	NA	HMDB0028959	Lysyl-Proline	0.01	1.3								0	2.698	1.062	1.087	0.184	0.172	0.172	0.409	0.405	0.422	0.376	0.252	0.348	1.244	1.241	1.253	0.993	0.972	0.966
A-3036	539.6	1427.5	398.129	400.136	328.142	113884	2	2	Tier 1	AXA01385000	CID:3421919	NA	HMDB0029112	Tyrosyl-Phenylalanine	0.8	17.3								0	0.353	0.456	0.447	1.395	1.495	1.444	2.949	3.086	2.836	0.481	0.441	0.43	0.324	0.273	0.243	1.022	1.142	0.93
C-2881	417.4	418.2	300.123	302.13	138.032	45125.8	1	1	Tier 1	AAA00948000	CID:338	CAS:69-72-7	C00805	Salicylic Acid	0.16	0.5								0	0.745	0.753	0.792	1.295	1.228	0.96	2.411	2.721	2.818	0.805	0.753	0.712	0.28	0.195	0.252	1.194	1.101	1.184
A-34	91.8	153.8	465.191	467.198	231.133	532243	1	1	Tier 1	AXA01127000	CID:333414	NA	HMDB0028835	Glycyl-Arginine	0.98	10.4								0	1.221	1.391	1.436	0.532	0.567	0.563	0.492	0.486	0.447	0.429	0.376	0.345	1.516	1.421	1.459	0.892	0.985	0.973
A-65	107.5	180.9	482.123	484.13	248.065	200111	1	1	Tier 1	AXA01049000	CID:332965	NA	HMDB0028749	Aspartyl-Aspartate	0.37	29.7								0	1.066	1.107	1.078	1	1.031	1.037	0.876	0.887	0.831	1.242	1.236	1.22	0.467	0.462	0.46	1.018	1.012	1.007
A-156	145	245.9	505.222	507.229	271.164	1.71219e+06	1	1	Tier 1	AXA01017000	CID:332964	NA	HMDB0028717	Arginyl-Proline	0.73	7.9								0	2.342	0.834	0.911	0.329	0.365	0.367	0.898	0.895	0.905	0.507	0.461	0.504	1.033	1.111	1.058	0.946	0.954	0.956
A-721	255.7	499.4	480.18	482.187	246.121	3.01357e+06	1	1	Tier 1	AXA01209000	CID:3328705	NA	HMDB0028925	Leucyl-Aspartate	0.09	2.8								0	0.953	0.933	0.874	0.632	0.61	0.69	0.347	0.372	0.343	0.562	0.53	0.476	1.562	1.518	1.499	0.849	0.894	0.875
A-863	274.5	543.5	363.101	365.107	129.042	3.48598e+08	1	1	Tier 1	AAA00438000	CID:33032	CAS:56-86-0	C00302	Glutamic Acid	0.35	24.1								0	0.4	0.411	0.401	1.661	1.691	1.633	1.533	1.476	1.421	1.579	1.475	1.569	0.659	0.634	0.667	0.983	1.026	1.009
C-2025	295.6	295.7	357.179	359.185	390.176	15175	2	2	Tier 1	AXA01367000	CID:318292	NA	HMDB0029094	Tryptophyl-Tryptophan	9.31	8.4								0	0.769	0.91	0.803	0.72	0.768	0.716	0.539	0.6	0.57	0.69	0.352	0.505	0.871	1.011	0.778	0.953	1.044	1.044
H-2592	536.6	1067.8	322.147	324.154	88.0883	108441	1	1	Tier 1	AXA00470000	CID:31260	CAS:123-51-3	C07328	Iso amyl Alcohol	1.41	18.4								0	1.215	1.202	1.148	0.553	0.552	0.564	0.197	0.216	0.227	1.258	1.225	1.312	0.578	0.552	0.556	1.013	0.996	1.001
A-3431	591.5	1537.6	356.131	358.137	122.073	993990	1	1	Tier 1	AXA01466000	CID:31242	CAS:123-07-9	C13637	4-Ethylphenol	1.34	0.2								0	1.128	1.117	1.066	1.276	1.323	1.368	0.611	0.641	0.623	1.259	1.259	1.21	0.76	0.743	0.741	1.093	1.07	1.07
C-460	144.6	145.3	354.118	356.125	192.027	85283.2	1	1	Tier 1	AAA00028000	CID:311	CAS:77-92-9	C00158	Citric Acid / Isocitric Acid	0.26	2.5								0	0.041	0.042	0.037	2.241	2.159	2.187	1.175	1.021	1.019	1.674	1.623	1.689	0.414	0.429	0.365	0.919	1.006	0.711
A-1810	392.5	893.2	335.622	337.628	203.126	3.8755e+06	2	2	Tier 1	AXA01135000	CID:306144	NA	HMDB0028846	Glycyl-Lysine	0.88	18.8								0	0.474	0.459	0.413	1.222	1.329	1.345	0.81	0.773	0.648	0.162	0.148	0.188	0.55	0.532	0.628	0.943	0.9	0.946
H-85	147.2	299.8	337.158	339.164	103.1	115860	1	1	Tier 1	AAA00613000	CID:305	CAS:62-49-7	C00114	Choline	2.19	2.6								0	0.514	0.421	0.471	1.473	1.504	1.552	1.9	1.957	1.778	0.51	0.481	0.488	0.808	0.684	0.647	1.031	1.022	1.004
A-1635	371.9	838.7	315.108	317.116	162.1	240426	2	2	Tier 1	AAA00757000	CID:3032849	CAS:1190-94-9	C16741	5-Hydroxylysine	0.72	5.9								0	0.887	0.809	0.852	0.596	0.543	0.564	1.058	1.081	0.981	0.587	0.617	0.583	1.14	1.146	1.098	0.999	0.978	0.946
A-175	148.3	251.5	424.117	426.124	190.058	2304062	1	1	Tier 1	AXA01053000	CID:302429	NA	HMDB0028753	Aspartyl-Glycine	1.59	0.5								0	1.046	1.018	0.974	0.713	0.752	0.804	0.564	0.511	0.52	0.503	0.452	0.466	1.474	1.523	1.498	1.129	1.074	1.15
A-3597	622.4	1601.6	289.077	291.083	110.037	2.05461e+06	2	2	Tier 1	ABA00075000	CID:289	CAS:120-80-9	C00090	Pyrocatechol	0.04	0.5								0	0.291	0.267	0.2	2.779	3.029	3.114	2.66	2.593	2.562	0.994	0.964	1.095	0.489	0.384	0.364	1.081	1.031	1.245
C-299	126	125.8	350.207	352.214	188.116	60200	1	1	Tier 1	AYA00015000	CID:273080	CAS:1504-41-2		Gly-Norleucine	0.61	1.8								0	1.2	1.129	1.175	0.221	0.243	0.166	0.338	0.306	0.315	0.805	0.814	0.644	0.381	0.404	0.427	0.857	0.759	0.87
A-2797	508.8	1344.6	285.116	287.122	102.115	1373202176	2	2	Tier 1	AAA00736000	CID:273	CAS:462-94-2	C01672	Cadaverine	0.73	1.2								0	1.6	1.564	1.48	0.243	0.245	0.252	0.329	0.351	0.334	0.198	0.24	0.225	0.89	0.872	0.854	0.898	0.938	0.918
C-2498	357.9	358.5	250.143	252.15	88.0522	1.54367e+06	1	1	Tier 1	AAA01532000	CID:264	CAS:107-92-6	C00246	Butanoic Acid / Isobutyric Acid	1.23	3.5								0	1.797	1.539	1.596	0.669	0.659	0.702	0.797	0.88	0.791	0.654	0.421	0.331	1.338	1.304	1.741	1.392	1.304	1.006
A-1139	308.7	645.8	422.175	424.181	188.117	2.55463e+06	1	1	Tier 1	AXA01134000	CID:259613	NA	HMDB0028844	Glycyl-Isoleucine	2.53	0.2								0	0.758	0.789	0.715	0.836	0.836	1.022	0.893	0.952	0.905	1.331	1.464	1.445	0.744	0.589	0.498	1.18	1.192	0.907
A-693	251.7	490.4	440.13	442.138	206.072	196492	1	1	Tier 1	AXA01255000	CID:259185	NA	HMDB0028973	Methionyl-Glycine	1.92	3.8								0	0.855	0.954	0.874	1.025	1.134	1.162	0.866	0.927	0.902	0.883	0.916	0.858	1.019	1.031	0.995	1.059	1.099	1.107
K-151	131.3	416.1	412.153	414.159	164.068	65523	1	1	Tier 1	AAA00087I01	CID:25310	CAS:73-34-7	C01019	L-Fucose	0.7	4.5								0	0.179	0.176	0.196	0.313	0.381	0.362	0.489	0.422	0.462	0.216	0.278	0.308	5.439	4.281	3.884	0.843	0.924	0.972
A-18	82.2	129.5	509.217	511.225	275.159	209418	1	1	Tier 1	AXA01019000	CID:25109623	NA	HMDB0028719	Arginyl-Threonine	0.52	1.1								0	0.389	0.303	0.223	1.056	1.131	1.185	1.111	1.02	1.116	0.459	0.638	0.492	3.515	3.189	3.149	1.048	1.147	1.191
C-2748	398.2	399	284.128	286.135	122.037	701232	1	1	Tier 1	AAA00934000	CID:243	CAS:65-85-0	C00180	Benzoic Acid	0.59	0.2								0	1.246	1.199	1.095	1.264	1.275	1.307	0.967	0.984	0.912	1.424	1.256	1.211	0.62	0.659	0.648	1.079	1.077	1.065
A-516	224.5	431.8	323.106	325.113	89.0477	2.11534e+07	1	1	Tier 1	AAA00562000	CID:239	CAS:107-95-9	C00099	Beta-Alanine	0.23	2.6								0	0.191	0.187	0.249	0.338	0.451	0.414	0.585	0.576	0.439	0.44	0.553	0.39	4.801	3.738	4.033	1.057	1.02	1.071
A-1515	355.3	788.3	350.628	352.634	233.139	1.20504e+06	2	2	Tier 1	AXA01317000	CID:23422819	NA	HMDB0029044	Seryl-Lysine	1.8	8.4								0	0.412	0.421	0.451	1.504	1.601	1.609	1.936	1.984	1.692	1.618	1.527	1.672	0.182	0.158	0.17	0.897	0.948	0.966
C-3280	495.6	496.7	256.143	258.15	188.104	266550	2	2	Tier 1	AXA04464000	CID:2266	NA	C08261	Azelaic Acid	1.42	1.5								0	3.015	2.563	2.538	0.517	0.42	0.497	1.882	1.974	2.004	0.34	0.292	0.288	0.697	0.775	0.613	1.068	1.068	1.233
A-2976	531.2	1405.7	373.122	375.129	278.127	1.49701e+06	2	2	Tier 1	AXA01302000	CID:22395834	NA	HMDB0029029	Prolyl-Tyrosine	1.04	4.3								0	0.76	0.765	0.619	1.445	1.482	1.236	1.321	1.083	1.148	0.81	0.763	0.822	0.684	0.624	0.692	0.923	1	1.021
C-2296	331	331.4	229.102	231.109	134.022	343110	2	2	Tier 1	AAA00024000	CID:222656	CAS:97-67-6	C00149	Malic Acid	0.04	0.2								0	1.954	1.952	1.737	0.177	0.179	0.203	0.514	0.478	0.495	1.279	1.281	1.241	0.022	0.031	0.03	1.188	1.057	1.021
A-891	278.7	555.1	480.18	482.188	246.122	167107	1	1	Tier 1	AXA01055000	CID:21845165	NA	HMDB0028756	Aspartyl-Isoleucine	0.29	4.9								0	0.369	0.38	0.384	1.396	1.474	1.615	0.946	0.973	0.956	0.609	0.591	0.652	1.381	1.016	1.121	0.913	0.929	0.937
A-1404	342.3	738.4	364.132	366.138	260.148	430414	2	2	Tier 1	AXA01036000	CID:21451266	NA	HMDB0028736	Asparaginyl-Lysine	0.93	4.6								0	0.95	0.988	0.998	0.548	0.585	0.591	0.65	0.674	0.627	0.412	0.405	0.4	1.251	1.323	1.304	1.025	1.004	1.025
A-149	143.5	243.3	364.18	366.187	130.122	9.19174e+06	1	1	Tier 1	AAA00810000	CID:199	CAS:306-60-5	C00179	Agmatine	0.19	27.9								0	0.473	0.489	0.514	0.539	0.593	0.639	0.771	0.787	0.69	0.494	0.386	0.363	0.813	0.78	0.877	0.847	0.872	0.932
A-1952	408.4	975.7	385.122	387.128	151.064	361623	1	1	Tier 1	AXA00245000	CID:1983	CAS:103-90-2	HMDB0001859	Acetaminophen	0.65	5.3								0	0.554	0.585	0.519	0.979	0.911	1.052	0.928	1.084	0.784	0.742	0.697	0.688	2.144	2.124	2.125	1.1	1.041	1.008
A-2256	441.5	1082.5	763.21	767.223	296.1	308820	1	2	Tier 1	AXA01374000	CID:19816752	NA	HMDB0029101	Tyrosyl-Aspartate	0.71	23.9								0	0.641	0.633	0.768	0.792	0.829	0.849	0.838	0.877	0.797	1.274	1.408	0.764	3.05	3.223	2.724	1.153	1.149	1.134
A-2038	417.9	1009.5	388.625	390.631	309.132	1.51081e+06	2	2	Tier 1	AXA01376000	CID:19421321	NA	HMDB0029103	Tyrosyl-Glutamine	0.23	6.8								0	0.407	0.345	0.331	2.113	2.161	2.135	1.818	1.872	1.756	1.887	1.957	1.858	0.066	0.077	0.073	1.009	1.001	1.026
C-2309	332.1	332.5	316.116	318.123	154.025	8300	1	1	Tier 1	ABA00152000	CID:19	CAS:303-38-8	C00196	2,3-Dihydroxbenzoic Acid	5.37	2.9								0	0.233	0.197	0.307	0.821	0.834	0.956	0.811	0.706	0.791	0.651	0.5	0.544	2.55	2.846	2.894	0.976	1.153	1.111
C-1709	260.9	261.7	353.152	355.159	191.061	55520.5	1	1	Tier 1	AAA01010000	CID:1826	CAS:54-16-0	C05635	Hydroxyindoleacetic Acid	7.97	1.7								0	0.931	1.043	1.007	0.569	0.587	0.602	0.644	0.701	0.679	0.414	0.417	0.393	1.37	1.515	1.747	1.068	1.039	1.209
A-2268	442.3	1084.6	368.111	370.119	268.106	1.48787e+06	2	2	Tier 1	AXA01387000	CID:18218253	NA	HMDB0029114	Tyrosyl-Serine	0.03	11								0	1.161	1.101	1.099	0.289	0.298	0.316	0.545	0.504	0.498	0.326	0.372	0.336	1.197	1.151	1.142	0.823	0.825	0.894
A-109	128.8	217.7	440.149	442.155	206.091	1.09194e+06	1	1	Tier 1	AXA01322000	CID:18218241	NA	HMDB0029049	Seryl-Threonine	1.39	13.8								0	1.354	1.347	1.324	0.462	0.457	0.461	0.753	0.739	0.677	1.633	1.609	1.636	0.136	0.136	0.133	0.983	0.973	0.97
A-459	214.8	412.5	450.17	452.176	216.112	951551	1	1	Tier 1	AXA01300000	CID:18218237	NA	HMDB0029027	Prolyl-Threonine	1.32	2.1								0	1.057	1.027	0.981	1.302	1.35	1.408	0.609	0.642	0.638	1.287	1.281	1.244	0.85	0.823	0.826	1.083	1.076	1.076
A-404	204	389.6	436.153	438.16	202.095	4.01163e+06	1	1	Tier 1	AXA01299000	CID:18218236	NA	HMDB0029026	Prolyl-Serine	0.81	18.2								0	1.702	1.546	1.597	0.574	0.595	0.655	1.114	1.031	1.035	0.433	0.408	0.407	0.529	0.517	0.551	0.955	0.928	0.946
A-849	273.2	540.1	500.184	502.191	266.126	1.3411e+06	1	1	Tier 1	AXA01283000	CID:18218233	NA	HMDB0029005	Phenylalanyl-Threonine	1.29	16.3								0	2.817	2.109	2.074	0.482	0.525	0.556	0.276	0.162	0.434	0.034	0.366	0.086	1.447	1.341	1.412	0.972	0.956	0.884
A-855	273.8	541.7	466.201	468.207	232.142	3.47042e+06	1	1	Tier 1	AXA01221000	CID:18218222	NA	HMDB0028939	Leucyl-Threonine	0.08	11.3								0	1.539	1.52	1.421	0.7	0.735	0.571	0.538	0.497	0.571	0.583	0.586	0.61	1.291	1.195	1.211	0.957	1.098	1.006
A-774	263.4	517	466.201	468.207	232.142	1.14743e+07	1	1	Tier 1	AXA01201000	CID:18218220	NA	HMDB0028917	Isoleucyl-Threonine	0.23	8.8								0.1111	1.0734	1.2322	0.965	1.408	1.905	1.88	0.796	0.868	0.833	0.737	0.684	0.346	1.154	1.549	0.948	1.182	1.093	1.373
A-651	246.5	478.5	494.195	496.202	260.137	9.05955e+06	1	1	Tier 1	AXA01191000	CID:18218218	NA	HMDB0028906	Isoleucyl-Glutamate	0.72	2.1								0	1.095	1.063	1	0.273	0.296	0.313	0.598	0.616	0.583	0.387	0.38	0.36	1.574	1.554	1.486	1.052	1.055	1.078
A-335	191.3	357.7	465.181	467.187	231.122	760656	1	1	Tier 1	AXA01044000	CID:18218188	NA	HMDB0028744	Isomer 1 of Asparaginyl-Valine	1.02	14.9								0	0.287	0.321	0.291	1.392	1.257	1.566	2.051	1.896	1.851	1.177	0.889	0.974	1.223	1.216	1.506	1.168	1.156	0.987
A-401	203.4	388.2	465.181	467.187	231.123	1.83025e+06	1	1	Tier 1	AXA01044000	CID:18218188	NA	HMDB0028744	Asparaginyl-Valine	1.83	15.7								0	0.347	0.338	0.403	1.721	2.07	1.878	1.383	1.471	1.473	1.338	1.043	1.31	0.869	0.975	0.85	0.979	0.999	0.727
A-40	95.4	159.9	467.159	469.166	233.101	334160	1	1	Tier 1	AXA01041000	CID:18218186	NA	HMDB0028741	Asparaginyl-Threonine	0.14	0.8								0	2.073	2.015	1.96	0.871	0.942	0.886	0.384	0.368	0.485	0.346	0.34	0.363	0.029	0.027	0.027	1.025	0.993	1.014
A-689	251	488.9	513.181	515.187	279.122	324466	1	1	Tier 1	AXA01038000	CID:18218184	NA	HMDB0028738	Asparaginyl-Phenylalanine	0.77	13.3								0	1.235	1.034	0.976	1.609	1.678	1.78	0.982	1.033	0.956	1.588	1.529	1.512	1.059	1.157	0.99	1.179	1.171	1.139
A-725	255.9	500	479.197	481.203	245.138	673777	1	1	Tier 1	AXA01035000	CID:18218182	NA	HMDB0028735	Asparaginyl-Leucine	1.24	24.2								0	0.366	0.395	0.302	0.925	0.952	0.931	0.703	0.682	0.665	0.949	0.89	0.963	3.662	3.413	3.606	1.24	1.284	1.397
C-1545	245.4	246.7	222.113	224.12	60.022	20377596	1	1	Tier 1	AAA00001000	CID:176	CAS:64-19-7	C00033	Acetic Acid	3.56	1.1								0	1.185	1.171	1.097	0.384	0.304	0.342	0.541	0.49	0.515	0.286	0.27	0.245	0.868	0.819	0.861	1.086	1.073	1.07
A-1931	406.7	969.7	416.117	418.123	182.058	1.64987e+06	1	1	Tier 1	AAA00897000	CID:1738	CAS:306-08-1	C05582	Homovanillic acid	0.88	20.9								0	1.137	1.113	1.054	0.931	0.689	0.701	0.368	0.009	0.656	0.012	0.012	0.012	1.144	1.186	1.163	1.033	0.996	1.109
A-83	117.1	197.5	436.201	438.208	202.143	388303	1	1	Tier 1	AXA00390000	CID:169148	CAS:30344-00-4	HMDB0003334	Symmetric dimethylarginine	0.24	14.5								0	1.35	1.321	1.197	0.999	1.146	1.084	0.49	0.607	0.618	0.684	0.62	0.614	1.947	2.199	1.737	1.123	1.168	1.11
A-3361	582.3	1520.9	317.605	319.612	167.094	117957	2	2	Tier 1	AAA00894000	CID:1669	CAS:554-52-9	C05587	3-Methoxytyramine	0.56	8.5								0	0.702	1.352	0.778	1.375	1.739	1.248	1.291	1.127	1.377	1.156	2.583	2.071	2.517	2.447	2.25	1.531	1.65	1.883
C-1003	195	195.6	324.144	326.151	162.052	90889.3	1	1	Tier 1	AXA04404000	CID:1662	NA	C03761	Isomer 1 of 3-Hydroxymethylglutaric Acid	1.39	2.2								0	1.222	1.195	1.068	1.076	1.356	1.508	0.597	0.612	0.532	0.286	0.414	0.245	0.87	0.819	0.876	1.107	1.056	1.082
C-2597	375	375.6	243.118	245.124	162.052	380809	2	2	Tier 1	AXA04404000	CID:1662	NA	C03761	3-Hydroxymethylglutaric Acid	1.26	1.9								0	1.649	2.029	1.943	1.883	2.099	1.578	1.801	1.505	1.063	1.945	2.838	1.999	4.175	4.14	3.984	1.971	1.811	2.196
K-240	156.5	449.8	456.168	458.175	208.083	15666.7	1	1	Tier 1	AAA00987000	CID:161166	CAS:2922-83-0	C00328	L-Kynurenine	4.08	4.4								0	0.413	0.397	0.469	0.602	0.669	0.641	0.714	0.725	0.659	0.861	0.956	0.984	2.527	2.758	2.524	1.02	1.033	1.026
A-261	175.2	323.7	492.18	494.187	258.122	4.67586e+06	1	1	Tier 1	AAA00734000	CID:160556	CAS:997-68-2	C00449	Saccharopine	0.22	15.3								0	1.493	1.34	1.391	0.645	0.669	0.624	0.687	0.737	0.676	0.849	0.735	0.664	1.395	1.183	1.203	1.017	0.969	0.977
C-2827	409.6	410.4	292.154	294.161	130.063	1.54953e+06	1	1	Tier 1	AXA00247000	CID:159664	CAS:2492-75-3	C00902	2-Ketohexanoic Acid	1.18	3.3								0	1.084	1.177	1.111	1.342	1.435	1.444	1.017	1.023	0.926	1.529	1.406	1.364	0.608	0.668	0.627	1.05	1.061	0.946
A-176	148.8	252.3	399.104	401.111	165.046	2.43192e+07	1	1	Tier 1	AAA00660000	CID:158980	CAS:3226-65-1	C02989	Methionine Sulfoxide	1.28	0.3								0	0.344	0.337	0.379	0.753	0.708	0.665	0.703	0.763	0.807	0.86	0.82	0.856	2.567	2.616	2.59	1.063	1.048	1.045
H-936	311.7	612.3	312.072	314.079	78.0139	12579	1	1	Tier 1	AYA00085000	CID:1567	CAS:60-24-2	C00928	2-Mercaptoethanol	0.03	5.7								0	0.964	0.901	0.838	0.248	0.239	0.259	0.541	0.592	0.568	0.374	0.361	0.357	1.869	1.811	1.725	1.03	1.012	1.043
A-2524	470.1	1197.1	380.645	382.652	293.173	208394	2	2	Tier 1	AXA01280000	CID:15607820	NA	HMDB0029000	Phenylalanyl-Lysine	0.71	1.9								0	1.167	1.053	1.064	0.189	0.168	0.146	0.336	0.335	0.334	0.175	0.16	0.169	1.136	1.219	1.106	0.998	0.989	0.97
A-369	195.3	367.7	380.126	382.133	146.068	4.38288e+06	1	1	Tier 1	AYA00021000	CID:1551643	CAS:3695-73-6		Glycyl-Alanine	2.86	5.9								0	0.507	0.505	0.545	0.899	1.17	1.044	0.638	0.692	0.821	0.563	0.553	0.503	2.743	2.864	2.532	1.077	1.073	0.974
A-2599	478.8	1241.4	375.119	377.126	282.122	1.18414e+06	2	2	Tier 1	AXA01346000	CID:14839904	NA	HMDB0029073	Threoninyl-Tyrosine	0.37	1.8								0	0.942	0.886	0.835	0.259	0.248	0.266	0.585	0.643	0.588	0.384	0.367	0.367	1.743	1.713	1.68	1.017	0.998	1.023
A-2837	514.5	1362.3	374.129	376.136	280.142	1.19137e+06	2	2	Tier 1	AXA01391000	CID:14767562	NA	HMDB0029118	Tyrosyl-Valine	0.18	5.1								0	0.356	0.237	0.293	1.235	1.233	1.248	1.517	1.611	1.55	1.324	1.4	1.297	1.694	1.743	1.633	1.08	1.016	1.092
A-1056	299.1	611	349.122	351.128	115.063	1.12207e+09	1	1	Tier 1	AAA00804000	CID:145742	CAS:147-85-3	C00148	Proline	0.38	0.2								0	0.639	0.479	0.595	1.266	1.531	1.328	1.034	0.939	0.953	1.288	1.158	1.339	1.639	1.608	1.837	1.121	0.932	0.953
A-182	151	256.2	454.164	456.171	220.106	1.72896e+06	1	1	Tier 1	AXA01344000	CID:145453501	NA	HMDB0029071	Threoninyl-Threonine	0.65	13.2								0	1.153	0.972	0.969	0.265	0.284	0.285	0.468	0.518	0.507	0.296	0.253	0.274	1.214	1.266	1.148	0.978	1.016	0.974
A-2413	455.9	1124.9	375.119	377.126	282.122	2.67526e+06	2	2	Tier 1	AXA01388000	CID:14522584	NA	HMDB0029115	Tyrosyl-Threonine	0.44	21.1								0	0.508	0.48	0.334	0.956	1.004	0.973	3.005	2.967	3.052	0.886	0.808	0.708	0.243	0.14	0.237	1.025	0.929	1.012
A-535	227.8	438.3	452.185	454.192	218.127	8.03468e+06	1	1	Tier 1	AXA01200000	CID:14426033	NA	HMDB0028916	Isoleucyl-Serine	0.73	9.2								0	0.417	0.268	0.301	1.323	1.317	1.291	1.731	1.586	1.927	1.546	1.689	1.567	0.878	0.909	1.053	1.094	1.005	1.103
A-2204	434.7	1064.2	381.617	383.623	295.117	929150	2	2	Tier 1	AXA01043000	CID:14389221	NA	HMDB0028743	Asparaginyl-Tyrosine	0.27	12.8								0	1.298	1.232	1.152	0.784	0.844	0.875	1.096	1.076	1.027	1.586	1.577	1.525	0.165	0.172	0.172	1.007	0.963	0.998
A-2460	462.5	1158.6	363.653	365.66	259.19	1.14168e+06	2	2	Tier 1	AXA01197000	CID:14299177	NA	HMDB0028912	Isoleucyl-Lysine	0.04	6								0	1.422	1.738	1.357	1.013	1.099	0.905	1.496	1.49	1.528	1.017	1.138	0.97	0.232	0.249	0.277	1.069	1.124	1.126
A-1303	329.7	704.4	448.192	450.196	214.133	237930	1	1	Tier 1	AXA01303000	CID:152307	NA	HMDB0029030	Isomer 1 of Prolyl-Valine	3.32	8.4								0	1.019	0.882	0.923	0.566	0.603	0.578	0.694	0.695	0.696	0.318	0.283	0.32	1.027	1.084	1.016	1.018	1.03	1.02
A-3025	537.9	1423.1	381.138	383.144	294.159	1.42114e+06	2	2	Tier 1	AXA01381000	CID:14282475	NA	HMDB0029108	Tyrosyl-Isoleucine	0.81	2.5								0	0.125	0.111	0.112	2.135	2.239	2.289	1.23	1.257	1.265	1.778	1.683	1.626	1.438	1.387	1.352	1.099	1.088	1.086
A-14	80.9	125.3	465.191	467.198	231.133	248416	1	1	Tier 1	AXA01009000	CID:142765	NA	HMDB0028709	Arginyl-Glycine	0.31	0.7								0	0.678	0.663	0.659	1.266	1.281	1.291	1.397	1.462	1.38	0.785	0.78	0.764	0.721	0.717	0.716	1.05	1.019	1.028
A-72	112.3	189.3	454.128	456.135	220.07	419372	1	1	Tier 1	AXA01060000	CID:13932398	NA	HMDB0028762	Aspartyl-Serine	0.37	11.7								0	0.125	0.129	0.118	0.252	0.33	0.326	0.117	0.123	0.132	0.183	0.173	0.159	1.662	1.526	1.471	1.003	0.932	1.01
A-1821	394.4	905.6	478.237	480.244	244.179	3.68001e+06	1	1	Tier 1	AXA01195000	CID:13879965	NA	HMDB0028910	Isoleucyl-Isoleucine	0.36	2.8								0	1.247	1.09	1.205	0.756	1.451	0.825	2.606	3.01	2.651	0.664	0.65	0.582	0.343	0.322	0.312	1.152	1.085	0.982
A-788	264.7	519.7	351.137	353.144	117.079	6.71309e+07	1	1	Tier 1	AAA00735000	CID:138	CAS:660-88-8	C00431	5-Aminopentanoic acid	0.33	1.1								0	0.068	0.062	0.068	1.446	1.452	1.477	2.992	2.936	2.91	1.027	0.953	0.995	0.18	0.168	0.17	1.01	0.997	1.019
A-567	231.9	446.5	365.117	367.123	131.059	3.91026e+06	1	1	Tier 1	AAA00632000	CID:137	CAS:106-60-5	C00430	5-Aminolevulinic acid	0.58	8.9								0	0.581	0.543	0.575	1.148	1.162	1.184	1.335	1.365	1.336	0.589	0.585	0.557	1.5	1.495	1.334	1.018	1.001	0.99
A-2239	439	1075.8	355.638	357.644	243.159	1.56552e+06	2	2	Tier 1	AXA01297000	CID:13653495	NA	HMDB0029022	Prolyl-Lysine	0.45	0.6								0	0.288	0.252	0.258	1.495	1.534	1.638	1.017	1.057	1.104	0.616	0.594	0.567	2.645	2.485	2.457	1.12	1.113	1.119
A-2122	426	1038.2	372.09	374.096	138.032	4.07243e+07	1	1	Tier 1	AAA00278000	CID:135	CAS:99-96-7	C00156	4-Hydroxybenzoic acid	0.06	16								0	0.708	0.674	0.723	1.445	1.443	1.464	2.068	1.983	2.077	0.678	0.668	0.673	0.318	0.295	0.294	1.039	1.046	1.037
A-1900	402.8	955.9	293.095	295.102	118.074	126030	2	2	Tier 1	AAA00611000	CID:134490	CAS:1758-80-1	C03283	2,4-Diaminobutyric acid	0.04	7.9								0	0.381	0.322	0.345	0.955	1.003	0.958	0.747	0.757	0.799	1.249	1.237	1.227	1.875	1.949	2.002	1.148	1.129	1.061
A-2785	507	1338.9	373.121	375.128	278.126	1.10515e+06	2	2	Tier 1	AXA01386000	CID:13055260	NA	HMDB0029113	Tyrosyl-Proline	1.04	17.1								0	1.664	1.694	1.645	0.351	0.495	0.443	0.245	0.225	0.213	0.437	0.359	0.342	0.688	0.79	0.562	1.045	1.077	0.989
C-2010	293.8	293.9	314.138	316.146	152.047	43582.7	1	1	Tier 1	AAA00864000	CID:127	CAS:156-38-7	C00642	Parahydroxyphenylacetic Acid	1.07	1.9								0	0.417	0.364	0.374	0.578	0.66	0.66	0.592	0.609	0.647	0.636	0.593	0.571	3.514	3.333	3.099	1.039	1.175	1.133
A-152	144.5	244.9	353.117	355.123	119.058	284993	1	1	Tier 1	AAA00630000	CID:12647	CAS:672-15-1	C00263	Isomer 1 of Homoserine	0.16	1.9								0	0.364	0.322	0.341	0.844	0.936	1.034	0.777	0.84	0.75	1.286	1.277	1.312	1.427	1.544	1.436	1.126	1.139	1.092
A-181	150.9	256	353.116	355.123	119.058	9.59354e+06	1	1	Tier 1	AAA00630000	CID:12647	CAS:672-15-1	C00263	Homoserine	1.08	13								0	0.155	0.126	0.142	0.813	0.739	0.919	1.758	1.813	1.808	2.121	1.749	2.124	2.196	2.069	2.062	1.216	1.194	1.278
A-883	277.2	550.9	335.106	337.113	101.048	7.24509e+06	1	1	Tier 1	AAA00630000	CID:12647	CAS:672-15-1	C00263	Isomer 2 of Homoserine	0.3	4.7								0	0.865	0.802	0.88	0.594	0.553	0.615	0.495	0.643	0.604	0.332	0.334	0.366	0.871	0.866	0.938	0.879	0.868	0.908
A-1411	343.4	741.2	432.111	434.118	198.053	278600	1	1	Tier 1	AAA00903000	CID:1245	CAS:55-10-7; 2394-20-9	C05584	Vanillylmandelic acid	0.14	27.4								0	1.264	1.15	1.834	0.493	0.507	0.56	1.29	1.159	0.803	0.484	0.495	0.51	2.956	2.852	2.516	1.321	1.331	1.261
A-521	225.2	433.3	364.169	366.175	130.111	17766133	1	1	Tier 1	AAA00765000	CID:122356	CAS:5699-41-2	C02714	N-Acetylputrescine	0.27	1.7								0	0.417	0.368	0.375	0.595	0.681	0.65	0.602	0.617	0.632	0.619	0.576	0.594	3.744	3.33	3.149	1.043	1.117	1.13
A-2012	414.9	998.8	386.106	388.112	152.047	3.68802e+06	1	1	Tier 1	AAA00884000	CID:12122	CAS:621-37-4	C05593	3-Hydroxyphenylacetic acid	0.14	4.4								0	0.535	0.999	0.627	1.71	2.056	2.044	1.653	1.244	1.268	1.974	1.907	1.514	2.3	2.1	2.093	1.551	1.566	1.443
K-429	202.9	535.1	394.141	396.149	146.055	24185	1	1	Tier 1	AXA04406000	CID:12046	NA	HMDB0000422	2-Methylglutaric acid	6.38	9.5								0	0.322	0.293	0.292	1.4	1.429	1.448	0.785	0.823	0.807	1.007	0.985	0.987	2.125	2.125	2.072	1.08	1.045	1.071
A-1532	357.9	806.4	319.111	321.117	85.0526	6.47179e+08	1	1	Tier 1	AAA00601000	CID:119	CAS:56-12-2	C00334	Gamma-Aminobutyric acid	0.25	7.8								0	1.68	1.403	1.315	0.48	0.296	0.506	0.296	0.396	0.471	0.328	0.256	0.36	0.851	0.779	0.756	0.998	1.002	1.01
A-1545	361.9	825.3	496.19	498.197	262.132	1.17924e+07	1	1	Tier 1	AXA01219000	CID:118276	NA	HMDB0028935	Leucyl-Methionine	7.04	10.5								0	0.405	0.342	0.342	0.725	0.745	0.758	0.825	0.862	0.902	0.662	0.619	0.586	3.031	3.013	2.783	1.102	1.13	1.109
A-1196	316.4	668.6	346.086	348.092	112.027	3.69106e+07	1	1	Tier 1	AAA00549000	CID:1174	CAS:66-22-8	C00106	Uracil	0.26	11.8								0	0.503	0.464	0.5	1.55	1.264	1.559	0.869	0.79	0.86	1.131	1.071	0.953	1.393	1.622	1.609	1.069	0.955	1.031
A-235	169.1	311.6	477.18	479.186	243.122	501177	1	1	Tier 1	AXA01102000	CID:11736661	CAS:139370-58-4	HMDB0028805	Glutaminyl-Proline	0.4	16								0	0.397	0.365	0.324	0.869	0.825	0.94	0.947	1.034	1.025	0.709	0.702	0.613	3.024	2.969	2.755	1.092	1.152	1.054
C-3007	437.5	438.4	228.111	230.119	132.04	7128.67	2	2	Tier 1	AXA00276000	CID:11686	CAS:595-46-0	HMDB0002001	Dimethylmalonic Acid / Ethylmalonic Acid	4.75	2.5								0	0.627	0.77	0.481	1.364	1.167	1.072	0.717	0.605	0.691	1.064	0.731	0.635	3.082	2.918	2.736	1.218	1.23	1.23
A-911	281.3	562.2	446.175	448.181	212.116	496054	1	1	Tier 1	AXA00596000	CID:11622593	NA	HMDB0011180	prolyl-proline	0.13	17.4								0	0.169	0.169	0.17	3.359	3.565	3.344	0.706	0.76	0.744	2.043	2.082	2.048	0.292	0.259	0.26	1.035	0.994	1.037
C-1652	256.2	257.3	278.139	280.146	116.047	207553	1	1	Tier 1	AXA00094000	CID:11579	CAS:123-76-2	HMDB0000720	Levulinic Acid	0.37	2.2								0	0.647	0.416	0.663	0.435	0.384	0.406	0.207	0.225	0.215	0.248	0.235	0.168	0.763	0.779	0.731	0.714	0.613	0.705
A-1517	355.5	789.6	360.101	362.108	126.043	1.37496e+07	1	1	Tier 1	AAA00556000	CID:1135	CAS:65-71-4	C00178	Thymine	0.04	3								0	0.547	0.543	0.637	0.399	0.413	0.376	0.598	0.505	0.6	0.325	0.261	0.344	1.399	1.253	1.195	0.961	0.836	1.03
A-1354	335.4	719.8	364.133	366.14	260.149	206952	2	2	Tier 1	AXA01228000	CID:11219156	NA	HMDB0028946	Lysyl-Asparagine	0.3	13.6								0	0.789	0.752	0.656	0.98	0.994	0.982	0.654	0.801	0.491	0.701	0.627	0.712	1.606	1.454	1.587	0.908	1.055	0.969
A-464	216.4	415.6	478.164	480.171	244.106	4.9999e+06	1	1	Tier 1	AXA01120000	CID:11218768	CAS:41745-47-5	HMDB0028827	Glutamyl-Proline	0.7	18.4								0	1.971	1.892	2.01	0.32	0.321	0.319	0.313	0.315	0.315	1.154	1.098	1.107	0.014	0.013	0.013	1.017	1.012	1.027
C-1400	231.2	232.3	264.123	266.13	102.032	124055	1	1	Tier 1	AAA00600000	CID:1112	CAS:692-29-5	C00232	Succinic Semialdehyde	0.37	4.8								0	0.636	0.622	0.643	1.268	1.283	1.28	0.944	0.939	0.945	0.577	0.583	0.588	1.806	1.831	1.695	1.007	1.01	1.001
C-1057	202	202.8	280.118	282.124	118.026	3.09748e+06	1	1	Tier 1	AAA00027000	CID:1110	CAS:110-15-6	C00042	Isomer 1 of Succinic Acid	1.18	0.8								0	0.502	0.53	0.504	0.763	0.715	0.855	0.84	0.771	0.786	0.6	0.579	0.66	1.911	1.774	1.599	0.888	0.917	0.777
C-2638	381.5	382.1	221.104	223.111	118.026	7.36235e+06	2	2	Tier 1	AAA00027000	CID:1110	CAS:110-15-6	C00042	Succinic Acid	1.12	1.3								0	0.837	0.606	0.726	0.939	0.897	0.868	0.828	0.76	0.804	0.554	0.468	0.465	1.115	1.149	1.08	0.95	0.934	0.893
C-662	163.6	164.2	279.134	281.141	117.043	177703	1	1	Tier 1	AAA00261A01	CID:10972	NA	HMDB0000532	Acetylglycine	0.55	0.2								0	0.4	0.383	0.512	0.848	0.957	0.951	1.095	1.262	1.452	0.601	0.591	0.603	1.093	0.995	0.952	0.915	0.939	0.907
C-2559	368.7	369.3	262.144	264.15	100.052	24932	1	1	Tier 1	AXA04458000	CID:10931	NA	HMDB0000509	3-Methylcrotonic Acid	1.08	6.3								0	0.498	0.415	0.44	1.429	1.366	1.484	0.736	0.691	0.842	1.069	0.939	0.922	2.253	1.994	2.076	1.063	1.055	1.073
C-1011	196	196.7	252.124	254.131	90.0327	20377596	1	1	Tier 1	AAA00007000	CID:107689	CAS:79-33-4	C00186	Lactic Acid	4.1	2								0	1.969	1.836	2.021	0.366	0.364	0.352	0.303	0.309	0.302	1.184	1.146	1.144	0.007	0.006	0.006	1.011	1.005	1.021
C-2114	306.6	306.8	360.144	362.151	198.053	112972	1	1	Tier 1	ABA00559000	CID:10742	CAS:530-57-4	C10833	Syringic Acid	0.37	0.8								0	0.078	0.09	0.122	0.387	0.369	0.418	3.137	2.987	3.264	0.205	0.201	0.206	0.054	0.051	0.046	0.944	0.975	0.969
A-1049	298.1	608.2	403.132	405.137	169.074	685202	1	1	Tier 1	AAA01601000	CID:1054	CAS:65-23-6	C00314	Pyridoxine	0.38	1								0	0.275	0.23	0.26	1.409	1.438	1.462	0.411	0.434	0.485	0.747	0.703	0.728	2.902	2.066	2.663	1.091	1.078	1.069
A-2278	443.2	1087	385.122	387.128	151.064	371392	1	1	Tier 1	AAA01601000	CID:1054	CAS:65-23-6	C00314	Isomer 1 of Pyridoxine	0.59	6.4								0	1.69	1.428	1.538	0.364	0.408	0.58	0.31	0.361	0.354	0.341	0.367	0.318	1.183	1.163	1.053	1.14	1.076	1.312
A-1413	343.5	741.5	401.116	403.123	167.058	693931	1	1	Tier 1	AAA01597000	CID:1050	CAS:66-72-8	C00250	Pyridoxal	0.23	20.9								0	1.679	1.365	1.404	0.36	0.383	0.45	0.368	0.348	0.373	0.339	0.29	0.327	1.085	1.117	0.994	1.185	1.08	1.258
A-2675	489.3	1280.1	278.108	280.114	88.0998	1.88497e+09	2	2	Tier 1	AAA00758000	CID:1045	CAS:110-60-1	C00134	1,4-diaminobutane	0.31	3.9								0	0.475	0.468	0.525	0.75	0.633	0.711	0.342	0.369	0.391	0.451	0.49	0.512	0.373	0.361	0.314	0.495	0.62	0.588
A-2185	432.6	1058.4	400.121	402.128	166.063	7.93851e+06	1	1	Tier 1	AXA00324000	CID:10394	CAS:501-97-3	C01744	Desaminotyrosine	0.13	24								0	0.978	0.77	0.934	1.841	1.854	1.794	1.061	1.12	1.05	1.816	1.575	1.545	0.552	0.524	0.528	1.136	1.156	1.15
C-2871	415.5	416.3	228.113	230.119	132.042	463896	2	2	Tier 1	AXA04453000	CID:10349	NA	C08645	Methylsuccinic Acid	0.13	1.8								0	0.859	0.873	0.862	1.046	1.025	1.052	0.884	0.865	0.835	0.978	0.923	0.948	0.87	0.852	0.781	1.016	1.062	1.046
A-1677	377.5	846.1	357.635	359.642	247.153	1.02009e+06	2	2	Tier 1	AXA01339000	CID:10332210	NA	HMDB0029066	Threoninyl-Lysine	0.34	4.7								0	1.051	1.048	1.226	0.795	0.541	0.552	1.449	1.717	2.082	0.745	0.808	0.775	0.101	0.177	0.045	0.578	0.47	0.532
H-804	293.4	586	310.111	312.117	76.0523	1.28876e+06	1	1	Tier 1	AAA01526000	CID:1030	CAS:57-55-6	C00583	1,2-Propanediol	0.18	9.8								0	1.423	1.157	1.287	0.355	0.305	0.334	0.474	0.44	0.428	0.273	0.272	0.264	1.11	0.998	0.942	1.134	1.125	1.123
H-917	308.9	608.3	310.111	312.117	76.0524	181520	1	1	Tier 1	AAA01526000	CID:1030	CAS:57-55-6	C00583	Isomer 1 of 1,2-Propanediol	0.01	12.5								0	1.044	0.582	1.059	1.315	0.564	1.097	0.53	0.717	0.625	0.449	1.088	1.059	0.966	1.154	0.919	1.199	1.46	1.311
H-2682	551.7	1104.7	272.084	274.091	76.0523	6426	2	2	Tier 1	AAA01526000	CID:1030	CAS:57-55-6	C00583	Isomer 2 of 1,2-Propanediol	0.08	9.7								0	1.343	1.14	1.304	0.445	0.475	0.353	0.575	0.625	0.568	0.266	0.273	0.288	0.953	0.904	0.868	1.149	1.133	1.179
A-1257	324.2	689.7	429.111	431.118	195.053	592406	1	1	Tier 1	AXA00135000	CID:10253	CAS:487-54-7	C07588	Salicyluric acid	0.76	26.7								0	0.131	0.159	0.246	0.871	0.866	0.85	0.456	0.603	0.494	0.511	0.589	0.533	1.628	1.673	1.61	0.931	0.811	0.779
A-1948	408.1	974.8	319.111	321.118	85.0529	446113	1	1	Tier 1	AAA00469000	CID:10214	CAS:482-67-7	C00053	3-Aminoisobutanoic acid	0.65	2.6								0	0.323	0.303	0.359	0.731	0.677	0.685	3.313	3.356	3.627	0.387	0.411	0.394	0.14	0.135	0.131	0.96	0.964	0.995
C-1643	255.3	256.4	285.123	287.13	123.032	232376	1	1	Tier 1	AAA01042000	CID:1018	CAS:98-98-6	C10164	Picolinic Acid	0.63	5.4								0	0.844	0.358	0.54	0.93	0.847	0.795	2.86	2.649	3.015	0.779	0.669	0.934	0.547	0.579	0.623	1.126	0.977	1.227
C-2155	310.7	311	355.165	357.173	193.074	34808.5	1	1	Tier 1	AXA04539000	CID:100122	CAS:4289-95-6		N-Formyl-DL-phenylalanine	0.57	0.6								0	1.556	1.418	1.544	0.443	0.516	0.494	2.145	1.914	2.129	1.052	0.805	1.09	0.393	0.438	0.513	1.156	0.949	1.205
C-2930	424.5	425.4	322.201	324.207	160.109	25583.9	1	1	Tier 1	AXA00047000	CID: 167627	CAS:17173-14-7	HMDB0000711	Hydroxyoctanoic Acid	1.76	2.8								0	0.995	1.024	1.014	0.645	0.57	0.553	1.037	0.945	0.969	0.458	0.429	0.612	0.351	0.357	0.321	0.913	0.923	1.01
A-518	224.7	432.3	512.188	514.195	278.13	369040	1	1	Tier 1	AYA00023000	NA	NA		Leucyl-Methionine sulfoxide	0.33	6.9								0	1.962	2.014	2.196	0.196	0.186	0.173	0.145	0.157	0.156	0.812	0.933	0.933	0.007	0.006	0.006	1.023	1.034	1.028
A-619	242.3	469.1	512.185	514.192	278.127	162995	1	1	Tier 1	AYA00023000	NA	NA		Isomer 1 of Leucyl-Methionine sulfoxide	6.31	29.9								0	0.977	0.801	0.79	1.01	0.737	0.699	2.413	2.427	1.982	1.039	0.967	0.908	1.652	1.584	1.375	0.928	0.866	1.081
A-1359	336.5	722.7	380.629	382.636	293.141	142352	2	2	Tier 1	AYA00024000	NA	NA		Lysyl-Methionine sulfoxide	0.67	24.9								0	1.066	1.301	1.381	0.551	0.449	0.417	1.075	1.234	1.338	0.7	0.827	0.842	0.067	0.051	0.048	0.802	0.791	0.842
C-2226	320.9	321.3	322.201	324.207	160.109	19713.4	1	1	Tier 2								AXA00047000	CID: 167627	CAS:17173-14-7	NA	Isomer 1 of Hydroxyoctanoic Acid	1.84	21.6	0	0.424	0.528	0.444	1.489	2.028	2.057	2.077	1.843	2.535	0.853	0.846	0.876	1.266	1.242	1.197	1.028	0.975	1.025
H-848	300.2	595.8	457.143	459.149	223.085	3.15969e+06	1	1	Tier 2								AXA00770000	CID:100185	CAS:57256-34-5		Salsolinol 1-carboxylic acid	0.4	71.4	0	0.334	0.441	0.438	0.56	0.553	0.573	0.356	0.392	0.398	0.066	0.061	0.065	1.961	1.997	1.967	1.003	1.01	0.968
H-2566	532.8	1058.6	345.601	347.607	223.084	21589.4	2	2	Tier 2								AXA00770000	CID:100185	CAS:57256-34-5		Isomer 1 of Salsolinol 1-carboxylic acid	0.28	154.5	0	1.067	1.137	1.327	0.556	0.689	0.728	1.402	1.456	1.616	0.48	0.557	0.613	0.256	0.282	0.296	1.061	0.989	1.215
H-2628	542.2	1081.7	345.6	347.607	223.082	45800.2	2	2	Tier 2								AXA00770000	CID:100185	CAS:57256-34-5		Isomer 2 of Salsolinol 1-carboxylic acid	3.03	177.6	0	0.822	0.878	1.134	0.605	0.777	0.713	1.201	1.153	1.281	0.508	0.54	0.593	1.41	1.581	1.549	1.063	1.047	1.144
A-3168	557.7	1474.4	331.603	333.61	195.09	5.25186e+06	2	2	Tier 2								AAA00893A01	CID:100526	NA		N-Acetyl-Dopamine	0.29	14.6	0	0.83	0.721	0.861	0.704	0.717	0.576	1.346	1.249	1.52	2.281	1.863	1.918	0.066	0.014	0.006	0.939	0.923	0.935
A-1601	368.5	834.1	429.148	431.155	195.09	289104	1	1	Tier 2								AAA00893A01	CID:100526	NA		Isomer 1 of N-Acetyl-Dopamine	1.06	47.9	0	0.254	0.275	0.33	1.054	1.059	1.13	3.349	3.208	3.194	0.758	0.699	0.664	0.299	0.319	0.306	0.91	0.826	0.895
C-1869	278.5	278.5	442.198	446.211	119.022	12237.2	1	2	Tier 2								AXA00183000	CID:100714	CAS:1068-84-4	C00872	Aminomalonic acid	0.84	71.6	0	0.393	0.321	0.485	1.823	0.713	0.675	0.358	0.412	0.384	0.755	0.83	0.706	0.599	0.479	0.449	0.576	0.536	0.616
A-2630	483.4	1260.3	356.095	358.102	122.037	256612	1	1	Tier 2								ABA00397000	CID:101	CAS:100-83-4	C03067	3-Hydroxybenzaldehyde	0.95	164.1	0	0.645	0.608	0.651	1.254	1.3	1.28	0.964	0.925	0.886	0.625	0.583	0.633	1.752	1.852	1.67	0.974	1.012	0.992
H-1242	353.4	669.3	395.11	397.116	161.052	79657.3	1	1	Tier 2								AXA02334000	CID:10103438	CAS:192184-71-7		3-Formyl-6-hydroxyindole	9.83	37.4	0.1111	1.033	1.318	1.194	0.038	0.041	0.041	0.184	0.248	0.196	0.059	0.059	0.043	0.0376	0.04	0.0303	0.55	0.507	0.53
K-1534	375.6	887.4	404.2	406.208	156.115	3157	1	1	Tier 2								AXA03356000	CID:101115	CAS:7500-42-7		2-Hydroxy-2,6,6-trimethylcyclohexanone	0.48	66.9	0	1.207	1.006	1.491	1.835	1.584	1.703	1.856	1.379	2.186	1.447	1.912	1.508	1.373	1.335	1.771	1.54	1.315	1.753
A-1913	404.1	960.6	446.149	448.156	212.09	552473	1	1	Tier 2								AXA01170000	CID:101179	NA		Histidinyl-Glycine	1.58	41.4	0	0.249	0.282	0.233	0.941	1.117	1.221	1.073	1.131	0.856	1.132	1.104	1.005	1.857	1.856	1.873	1.002	0.836	0.943
C-1462	237.1	238.3	327.135	329.141	165.043	19151	1	1	Tier 2								AAA01031000	CID:101399	CAS:3342-77-6	C05653	Isomer 1 of Formylanthranilic acid	2.81	63.2	0	0.533	0.582	0.562	0.998	1.288	1.345	0.784	0.814	0.788	1.449	1.386	1.465	1.794	1.843	1.581	1.076	0.969	1.026
C-1798	271.3	271.6	327.134	329.141	165.042	26938.8	1	1	Tier 2								AAA01031000	CID:101399	CAS:3342-77-6	C05653	Formylanthranilic acid	0.52	29.9	0	0.277	0.235	0.284	1.416	1.775	1.815	2.139	2.249	2.343	0.935	0.967	0.937	1.462	1.286	1.439	1.253	1.024	1.003
H-1901	439.4	833.9	366.137	368.143	132.079	11848.2	1	1	Tier 2								AXA00565000	CID:10197713	NA		(R)-3-Hydroxyhexanoic acid	0.21	5.2	0	0.922	1.146	1.085	1.702	1.407	1.241	1.555	1.782	2.075	1.013	1.239	1.273	0.413	0.427	0.368	1.22	1.057	1.043
H-2005	450.7	855.2	482.128	484.136	248.07	12120	1	1	Tier 2								AXA01820000	CID:101995282	CAS:177795-34-5		Coriandrone E	3.02	173.7	0	0.761	0.899	0.911	0.528	0.5	0.477	1.484	1.647	1.607	0.179	0.178	0.218	0.153	0.171	0.206	0.993	1.098	1.067
H-3171	666.8	1454.1	369.086	371.095	270.055	6627	2	2	Tier 2								AXA02235000	CID:10207	CAS:481-72-1	C10294	Aloeemodin	3.68	64.1	0.1111	0.1592	0.5	0.222	0.066	0.112	0.101	3.295	1.867	0.51	0.067	0.07	0.089	0.091	0.134	0.101	0.816	0.713	0.377
C-905	184.6	185.2	388.187	390.193	226.095	765140	1	1	Tier 2								AAA01757000	CID:1021	CAS:487-90-1	C00931	Porphobilinogen	0.39	4.9	0	0.43	0.318	0.42	1.526	1.097	1.099	2.456	2.666	2.428	0.871	0.995	0.814	0.412	0.395	0.382	0.929	0.899	0.971
H-107	156.8	331.2	500.185	502.191	266.127	18812	1	1	Tier 2								AFA00244000	CID:10214674	NA	C20926	gamma-Glutamyltyramine	0.19	178.8	0	0.566	0.635	0.719	0.908	0.996	0.885	1.741	1.351	1.341	2.694	2.696	2.836	0.871	0.821	0.907	1.058	1.018	1.055
A-244	170.7	314.8	464.184	466.191	230.126	730593	1	1	Tier 2								AXA01401000	CID:10242944	NA		Valyl-Hydroxyproline	2.08	180.6	0	1.005	0.846	0.769	1.03	1.073	0.994	0.864	0.836	0.77	1.024	1.005	1.048	0.739	0.676	0.707	0.976	1.004	0.952
C-2694	390.5	391.2	274.105	276.111	112.013	74987.2	1	1	Tier 2								AXA00033000	CID:10268	CAS:488-93-7		3-Furoic acid	9.73	62.2	0	0.927	0.791	1.206	1.594	1.163	1.114	0.837	0.922	0.878	1.373	1.396	1.211	0.59	0.474	0.639	0.789	0.903	0.848
A-1560	363.6	827.7	416.116	418.123	182.058	2.88607e+06	1	1	Tier 2								AXA00365000	CID:102959	CAS:3247-75-4		3-(3-Hydroxyphenyl)-3-hydroxypropanoic acid	0.48	24.2	0	1.139	0.785	0.801	1.674	1.504	1.541	1.547	1.549	1.507	0.553	0.626	0.572	0.03	0.03	0.031	1.034	0.984	1.017
A-1867	398.9	935.9	415.133	417.139	181.074	595819	1	1	Tier 2								AXA00731000	CID:10313383	NA		Adrenochrome o-semiquinone	1.35	55	0	0.201	0.307	0.203	0.338	0.456	0.426	3.553	3.724	3.117	0.861	0.873	0.86	0.257	0.047	0.309	0.9	0.916	0.821
A-2109	424.4	1032.6	372.126	374.132	138.068	217321248	1	1	Tier 2								AAA00854000	CID:10393	CAS:501-94-0	C06044	4-Hydroxyphenylethanol	0.43	7.8	0	2.025	1.937	1.977	0.178	0.167	0.174	0.04	0.042	0.042	0.107	0.124	0.131	0.972	0.94	0.917	1.01	1	1.015
H-2208	478.7	917.5	364.121	366.128	130.063	119985	1	1	Tier 2								AXA00473000	CID:10428	CAS:503-48-0		Mevalonolactone	0.01	4.3	0	2.359	1.877	2.259	0.594	0.511	0.615	0.134	0.118	0.139	0.956	0.216	0.96	0.134	0.102	0.1	1.008	1.113	0.995
H-130	161.8	341	310.111	312.117	76.0523	132714	1	1	Tier 2								AAA01296000	CID:10442	CAS:504-63-2	C02457	Propane-1,3-diol	0.67	244.2	0	0.941	1.056	1.2	3.207	3.227	3.297	1.592	1.633	1.474	5.028	5.045	5.319	1.45	1.474	1.384	1.166	1.264	1.24
A-997	290.6	587.6	447.102	449.109	426.088	514239	2	2	Tier 2								AAA00667000	CID:10455148	CAS:13081-14-6	C05526	S-Glutathionyl-L-cysteine - 2 tags / Cysteineglutathione disulfide	0.18	86	0	0.784	0.75	0.604	0.039	0.063	0.053	0.486	0.132	0.079	0.273	0.606	0.336	2.805	2.666	2.887	0.876	0.832	0.874
H-612	262.9	532	447.123	449.131	213.065	7543	1	1	Tier 2								ABA00296000	CID:10465793	CAS:496775-48-5	C17699	Cetoniacytone A	1.67	88.1	0	0.782	0.666	0.538	0.827	0.786	0.668	1.433	1.442	1.454	0.163	0.354	0.326	0.476	0.424	0.409	1.057	0.961	1.11
H-796	292.4	584.6	443.175	445.182	209.117	15707	1	1	Tier 2								AXA03582000	CID:104856	CAS:76014-81-8		4-(Methylnitrosamino)-1-(3-pyridyl)-1-butanol	0.19	30.1	0.3333	1.832	1.909	1.971	0.206	0.687	0.1641	0.354	0.369	0.343	0.1666	0.1706	0.1783	0.1621	0.151	0.1634	0.865	0.851	0.947
A-543	228.9	440.5	402.148	404.154	168.09	128120	1	1	Tier 2								AAA01598000	CID:1052	CAS:85-87-0	C00534	Pyridoxamine	0.26	182.8	0	1.274	0.999	1.359	2.406	2.386	1.867	1.151	1.463	1.213	1.879	1.585	1.433	1.413	1.304	1.344	1.234	1.442	1.402
K-980	300.3	733.5	336.101	338.109	88.0161	16585.9	1	1	Tier 2								AAA00009000	CID:1060	CAS:127-17-3	C00022	Pyruvic acid	0.09	142.8	0	0.531	0.663	0.692	1.105	1.09	1.245	1.278	1.039	1.309	0.909	0.852	0.936	0.419	0.511	0.532	0.908	0.822	0.746
H-2185	475.7	910.7	395.143	397.149	161.085	18103.3	1	1	Tier 2								AAA01024000	CID:10685	CAS:526-55-6	C00955	Indole-3-ethanol	1.69	180.6	0	0.563	0.684	0.664	0.811	0.932	0.746	0.522	0.703	0.509	0.3	0.267	0.305	1.012	1.104	0.935	1.059	1.073	1.091
C-102	95.7	94.1	291.134	293.14	129.043	74552.9	1	1	Tier 2								AAA00803000	CID:107541	CAS:4347-18-6	C01877	4-Oxoproline	0.5	14.3	0	0.825	0.391	0.68	1.487	0.465	0.458	0.314	0.369	0.29	0.299	0.451	0.302	0.654	0.442	0.588	0.548	0.529	0.548
A-1326	332.3	711.4	425.164	427.171	191.106	1.93065e+06	1	1	Tier 2								AXA00499000	CID:107669	CAS:59333-79-8		4-Hydroxydebrisoquine	0.3	127.1	0	1.072	1.07	1.049	1.882	1.892	1.7	1.476	1.486	1.291	1.369	1.372	1.255	0.037	0.112	0.093	1.108	1.104	1.099
A-92	120.2	202.9	523.186	525.192	289.127	170783	1	1	Tier 2								AFA00117000	CID:107817	CAS:40957-90-2	C20917	Tabtoxin	0.02	35.3	0.1667	0.2182	0.2266	0.214	4.102	4.261	4.404	0.963	1.043	0.92	2.294	2.212	2.154	0.334	0.298	0.273	1.149	1.151	1.159
H-2892	590.4	1213.4	414.125	416.131	360.133	3457	2	2	Tier 2								AXA00480000	CID:107904	CAS:980-21-2		Dityrosine	1.41	148.3	0	1.156	1.281	1.18	1.031	1.087	1.037	1.74	1.61	2.353	1.592	1.319	1.557	0.966	0.611	0.775	0.894	1.062	1.446
A-1401	342.1	737.7	418.132	420.138	184.073	514475	1	1	Tier 2								AAA00907000	CID:10805	CAS:534-82-7	C05594	3-Methoxy-4-hydroxyphenylethyleneglycol	0.59	130	0	0.861	0.857	0.801	1.349	1.233	1.177	1.598	1.532	1.621	1.117	1.018	1.011	0.457	0.388	0.369	0.981	1.041	0.911
H-1751	420.2	796.4	609.212	611.218	375.154	4468.33	1	1	Tier 2								AXA02068000	CID:108072	CAS:51771-52-9		Simmondsin	1.56	173.8	0	0.458	0.435	0.372	0.821	0.817	0.846	0.812	0.916	0.738	0.533	0.548	0.644	2.046	2.1	2.193	0.996	1.035	0.948
A-1468	349.9	758.8	323.106	325.113	89.0477	335617	1	1	Tier 2								AAA00622000	CID:1088	CAS:107-97-1	C00213	Sarcosine	0.13	198.4	0	1.325	1.407	1.331	0.904	0.964	0.881	0.728	0.671	0.677	0.941	0.896	0.824	0.419	0.394	0.399	1.025	0.978	0.894
K-2031	436.6	1012	372.173	374.18	124.088	3521.2	1	1	Tier 2								AXA02463000	CID:10887898	CAS:1122-20-9		2,3-Dimethyl-2-cyclohexen-1-one	2.01	0.3	0	1.014	1.211	0.927	1.561	1.438	1.479	0.942	0.943	1.174	1.333	1.358	1.1	1.206	1.023	1.173	1.14	1.106	1.254
H-1598	400	756.8	509.159	511.166	275.101	126260	1	1	Tier 2								AXA00240000	CID:10945668	CAS:68498-25-9		Ethenodeoxyadenosine	1.74	140.9	0	0.807	0.799	0.81	1.992	2.086	1.717	1.466	1.337	1.265	2.713	2.592	2.428	0.15	0.046	0.054	1.091	1.072	1.185
C-841	180.4	181	279.134	281.141	117.043	53159.6	1	1	Tier 2								AAA00261A01	CID:10972	NA		Isomer 1 of Acetylglycine	1.83	21.8	0	0.348	0.308	0.315	1.424	1.421	1.311	0.719	0.685	0.866	1.448	1.609	1.498	1.033	1.034	1.154	0.745	0.75	0.795
H-2952	600.6	1245.7	516.242	518.249	282.184	3644.67	1	1	Tier 2								AAA01963000	CID:11011465	NA	C16508	12-trans-Hydroxy juvenile hormone III	1.77	5.2	0	0.49	0.52	0.882	1.031	1.139	1.216	1.464	1.215	1.299	2.358	2.175	2.55	0.902	0.765	0.836	0.995	1.072	1.111
A-3147	555.6	1469	428.153	430.159	194.095	119914	1	1	Tier 2								AXA02776000	CID:11052523	CAS:90377-06-3		2,5-Dimethoxy-4-(2-propenyl)phenol	0.56	16.8	0	1.383	1.178	1.278	1.242	1.211	1.227	0.798	0.776	0.757	0.533	0.461	0.499	0.448	0.394	0.481	0.982	1.035	1.059
H-335	215.6	447.7	382.096	384.102	148.037	59614.6	1	1	Tier 2								AXA00256000	CID:111064	CAS:5336-08-3	C02674	Ribonolactone / L-Arabinono-1,4-lactone	0.32	169.8	0	0.515	0.923	0.489	1.475	1.557	1.499	1.166	1.165	1.105	0.816	0.929	0.947	0.184	0.365	0.174	0.95	0.886	0.931
H-500	244.8	500.1	382.096	384.102	148.037	55713.2	1	1	Tier 2								AXA00256000	CID:111064	CAS:5336-08-3	C02674	Isomer 1 of Ribonolactone / L-Arabinono-1,4-lactone	0.24	117.4	0	2.172	1.824	2.322	0.858	0.891	0.854	1.266	1.135	1.09	1.215	1.35	1.523	0.797	0.801	0.759	1.026	1.012	1.065
H-565	255.5	519	382.095	384.102	148.036	18534.5	1	1	Tier 2								AXA00256000	CID:111064	CAS:5336-08-3	C02674	Isomer 2 of Ribonolactone / L-Arabinono-1,4-lactone	2.08	98.5	0	1.637	1.417	1.884	1.07	1.001	0.892	1.555	1.342	1.53	1.166	1.465	1.441	0.247	0.345	0.345	1.015	0.999	1.058
H-1186	344.7	660.7	408.113	410.118	174.054	11660	1	1	Tier 2								ABA00291000	CID:11116543	NA	C17696	Valienone	3.34	25.1	0	1.357	1.479	1.883	2.67	2.454	2.342	2.087	1.49	2.427	0.814	0.887	0.648	1.975	1.347	1.534	1.084	1.11	0.989
H-947	314.8	616.7	481.163	483.17	247.104	55854	1	1	Tier 2								AFA00163000	CID:11128	CAS:554-35-8	C01594	Linamarin	2.58	53.6	0	1.052	1.037	1.016	0.939	0.998	0.955	1.364	1.206	1.268	3.609	3.779	4.02	0.359	0.454	0.357	1.341	1.238	1.224
C-1174	211.2	212.1	309.152	311.161	294.122	13536.8	2	2	Tier 2								AXA00066000	CID:111299	CAS:7432-24-8		gamma-Glutamylphenylalanine	0.73	25.2	0	2.395	2.414	2.454	0.818	0.837	0.776	1.312	0.822	0.792	0.878	0.992	0.648	0.99	0.81	1.148	1.015	1.171	1.3
C-2658	384.4	385.1	533.19	537.204	210.015	19128.6	1	2	Tier 2								AXA04376000	CID:11138	CAS:554-95-0		Trimesic acid	3.09	21	0	1.057	1.698	1.004	0.49	0.866	1.107	1.842	1.417	1.6	0.64	0.547	0.759	0.5	0.637	0.414	1.187	1.418	1.174
A-162	145.8	247.2	366.112	368.118	132.053	304169	1	1	Tier 2								AXA00651000	CID:11163	CAS:556-50-3	C02037	Glycyl-glycine	0.15	49.8	0	1.174	1.166	1.09	1.481	1.387	1.38	0.475	0.476	0.547	0.652	0.631	0.602	1.618	1.576	1.631	0.94	1.057	1.046
A-390	202	384.7	353.116	355.123	119.058	2.83142e+06	1	1	Tier 2								AXA03778000	CID:11170956	NA		Aminoethoxyacetic acid	0.36	35.6	0	0.969	1.037	0.957	1.558	1.61	1.561	0.989	0.995	0.938	1.062	0.982	0.948	0.643	0.68	0.668	1.026	0.999	0.916
A-1066	301.4	619.4	524.148	526.155	290.09	1.44171e+06	1	1	Tier 2								AXA02741000	CID:11193907	NA		N-gamma-Glutamyl-S-allylcysteine	7.06	119	0	0.99	1.27	0.994	1.211	1.174	1.249	0.754	0.798	0.67	0.739	0.684	0.698	1.108	1.139	1.123	1.033	0.925	0.954
A-1134	308.5	645.3	364.133	366.139	260.149	139491	2	2	Tier 2								AXA01228000	CID:11219156	NA		Isomer 1 of Lysyl-Asparagine	0.21	60.9	0	1.288	1.609	1.341	1.616	1.366	1.457	1.089	0.981	1.013	1.743	1.685	1.698	0.329	0.545	0.298	1.079	0.962	0.998
A-50	98.1	164.7	359.073	361.079	125.014	287617	1	1	Tier 2								AAA00263000	CID:1123	CAS:107-35-7	C00245	Taurine	0.92	30.3	0	1.421	1.454	1.367	1.325	1.361	1.419	0.851	0.853	0.762	0.812	0.791	0.77	0.634	0.654	0.593	1.055	1.013	1.097
K-1974	430.7	997.7	396.138	398.144	148.053	6396.25	1	1	Tier 2								AAA00951000	CID:11363	CAS:579-07-7	C17268	Isomer 1 of Pyruvophenone	1.19	39.6	0	0.905	0.916	1.039	0.776	1.168	1.447	1.561	1.58	1.407	0.754	1.004	1.015	0.532	0.445	0.444	0.661	1.039	0.883
K-2175	455.5	1057.2	396.137	398.144	148.052	26220.8	1	1	Tier 2								AAA00951000	CID:11363	CAS:579-07-7	C17268	Pyruvophenone	1.23	19.9	0	0.462	0.517	0.558	0.548	0.577	0.79	0.78	0.208	0.93	0.676	0.338	0.812	0.108	0.441	0.32	0.922	0.825	0.993
C-1135	207.7	208.5	327.171	329.178	165.08	22036	1	1	Tier 2								AXA00164000	CID:114	CAS:477251-67-5		3-Pyridinebutanoic acid	2.48	10.2	0	1.246	1.176	1.383	1.129	1.046	1.195	0.883	0.84	0.788	0.699	0.828	0.714	1.576	1.598	1.694	1.204	1.192	1.218
C-1496	240	241.3	408.193	410.2	246.101	23865	1	1	Tier 2								AXA04326000	CID:11402337	CAS:98063-20-8		Nigellicine	2.07	32.1	0	0.962	0.528	0.873	1.233	0.727	0.772	0.534	0.614	0.487	0.748	0.831	0.641	0.61	0.554	0.616	0.715	0.704	0.727
K-1492	370.9	875.2	358.122	360.128	110.036	967037	1	1	Tier 2								AXA02339000	CID:11412357	CAS:18409-46-6		(E,E)-2,4-Hexadienedial	0.98	11.9	0	0.986	0.964	0.99	1.061	1.085	1.184	0.591	0.58	0.729	0.964	0.98	1.004	1.179	0.954	1.036	1.069	1.047	1.086
K-2376	490.5	1135.2	303.103	305.109	110.035	202362	2	2	Tier 2								AXA02339000	CID:11412357	CAS:18409-46-6		Isomer 1 of (E,E)-2,4-Hexadienedial	3	33.8	0	1.163	0.847	0.813	0.431	0.552	0.536	0.195	0.238	0.318	0.829	0.754	0.929	0.205	0.39	0.391	0.871	0.836	0.869
K-1340	349.7	824.2	356.106	358.113	108.021	1.32096e+06	1	1	Tier 2								AXA00662000	CID:11421	CAS:583-63-1	C02351	1,2-Benzoquinone	0.51	22	0	0.853	0.927	0.96	0.284	0.326	0.339	0.127	0.144	0.164	0.291	0.328	0.376	1.017	1.256	1.157	0.918	0.894	0.913
K-2331	478.1	1107.3	302.096	304.102	108.021	14214.8	2	2	Tier 2								AXA00662000	CID:11421	CAS:583-63-1	C02351	Isomer 1 of 1,2-Benzoquinone	0.62	90.3	0	0.623	0.586	0.839	0.512	0.501	0.641	0.315	0.346	0.382	0.393	0.407	0.367	1.57	1.917	1.526	0.676	0.644	0.634
K-2916	559.8	1289.1	319.134	321.142	142.097	7923.5	2	2	Tier 2								AXA02406000	CID:11449	CAS:585-25-1		2,3-Octanedione	4.1	71.8	0	0.924	0.875	1.095	1.343	1.456	1.356	1.289	0.963	1.231	1.36	1.356	1.317	0.9	0.888	0.896	1.097	1.085	0.984
H-759	288.1	578.5	383.109	385.116	149.051	4.60315e+06	1	1	Tier 2								AAA00889000	CID:114683	CAS:3131-52-0	C05578	5,6-Dihydroxyindole	8.62	7.3	0	1.12	1.132	1.182	0.224	0.234	0.248	0.176	0.182	0.172	0.083	0.088	0.083	0.501	0.516	0.466	0.981	0.95	0.986
A-1714	381.2	855.5	403.133	405.139	169.075	201320	1	1	Tier 2								AXA00428000	CID:114772	NA		5-Hydroxydopamine	1.73	80.7	0	0.781	0.735	0.225	0.548	1.046	0.685	2.705	2.533	2.59	0.57	0.555	0.499	0.178	0.392	0.456	0.826	0.968	0.743
A-2897	519.8	1375.9	333.073	335.08	198.029	597652	2	2	Tier 2								AXA00873000	CID:114861	CAS:36761-83-8	C16550	3-Dechloroethylifosfamide - 2 tags / Dechloroethyl cyclophosphamide	5.15	188.5	0.0556	0.886	0.408	0.544	0.714	0.607	0.781	0.0164	0.021	0.508	1.299	1.398	1.41	0.202	0.115	0.134	0.89	0.845	0.948
H-1070	327.9	635.5	371.143	373.149	137.084	76203	1	1	Tier 2								AXA00437000	CID:11492	CAS:588-05-6		m-Tyramine	0.69	7.3	0	1.176	1.581	1.319	0.539	0.53	0.503	0.44	0.409	0.394	0.229	0.225	0.255	1.272	1.298	1.266	0.897	0.91	0.923
A-336	191.3	357.8	387.123	389.13	153.065	276109	1	1	Tier 2								AXA00427000	CID:114926	CAS:5122-36-1	C06502	FAPy-adenine	0.95	154.9	0	1.092	1.343	1.109	0.741	0.964	3.113	0.679	0.621	0.57	0.357	0.655	0.499	1.545	1.678	1.569	1.128	1.057	1.087
A-3013	536.4	1419.1	515.211	517.218	281.153	156736	1	1	Tier 2								AXA04061000	CID:11500131	NA		8-hydroxymirtazapine	0.49	98.5	0	2.085	2.124	2.579	0.252	0.282	0.252	0.188	0.162	0.158	0.04	0.053	0.22	0.27	0.268	0.286	1.034	1.027	0.941
C-1858	277.3	277.3	294.133	296.14	132.042	822785	1	1	Tier 2								AXA00276000	CID:11686	CAS:595-46-0		Isomer 1 of Dimethylmalonic Acid / Ethylmalonic Acid	0.67	8.6	0	0.521	0.669	0.619	0.58	0.5	0.589	0.836	0.75	0.819	0.179	0.323	0.308	0.064	0.054	0.063	1.16	1.178	1.204
K-2403	493.2	1141.8	298.111	300.118	100.051	765744	2	2	Tier 2								AXA02563000	CID:11747	CAS:600-14-6		2,3-Pentanedione	1.69	14.7	0.3333	1.485	1.418	1.592	0.328	0.328	0.2471	0.295	0.2264	0.2337	0.2481	0.2526	0.2438	0.32	0.419	0.408	0.867	0.833	0.862
C-978	193.4	194	361.176	363.183	199.084	27502	1	1	Tier 2								APA00906000	CID:11769495	CAS:28978-07-6	C20941	L-Anticapsin	0.44	35.3	0	0.711	0.581	0.678	2.905	2.346	2.3	0.984	1.06	0.925	0.817	0.953	0.706	0.307	0.307	0.262	0.93	0.938	0.994
C-1399	231.1	232.2	361.176	363.183	199.084	27221.5	1	1	Tier 2								APA00906000	CID:11769495	CAS:28978-07-6	C20941	Isomer 1 of L-Anticapsin	0.27	73.5	0	1.105	0.796	1.057	1.465	1.146	1.16	1.496	1.454	1.263	0.68	0.823	0.716	0.599	0.504	0.581	1.048	0.982	1.006
K-783	266	661.1	538.166	540.172	290.08	22186	1	1	Tier 2								AXA01437000	CID:11778945	NA		3-Hydroxyphloretin	2.55	128.3	0	0.88	0.894	0.939	0.603	0.787	0.735	0.449	0.378	0.545	0.722	1.045	0.863	0.371	0.546	0.545	0.91	0.932	0.923
K-944	293.9	721.6	538.165	540.172	290.08	4836	1	1	Tier 2								AXA01437000	CID:11778945	NA		Isomer 1 of 3-Hydroxyphloretin	1.14	67.8	0.1111	0.927	0.914	1.08	0.691	0.712	0.921	0.63	0.7296	0.8964	0.601	0.82	0.824	0.513	0.479	0.684	0.91	1.009	0.919
K-1506	372.3	878.7	538.165	540.172	290.08	6465.33	1	1	Tier 2								AXA01437000	CID:11778945	NA		Isomer 2 of 3-Hydroxyphloretin	1.84	89.3	0.0556	0.485	1.5789	0.247	0.684	0.86	1.282	1.283	1.192	1.096	1.249	1.484	1.6	0.236	0.349	0.325	0.821	0.732	0.764
A-1061	300.5	616.1	321.127	323.133	87.0683	1.21348e+08	1	1	Tier 2								AAA00759000	CID:118	CAS:4390-05-0	C00555	4-Aminobutyraldehyde	0.32	28.5	0	0.186	0.2	0.217	1.82	1.829	1.824	1.174	1.165	1.101	1.393	1.385	1.407	1.112	1.117	1.082	0.984	0.982	0.974
K-76	104.8	386.8	472.164	474.17	224.079	15020.2	1	1	Tier 2								AAA01004000	CID:11811	CAS:606-14-4	C03227	3-Hydroxy-L-kynurenine	1.89	27.6	0	0.763	0.811	0.744	1.309	1.236	1.241	0.784	0.801	0.749	1.101	1.027	0.981	4.678	3.553	3.896	1.58	1.511	1.497
H-2104	464.6	885.3	386.106	388.112	152.047	670608	1	1	Tier 2								AAA00956000	CID:1183	CAS:121-33-5	C00755	4-Hydroxy-3-methoxy-benzaldehyde	0.06	25.3	0	0.44	0.406	0.47	0.86	0.887	0.836	2.363	2.487	2.363	0.966	0.941	0.999	0.158	0.146	0.144	0.951	1.022	0.97
A-66	109	183.5	491.125	493.132	257.067	156020	1	1	Tier 2								ABA00306000	CID:118796935	NA	C21216	Validamine 7-phosphate	0.93	14.6	0	2.026	1.998	1.972	0.102	0.092	0.094	0.38	0.365	0.362	0.169	0.165	0.169	1.195	1.145	1.143	0.981	0.99	1.021
A-1284	327.5	698.6	462.17	464.176	228.112	1.72244e+06	1	1	Tier 2								AXA00537000	CID:11902893	CAS:18684-24-7		Prolylhydroxyproline / Prolyl-Hydroxyproline	2.41	151.3	0	1.263	1.123	1.204	0.772	0.634	0.589	0.842	0.691	0.619	0.386	0.369	0.521	0.745	0.773	0.715	0.779	0.746	0.83
H-1118	334.2	648.8	529.164	531.17	295.105	49219.4	1	1	Tier 2								AFA00166000	CID:119033	CAS:99-18-3	C00844	Prunasin	0.51	123.8	0	0.855	0.822	0.898	0.807	0.739	0.782	0.785	0.78	0.798	0.398	0.395	0.442	0.376	0.418	0.405	1.157	1.285	1.209
H-1552	393.9	745.7	529.164	531.173	295.106	3934.5	1	1	Tier 2								AFA00166000	CID:119033	CAS:99-18-3	C00844	Isomer 1 of Prunasin	0.79	27	0.1667	0.987	1.077	1.099	0.667	0.74	0.693	1.224	1.294	1.091	0.421	0.5211	0.6386	0.747	0.825	0.78	1.173	0.937	0.988
H-2634	542.8	1083	381.611	383.618	295.106	6417.5	2	2	Tier 2								AFA00166000	CID:119033	CAS:99-18-3	C00844	Isomer 2 of Prunasin	0.04	6.8	0	0.824	0.672	0.701	1.26	1.519	1.578	1.29	1.343	1.087	1.346	0.935	0.958	0.169	0.41	0.35	1.052	0.966	1.109
H-2736	561.5	1128.6	381.611	383.618	295.106	23041.7	2	2	Tier 2								AFA00166000	CID:119033	CAS:99-18-3	C00844	Isomer 3 of Prunasin	0.57	38.8	0	0.217	0.17	0.202	1.377	1.538	1.386	0.593	0.586	0.537	0.584	0.75	0.701	0.453	0.495	0.509	1.145	1.014	0.91
A-657	246.9	479.5	432.09	434.096	198.032	236649	1	1	Tier 2								AXA00874000	CID:119105	CAS:53459-55-5	C16555	2-Dechloroethylifosfamide	1.03	70.1	0	1.041	1.481	0.98	1.323	1.326	1.285	1.106	1.024	0.99	1.743	1.664	1.724	0.572	0.527	0.395	0.998	1.146	1.096
A-3502	604	1563.5	310.082	312.089	152.047	666822	2	2	Tier 2								AAA00895000	CID:119219	CAS:5707-55-1	C04043	3,4-Dihydroxyphenylacetaldehyde	0.31	9.1	0	0.597	0.77	0.832	0.761	0.693	0.682	1.487	1.539	1.815	0.881	1.105	0.922	0.74	0.776	0.605	0.961	0.958	1.001
K-86	107.9	390.3	486.154	488.16	238.069	19887	1	1	Tier 2								ABA00314000	CID:119228	CAS:10149-14-1	C01187	3-Deoxy-D-manno-octulosonic acid	0.31	71.8	0	0.592	0.576	0.637	0.635	0.618	0.642	0.463	0.364	0.529	0.469	0.529	0.522	1.416	2.043	1.873	0.906	0.921	0.885
C-1438	234.8	236	355.129	357.136	193.037	13667.6	1	1	Tier 2								AAA00885000	CID:119405	CAS:4790-08-3	C04185	5,6-Dihydroxyindole-2-carboxylic acid	0.06	26.1	0	0.424	0.355	0.465	1.805	1.914	1.861	0.66	0.786	0.741	1.551	1.608	1.737	1.567	1.861	1.655	1.026	1.134	1.052
K-448	205.9	541.2	378.112	380.118	130.027	29054.7	1	1	Tier 2								AAA01775000	CID:119412	CAS:5976-90-9	C02800	Isomer 1 of 4,5-Dioxopentanoic acid	0.95	96.7	0	0.598	0.611	0.596	0.816	0.884	0.881	0.779	0.535	0.868	0.516	0.499	0.52	0.373	0.416	0.41	0.664	0.652	0.641
K-552	225.3	580.5	378.112	380.118	130.027	47933.1	1	1	Tier 2								AAA01775000	CID:119412	CAS:5976-90-9	C02800	4,5-Dioxopentanoic acid	0.89	57.4	0	0.214	0.216	0.22	1.235	1.165	1.255	2.952	2.898	2.908	1.446	1.467	1.334	0.455	0.407	0.41	0.807	0.755	0.732
C-1479	238.3	239.5	424.187	426.194	262.096	152579	1	1	Tier 2								AXA02450000	CID:119494	NA		L-cis-Cyclo(aspartylphenylalanyl)	1.12	4.3	0	0.862	0.715	0.786	0.887	1.136	0.852	1.769	1.693	1.808	0.507	0.539	0.547	1.071	0.976	1.182	0.995	1.015	1.052
A-2250	440.6	1080.1	362.106	364.112	128.047	4.88851e+06	1	1	Tier 2								ABA00393000	CID:11953951	NA	C11354	2-Hydroxy-cis-hex-2,4-dienoic acid	0.21	63	0	0.616	0.644	0.677	1.079	1.16	1.106	2.693	2.561	2.692	0.792	0.779	0.734	0.134	0.16	0.119	1.054	1.098	1.12
A-2379	453.5	1115	362.106	364.112	128.047	4.28459e+06	1	1	Tier 2								ABA00393000	CID:11953951	NA	C11354	Isomer 1 of 2-Hydroxy-cis-hex-2,4-dienoic acid	0.24	97.8	0	0.551	0.514	0.568	2.036	2.085	2.034	1.662	1.539	1.544	2.077	1.99	1.735	0.139	0.134	0.127	0.98	0.955	1.048
C-2264	326	326.4	308.149	310.156	146.058	680096	1	1	Tier 2								AAA00715000	CID:11954026	NA	C14463	(R)-3-Hydroxy-3-methyl-2-oxopentanoic acid	0.61	14.3	0	0.598	0.789	0.686	0.455	0.682	0.713	0.423	0.375	0.492	1.312	1.762	1.821	0.338	0.38	0.375	1.287	1.306	1.261
C-2509	360.2	360.8	308.149	310.156	146.058	67547.7	1	1	Tier 2								AAA00715000	CID:11954026	NA	C14463	Isomer 1 of (R)-3-Hydroxy-3-methyl-2-oxopentanoic acid	0.11	48.7	0	1.129	1.473	1.158	0.426	0.597	0.605	1.69	1.607	2.161	2.49	2.566	2.969	0.19	0.2	0.171	1.254	1.325	1.225
A-3050	541.5	1432.3	311.569	313.576	155.022	5.80476e+06	2	2	Tier 2								AAA01614000	CID:135526603	CAS:10357-91-2	C15523	2,6-Dihydroxynicotinic acid	0.42	141	0	0.127	0.088	0.113	0.838	0.767	0.777	3.481	3.665	3.655	1.356	1.118	1.234	0.189	0.191	0.181	1.039	0.989	0.984
K-246	158.2	452	366.112	368.118	118.027	49144.6	1	1	Tier 2								AXA02356000	CID:11963036	CAS:22136-38-5		4-Hydroxy-2-oxobutanoic acid	0.46	117.9	0	0.794	0.748	0.839	0.736	0.735	0.728	0.408	0.383	0.433	0.425	0.438	0.452	0.91	0.889	0.83	0.919	0.925	0.913
K-508	218.1	566.2	366.113	368.118	118.028	11221	1	1	Tier 2								AXA02356000	CID:11963036	CAS:22136-38-5		Isomer 1 of 4-Hydroxy-2-oxobutanoic acid	3.52	3.7	0	0.984	0.985	1.017	1.002	0.766	1.078	0.805	0.709	0.856	1.068	1.105	0.988	0.866	0.912	0.73	0.863	0.969	1.02
H-548	252.6	514	363.101	365.107	129.042	4.24782e+06	1	1	Tier 2								AAA00800000	CID:11966267	NA	C04281	L-1-Pyrroline-3-hydroxy-5-carboxylic acid	0.39	8.6	0	0.682	0.764	0.751	0.479	0.52	0.474	0.402	0.46	0.471	0.262	0.284	0.269	0.819	0.786	0.759	1.084	1.029	1.11
A-465	216.4	415.7	392.128	394.134	158.07	253103	1	1	Tier 2								AAA00608000	CID:12011795	CAS:165542-15-4	C16432	Isomer 1 of 5-Hydroxyectoine	1.06	62.2	0	1.1	1.172	1.183	0.738	0.867	0.801	0.902	1.033	0.968	1.006	0.923	1.079	0.88	0.879	0.815	1.089	0.969	1.033
A-783	264.3	519	392.127	394.134	158.069	1.9867e+06	1	1	Tier 2								AAA00608000	CID:12011795	CAS:165542-15-4	C16432	5-Hydroxyectoine	0.46	41.1	0	1.519	1.463	1.488	1.26	1.152	1.276	1.051	0.978	0.936	0.518	0.652	0.648	0.305	0.329	0.323	0.955	0.963	0.848
H-1649	406.8	769.7	413.153	415.16	179.095	1.70797e+07	1	1	Tier 2								AAA00871A01	CID:121051	NA		N-Acetyl-Tyramine	0.4	30.1	0	1.637	1.665	1.748	0.123	0.13	0.138	0.149	0.16	0.162	0.287	0.316	0.307	0.007	0.007	0.007	0.9	0.866	0.921
H-161	170.5	358.2	425.139	427.146	191.081	72000.2	1	1	Tier 2								ABA00297000	CID:121225198	NA	C21247	Isomer 1 of 2-Amino-5-epi-valiolone	3.96	101.1	0	1.737	1.914	1.998	0.635	0.759	0.635	0.735	0.737	0.767	0.841	0.902	0.931	0.217	0.235	0.24	0.957	0.987	0.983
H-300	209.9	437.2	425.138	427.144	191.08	91339.8	1	1	Tier 2								ABA00297000	CID:121225198	NA	C21247	2-Amino-5-epi-valiolone	0.7	22.1	0	0.981	1.067	0.914	0.764	0.791	0.761	0.572	0.496	0.635	0.613	0.581	0.669	0.106	0.086	0.08	1.228	1.174	1.262
A-437	210.6	404.1	539.217	541.224	305.159	284241	1	1	Tier 2								AAA01280000	CID:121231420	NA	C21256	6'-Oxolividamine	0.47	10.9	0	0.695	0.663	0.69	1.349	1.371	1.262	1.355	1.201	1.222	0.941	0.901	0.949	0.48	0.285	0.487	0.88	0.866	0.971
A-333	190.9	356.7	539.218	541.224	305.16	486773	1	1	Tier 2								AAA01278000	CID:121231421	NA	C21257	4'-Oxolividamine	1.85	19.9	0	1.2	1.213	1.274	0.996	0.99	0.94	1.106	1.125	1.055	0.926	0.998	0.872	0.433	0.43	0.431	1.035	1.018	0.97
A-391	202.4	385.7	539.217	541.224	305.159	483938	1	1	Tier 2								AAA01278000	CID:121231421	NA	C21257	Isomer 1 of 4'-Oxolividamine	0.12	9.1	0	0.705	0.697	0.718	1.238	1.284	1.162	1.241	1.116	1.151	0.914	0.838	0.924	0.337	0.338	0.343	0.872	0.892	0.89
A-1435	346.6	750	386.146	388.152	304.175	191303	2	2	Tier 2								AAA01281000	CID:121231422	NA	C21258	4'-Oxonebramine	0.41	199.5	0	0.334	0.325	0.306	1.778	1.973	1.784	1.55	1.64	1.361	1.852	1.936	1.662	1.636	1.625	1.67	0.89	0.944	1.005
K-699	250.2	629.5	302.096	304.103	54.0111	8613	1	1	Tier 2								AXA00545000	CID:12222	NA	C05985	2-Propyn-1-al	1.72	132.8	0	0.924	1.049	0.889	1.023	1.254	2.309	0.422	0.341	0.399	0.658	0.61	0.877	0.68	0.76	0.857	0.883	0.897	0.723
A-672	248.6	483.3	364.169	366.175	130.111	1.34274e+06	1	1	Tier 2								AAA00765000	CID:122356	CAS:5699-41-2	C02714	Isomer 1 of N-Acetylputrescine	0.13	48.3	0	1.647	0.897	1.436	0.819	0.656	0.706	1.188	1.137	2.285	1.917	1.613	1.865	0.355	0.035	0.261	0.861	0.861	0.858
A-974	288.5	582	364.169	366.176	130.111	5.78571e+06	1	1	Tier 2								AAA00765000	CID:122356	CAS:5699-41-2	C02714	Isomer 2 of N-Acetylputrescine	1.06	147	0	1.053	1.123	1.049	0.524	0.546	0.494	0.646	0.636	0.602	0.392	0.334	0.379	1.027	0.841	0.916	0.956	0.942	0.936
A-1057	299.1	611.3	364.169	366.175	130.111	2.38576e+06	1	1	Tier 2								AAA00765000	CID:122356	CAS:5699-41-2	C02714	Isomer 3 of N-Acetylputrescine	0.22	176.3	0	0.875	0.886	0.945	0.691	0.715	0.687	0.818	0.87	0.723	0.56	0.525	0.539	0.72	0.624	0.648	0.925	0.846	0.871
H-1122	334.5	649.7	537.153	539.161	303.095	14473.1	1	1	Tier 2								AXA01793000	CID:122812	CAS:14332-17-3	C08331	Gynocardin	0.82	170.4	0	0.341	0.464	0.446	0.541	0.639	0.515	0.377	0.316	0.384	0.309	0.38	0.391	1.305	1.43	1.406	0.725	0.712	0.774
H-1591	399.1	755.1	352.121	354.128	118.063	89436.4	1	1	Tier 2								AXA04556000	CID:12313369	CAS:84567-98-6		3-Hydroxy-2-methyl-[S-(R,R)]-butanoic acid	0.29	1	0	2.544	2.851	2.43	0.182	0.075	0.042	0.535	0.49	0.567	0.374	0.39	0.368	0.133	0.04	0.352	1.035	1.102	1.084
A-2295	444.4	1090.5	654.277	658.291	187.168	374184	1	2	Tier 2								AXA00322000	CID:123689	CAS:34450-15-2	C01029	N8-Acetylspermidine	1	60.3	0	0.636	0.654	0.794	1.184	1.284	1.406	0.455	0.469	0.456	2.803	2.504	2.449	0.229	0.244	0.207	1.083	0.944	1.042
A-2562	474.7	1220.7	327.643	329.65	187.169	306482	2	2	Tier 2								AXA00322000	CID:123689	CAS:34450-15-2	C01029	Isomer 1 of N8-Acetylspermidine	0.8	190.5	0	2.06	2.469	3.905	0.566	0.533	0.435	0.44	0.561	0.312	1.346	1.275	0.906	0.025	0.023	0.018	1.256	1.206	1.255
H-2512	523.4	1033.7	293.105	295.112	118.094	6198	2	2	Tier 2								AYA00075000	CID:12374	CAS:5683-44-3|629-11-8		1,6-Hexanediol	8.73	186.1	0.1111	1.067	1.566	1.482	1.081	1.116	0.934	1.879	1.585	1.845	3.497	3.221	4.685	0.125	0.1037	0.1008	1.453	1.115	1.092
H-2021	452.8	859.2	569.196	571.203	335.138	6975.6	1	1	Tier 2								AXA00049000	CID:123826	CAS:2776-93-4	C04540	Aspartylglycosamine	8.86	77	0.1667	0.74	0.727	0.849	1.453	1.846	1.822	1.395	1.334	1.371	0.967	0.953	1.08	0.0731	0.0947	0.2216	0.867	1.077	1.031
A-2469	463.9	1165.5	339.582	341.589	211.048	129327	2	2	Tier 2								AXA00615000	CID:123871	CAS:64192-68-3		Topaquinone	0.17	8.1	0	0.564	0.499	0.471	0.959	0.983	1.221	2.036	2.089	2.101	0.845	0.591	0.669	0.708	0.737	0.398	0.954	1.166	0.987
A-854	273.5	540.9	321.09	323.097	87.0319	2.11619e+06	1	1	Tier 2								AAA00669000	CID:123991	CAS:1948-56-7	C02218	Dehydroalanine	0.67	47.1	0	0.467	0.462	0.325	2.222	2.249	2.335	0.687	0.766	0.68	1.626	1.523	1.483	1.534	1.459	1.285	1.074	1.05	1.154
K-669	244.4	618.1	380.127	382.134	132.042	84262.8	1	1	Tier 2								AAA00918000	CID:124	CAS:3318-73-8	C03589	4-Hydroxy-2-oxopentanoic acid	0	8.2	0	0.804	0.84	0.903	0.761	0.898	0.867	0.678	0.294	0.711	0.59	0.602	0.611	0.113	0.162	0.169	0.896	0.843	0.944
A-743	258.2	505	668.201	670.208	434.142	250686	1	1	Tier 2								AXA03647000	CID:124202071	NA		4-Hydroxy-5-(3',4'-dihydroxyphenyl)-valeric acid-O-methyl-O-glucuronide	0.06	39.3	0	0.164	0.165	0.172	1.518	1.434	1.623	2.055	2.009	1.792	1.295	1.163	1.113	0.67	0.715	0.562	1.033	0.887	0.972
A-1832	396	916.6	432.111	434.117	198.053	135833	1	1	Tier 2								AAA00903000	CID:1245	CAS:55-10-7; 2394-20-9	C05584	Isomer 1 of Vanillylmandelic acid	0.52	148	0	1.723	1.415	1.681	0.914	0.79	0.95	0.628	1.101	0.828	1.337	1.278	1.129	0.457	0.353	0.311	0.913	0.845	1.081
A-3456	598	1551.2	388.145	390.151	308.173	259727	2	2	Tier 2								AXA04087000	CID:124688	NA		8-Hydroxycarteolol	0.83	96.3	0	2.575	2.903	2.737	0.39	0.275	0.302	0.129	0.146	0.175	0.146	0.132	0.203	0.887	0.805	0.756	1.008	1.029	1.01
C-2987	433.1	434.1	253.101	255.108	182.019	18977	2	2	Tier 2								ABA00434000	CID:12490	CAS:636-46-4	C21168	4-Hydroxyisophthalic acid	4.01	1.6	0.1667	0.589	0.3287	0.5276	1.07	1.691	1.889	2.692	2.433	2.547	1.035	0.827	1.232	0.307	0.342	0.243	0.852	0.76	0.716
A-1982	411.4	986.5	358.111	360.118	124.052	828392	1	1	Tier 2								AXA00645000	CID:125	CAS:623-05-2	C17467	4-Hydroxybenzyl alcohol	0.02	12.1	0	0.621	0.611	0.589	1.338	1.333	1.157	0.79	0.899	0.756	0.762	0.668	0.759	1.77	1.791	1.889	1.05	1.035	0.941
K-1145	321.4	773.1	360.136	362.145	112.05	27270	1	1	Tier 2								ABA00537000	CID:12511	CAS:637-88-7	C08063	1,4-Cyclohexanedione	5.49	26.4	0	1.072	1.011	1.047	1.469	1.483	1.487	1.273	1.123	1.709	1.415	1.435	1.416	1.296	1.254	1.256	1.283	1.344	1.251
K-1498	371.3	876	607.215	611.227	112.052	6050	1	2	Tier 2								ABA00537000	CID:12511	CAS:637-88-7	C08063	Isomer 1 of 1,4-Cyclohexanedione	1.03	138.8	0	4.007	4.845	5.569	0.098	0.1	0.101	0.074	0.025	0.081	0.017	0.016	0.017	0.098	0.135	0.15	0.965	0.931	0.952
K-1520	374.3	884	304.111	306.118	112.052	19745.7	2	2	Tier 2								ABA00537000	CID:12511	CAS:637-88-7	C08063	Isomer 2 of 1,4-Cyclohexanedione	0.31	130.9	0	2.906	2.973	3.284	0.1	0.118	0.148	0.098	0.027	0.107	0.044	0.021	0.019	0.132	0.174	0.181	0.898	0.901	0.84
H-175	174.6	366.3	353.117	355.122	119.058	48267.8	1	1	Tier 2								AXA04207000	CID:12603040	NA		Hydroxyethyl glycine	0.32	78.2	0	0.935	1.001	1.182	0.357	0.37	0.442	0.396	0.367	0.4	0.229	0.284	0.287	1.494	1.457	1.358	1.012	0.961	0.981
H-1806	426.6	809.1	384.088	386.095	150.03	14409	1	1	Tier 2								AXA03086000	CID:12662077	CAS:13161-32-5		4-Hydroxyphthalide	4.79	50.7	0	0.418	0.448	0.475	1.491	1.518	1.617	1.485	1.397	1.382	1.018	1.255	1.255	0.243	0.199	0.261	0.995	1	1.032
C-1366	228.2	229.3	415.186	417.193	253.095	52918.2	1	1	Tier 2								AXA00642000	CID:12681285	NA		N-Acetylvanilalanine	0.16	16.7	0	0.48	0.474	0.573	0.463	0.532	0.485	0.583	0.546	0.534	0.507	0.569	0.543	3.369	3.35	3.108	1.108	1.166	1.19
K-3048	587.4	1354.8	404.236	406.245	156.151	7815.14	1	1	Tier 2								AXA02460000	CID:12741	CAS:693-54-9		2-Decanone	1.41	4.6	0	1.349	1.198	1.304	2.156	1.825	1.952	1.617	1.522	1.778	2.019	1.812	1.856	1.484	1.322	1.43	1.513	1.478	1.4
A-2827	513.2	1358.7	325.594	327.6	183.071	7.97119e+06	2	2	Tier 2								AXA00619000	CID:135398708	CAS:77440-13-2	C04744	2,6-Diamino-4-hydroxy-5-N-methylformamidopyrimidine	6.96	160.3	0	0.256	0.179	0.188	1.352	1.334	1.397	0.546	0.415	0.428	0.847	0.636	0.667	2.845	2.573	2.651	1.053	1.002	1.042
K-1825	410.3	957.9	386.153	388.16	138.068	35003.8	1	1	Tier 2								AXA02919000	CID:12780	CAS:699-17-2		1-(2-Furyl)butan-3-one	0.49	9.8	0.1111	0.54	0.593	0.655	1.279	1.223	1.316	2.684	1.287	2.616	0.7	0.72	0.836	0.0799	0.0892	0.094	1.118	1.091	1.021
C-1074	203.3	204.1	291.134	293.142	129.042	127755	1	1	Tier 2								APA00961000	CID:127838	CAS:64918-85-0	C22141	L-beta-Ethynylserine	0.4	10.3	0	0.688	0.629	0.748	1.293	1.279	1.214	0.81	0.931	0.99	0.905	0.945	0.841	0.875	0.916	0.757	1.035	1.003	1.017
A-2648	485.2	1266.4	456.148	458.154	222.089	232987	1	1	Tier 2								APA00455000	CID:12835430	CAS:94930-81-1	C20225	Coniferyl acetic acid	0.3	61.3	0	0.739	0.614	0.941	0.692	0.712	0.795	1.263	1.155	1.385	2.023	2.021	2.061	0.739	1.036	1.025	1.046	1.059	0.915
C-3036	444.7	445.7	271.149	273.156	218.115	72200.7	2	2	Tier 2								AXA00027000	CID:128458	CAS:103963-71-9		2-Hydroxydecanedioic acid	0.94	2.5	0	0.134	0.24	0.134	0.852	1.782	1.696	4.481	4.384	5.738	1.073	1.006	1.506	0.907	1.03	0.768	1.289	1.138	1.173
A-816	267.8	526.8	365.117	367.123	131.058	569114	1	1	Tier 2								AAA01774000	CID:129297	CAS:68462-55-5	C03741	Isomer 1 of (S)-4-Amino-5-oxopentanoic acid	0.49	27.1	0	0.942	1.004	0.815	0.985	0.934	1.08	0.677	0.698	0.582	0.88	0.826	0.817	0.346	0.32	0.323	0.891	0.805	0.847
A-1242	322.3	684.3	365.117	367.123	131.058	5.85242e+06	1	1	Tier 2								AAA01774000	CID:129297	CAS:68462-55-5	C03741	(S)-4-Amino-5-oxopentanoic acid	0.23	184.6	0	1.362	1.222	1.166	1.78	2.134	1.867	0.825	0.732	0.58	1.645	1.602	1.556	0.931	0.982	0.918	1.234	1.067	1.207
H-831	297.7	592.2	407.127	409.135	173.069	79380.3	1	1	Tier 2								AAA00799A01	CID:129709843	NA		N-Acetyl-Hydroxyproline	0.86	152.8	0	0.61	0.661	0.699	1.15	1.14	1.083	1.608	1.982	1.807	0.844	0.92	0.796	0.535	0.547	0.596	0.965	0.931	0.884
H-988	318.9	622.5	407.127	409.134	173.069	38352.8	1	1	Tier 2								AAA00799A01	CID:129709843	NA		Isomer 1 of N-Acetyl-Hydroxyproline	0.24	122.5	0	0.807	0.874	1.007	0.872	0.812	0.888	0.481	0.561	0.587	0.525	0.59	0.544	0.883	0.841	0.818	0.942	0.971	0.91
H-1144	338.3	654.5	407.127	409.134	173.069	14371.3	1	1	Tier 2								AAA00799A01	CID:129709843	NA		Isomer 2 of N-Acetyl-Hydroxyproline	0.98	90.5	0	1.493	1.519	1.626	0.929	0.917	0.932	0.708	0.6	0.731	0.865	0.665	0.625	0.676	0.594	0.618	1.046	0.987	1.058
C-2499	358.2	358.7	484.208	488.221	161.032	6998	1	2	Tier 2								AXA00360000	CID:13012726	CAS:2211-15-6		A-Ketoglutaric acid oxime	0.03	52	0	0.227	0.32	0.242	0.606	0.859	1.271	3.761	2.739	2.874	1.683	1.54	1.84	0.661	0.807	0.574	0.934	1.17	1.114
H-828	297.2	591.5	381.148	383.155	147.089	62414.8	1	1	Tier 2								AXA04214000	CID:130392110	NA		N-(2-Hydroxyethyl)-morpholine N-oxide	0.08	89.1	0	1.596	1.505	1.733	0.263	0.411	0.228	0.179	0.15	0.179	0.13	0.132	0.127	1.006	1.05	1.037	1.079	0.966	1.012
H-2668	549	1098.2	443.139	445.145	209.081	5544.57	1	1	Tier 2								AXA03826000	CID:13103864	NA	C16604	2-Hydroxyiminostilbene	6.9	167.8	0	0.595	0.649	0.493	3.979	4.621	4.076	1.637	1.446	1.611	6.73	6.921	6.166	0.665	0.328	0.465	1.126	1.14	1.277
H-725	281.7	565.9	439.19	441.196	205.132	100034	1	1	Tier 2								AAA01666000	CID:131204	CAS:81-13-0	C05944	Pantothenol	0.95	12	0	0.497	0.435	0.61	1.784	1.854	1.754	0.793	0.873	0.786	1.974	1.935	1.905	1.349	1.322	1.308	0.994	1.112	1.046
H-246	195.6	410.9	493.212	495.218	259.153	16813.5	1	1	Tier 2								AXA01154000	CID:131750767	NA		Hydroxyprolyl-Lysine	0.35	61	0	0.4	0.322	0.483	0.492	0.499	0.491	0.709	0.738	0.748	0.247	0.381	0.303	1.385	1.508	1.511	1.155	1.073	1.081
K-440	205	539.4	600.162	602.169	352.077	7208.4	1	1	Tier 2								AXA01507000	CID:131750865	CAS:24321-18-4		Chlorogenoquinone	3.79	38.7	0	0.809	0.821	0.884	0.321	0.363	0.391	0.171	0.169	0.21	0.216	0.306	0.294	1.225	1.507	1.632	0.869	0.925	0.922
H-1036	323.8	629.5	396.111	398.118	162.053	70844	1	1	Tier 2								AXA01805000	CID:131750927	NA		D-1-Deoxy-erythro-hexo-2,3-diulose	0.36	20.2	0	0.587	0.717	0.509	0.523	0.477	0.466	0.69	0.616	0.641	0.951	1.089	0.913	0.611	0.342	0.308	1.044	0.955	0.959
K-1807	408.8	955.1	482.171	484.178	234.086	3788	1	1	Tier 2								AXA02108000	CID:131751030	CAS:83218-05-7		(S)-2,3-Dihydro-6-hydroxy-5-(hydroxyacetyl)-2-isopropenylbenzofuran	6.16	71.4	0	1.642	1.781	1.522	0.894	1.131	0.849	1.077	1.2	1.1	0.907	1.463	0.764	0.634	0.902	0.778	1.292	1.112	1.14
A-1654	373.8	841.2	360.089	362.096	126.031	21867510	1	1	Tier 2								AXA02394000	CID:131751152	CAS:26110-68-9		4-Hydroxy-2H-pyran-3-carboxaldehyde	1.25	38	0	1.5	1.483	1.499	1.03	1.064	1.067	0.749	0.768	0.716	0.172	0.165	0.157	0.667	0.652	0.648	1.01	1.015	0.999
A-1811	392.6	893.6	360.09	362.096	126.031	416474	1	1	Tier 2								AXA02394000	CID:131751152	CAS:26110-68-9		Isomer 1 of 4-Hydroxy-2H-pyran-3-carboxaldehyde	0.69	14.4	0	0.982	0.896	0.895	0.91	0.933	0.932	0.593	0.663	0.614	0.588	0.526	0.685	0.822	0.902	0.765	0.934	0.844	0.882
A-2227	437	1070.4	414.101	416.107	180.042	681809	1	1	Tier 2								AXA02847000	CID:131751262	CAS:28374-93-8		3-(3,5-Dihydroxyphenyl)-2-propenoic acid	0.16	9.2	0	0.677	0.675	0.651	1.808	2.277	1.808	1.045	1.069	1.04	1.264	1.212	1.223	1.009	0.957	1.003	1.061	1.086	1.089
A-1976	410.9	984.8	480.162	482.169	246.104	224129	1	1	Tier 2								AXA03944000	CID:131769959	NA		cyclic 6-Hydroxymelatonin	6.79	103.4	0	0.555	0.56	0.612	0.152	0.165	0.344	0.362	0.353	0.291	1.428	1.207	1.404	0.242	0.343	0.254	0.827	0.854	0.669
A-2636	484.1	1262.7	480.159	482.166	246.101	184159	1	1	Tier 2								AXA03944000	CID:131769959	NA		Isomer 1 of cyclic 6-Hydroxymelatonin	0.85	174.5	0	1.244	0.945	0.972	0.566	0.456	0.531	0.431	0.437	0.439	0.354	0.26	0.319	1.138	1.076	1.08	0.874	0.934	0.944
A-2690	492.6	1291	366.113	368.12	264.11	527172	2	2	Tier 2								AXA04198000	CID:131770044	NA		di-Hydroxymelatonin	0.92	133.8	0	1.724	1.528	2.221	0.346	0.338	0.596	0.432	0.755	0.493	0.403	0.144	0.267	0.652	0.634	0.773	0.944	1.101	1.06
A-1328	332.7	712.4	498.17	500.176	264.111	287734	1	1	Tier 2								AXA04198000	CID:131770044	NA		Isomer 1 of di-Hydroxymelatonin	0.4	140.9	0	0.785	0.907	0.888	0.722	0.741	0.549	0.521	0.519	0.464	0.398	0.302	0.345	0.851	0.812	0.702	0.856	0.775	0.799
H-1194	345.6	661.6	516.18	518.187	282.122	9631.5	1	1	Tier 2								AXA04205000	CID:131770049	NA		Hydroxy-lacosamide	0.36	40.3	0	1.332	1.404	1.564	0.359	0.52	0.376	0.384	0.355	0.577	0.569	0.717	0.732	0.833	0.829	0.702	1.277	1.062	1.082
H-465	238.4	488.6	475.164	477.17	241.105	9835	1	1	Tier 2								AXA00331000	CID:13279	CAS:838-07-3	C03592	5-Methyldeoxycytidine	1.97	16.4	0.1667	1.64	2.125	2.228	1.341	1.371	1.107	0.801	0.851	0.88	6.7608	6.9212	6.8318	0.859	0.921	0.828	1.022	0.967	0.974
A-1990	412.2	989.1	460.142	462.149	226.084	2.76432e+06	1	1	Tier 2								AXA03887000	CID:13279657	NA		3-(4-Hydroxy-3-methoxyphenyl)-2-methyllactic acid	0.29	23.4	0	0.131	0.116	0.123	0.585	0.655	0.641	2.161	2.126	2.099	2.369	2.421	2.191	0.091	0.091	0.107	0.963	0.812	0.834
A-1880	401.7	952	460.143	462.15	226.085	177064	1	1	Tier 2								AXA03887000	CID:13279657	NA		Isomer 1 of 3-(4-Hydroxy-3-methoxyphenyl)-2-methyllactic acid	0.99	13.8	0	0.155	0.242	0.105	1.631	1.222	1.259	1.473	1.675	1.679	1.474	1.203	1.327	1.153	0.55	0.683	0.688	0.678	0.72
K-2082	443.2	1027.8	468.195	470.201	220.11	4484.67	1	1	Tier 2								AXA03079000	CID:13308867	CAS:62458-64-4		1-(5-Acetyl-2-hydroxyphenyl)-3-methyl-1-butanone	0.72	114.5	0.0556	1.771	1.774	2.185	0.832	0.839	0.821	0.668	0.34	1.334	1.143	1.181	0.85	0.824	0.486	0.218	1.127	1.087	1.112
H-2203	477.9	915.8	527.233	529.24	293.175	13882.7	1	1	Tier 2								AXA04093000	CID:133158	NA		N-Acetyl-3-hydroxyprocainamide	1.91	63.8	0	0.66	0.622	0.592	0.525	0.563	0.648	1.162	1.257	1.125	1.087	0.975	1.136	0.777	0.709	0.817	0.973	0.938	1.047
H-2051	457	868.1	527.233	529.24	293.174	9200.46	1	1	Tier 2								AXA04093000	CID:133158	NA		Isomer 1 of N-Acetyl-3-hydroxyprocainamide	0.66	111.5	0	0.481	0.378	0.335	0.221	0.224	0.229	0.544	0.51	0.53	0.451	0.437	0.488	1.735	1.897	1.744	0.786	0.803	0.852
C-828	179.3	179.9	349.139	351.147	187.048	58906	1	1	Tier 2								AXA02623000	CID:133503	CAS:80550-27-2		Isomer 1 of 1-(Malonylamino)cyclopropanecarboxylic acid	0.38	7.7	0	0.257	0.088	0.22	4.341	1.101	1.168	1.199	1.527	1.205	0.441	0.674	0.515	0.195	0.141	0.158	0.536	0.529	0.528
C-2464	352.3	352.8	255.615	257.622	187.048	162545	2	2	Tier 2								AXA02623000	CID:133503	CAS:80550-27-2		1-(Malonylamino)cyclopropanecarboxylic acid	1	2.3	0	0.086	0.111	0.104	1.143	2.074	2.129	3.874	5.131	6.032	1.941	1.728	2.28	0.369	0.443	0.295	1.204	1.054	1.131
A-1577	365.4	830	373.085	375.092	139.027	3.27109e+06	1	1	Tier 2								AXA00784000	CID:13401	CAS:874-24-8	C18620	3-Hydroxypicolinic acid	0.1	53.7	0	0.308	0.277	0.265	0.643	0.642	0.653	1.721	1.762	1.722	1.227	1.135	1.16	0.85	0.817	0.788	1.024	1.032	1.017
K-1988	432.2	1001.4	311.101	313.108	126.031	2.4339e+06	2	2	Tier 2								AXA03123000	CID:13433797	CAS:149575-43-9		(Z)-Tamarindienal	0.85	73.7	0	0.949	0.969	0.938	0.559	0.58	0.614	0.108	0.092	0.167	0.69	0.728	0.726	1.275	1.291	1.181	0.955	0.901	0.932
K-1735	401.2	940.1	311.099	313.106	126.027	10521	2	2	Tier 2								AXA03123000	CID:13433797	CAS:149575-43-9		Isomer 1 of (Z)-Tamarindienal	7.73	135	0	0.639	0.63	0.688	0.8	0.803	0.78	0.619	0.761	0.673	0.74	0.568	0.668	1.141	1.349	1.224	0.87	0.86	0.926
K-1814	409	955.6	374.117	376.124	126.032	52398	1	1	Tier 2								AXA03123000	CID:13433797	CAS:149575-43-9		Isomer 2 of (Z)-Tamarindienal	0.16	96	0	1.066	1.132	1.134	0.964	0.838	1.086	0.707	0.668	0.863	1.113	1.408	1.283	1.134	1.366	1.319	1.067	1.232	1.409
H-2162	472.3	903	468.112	470.118	234.053	12563.8	1	1	Tier 2								ABA00355000	CID:135398753	NA	C07731	2-Hydroxy-6-oxo-6-(2-hydroxyphenyl)-hexa-2,4-dienoic acid	0.99	138.2	0	0.869	0.982	0.961	1.106	0.893	0.977	1.495	1.544	1.393	0.458	0.426	0.47	0.309	0.337	0.37	0.842	0.931	1
C-2345	337	337.4	357.142	359.149	390.102	8784.4	2	2	Tier 2								APA00816000	CID:135438589	NA	C08543	Dopaxanthin	5.96	47.5	0	0.694	0.588	0.513	0.422	0.611	0.705	0.705	0.72	0.754	1.254	1.127	1.286	0.921	1.237	0.78	0.971	1.039	1.053
A-313	186.1	345.1	517.15	519.156	283.091	140933	1	1	Tier 2								AXA00389000	CID:135440064	CAS:88847-89-6		8-Hydroxy-deoxyguanosine	0.31	35.7	0.1667	0.3737	0.429	0.4002	2.667	2.659	3.45	2.827	2.454	2.801	1.541	1.486	1.494	0.323	0.535	0.65	1.39	1.189	1.218
A-2601	479.5	1245.3	430.132	432.139	196.074	575791	1	1	Tier 2								AXA04101000	CID:1355	NA	C11738	m-chlorophenylpiperazine (m-CPP)	6.29	37.7	0	0.087	0.083	0.078	0.912	0.866	0.974	2.451	2.151	2.787	1.084	0.924	0.956	0.391	0.336	0.353	1.005	1.056	0.979
A-3196	560.5	1480.9	430.132	432.138	196.074	440809	1	1	Tier 2								AXA04101000	CID:1355	NA	C11738	Isomer 1 of m-chlorophenylpiperazine (m-CPP)	7.1	197.9	0	0.877	0.829	0.373	3.91	4.101	3.78	1.007	1.423	1.747	1.679	1.173	1.328	0.369	0.498	0.529	1.191	1.099	0.896
C-2141	309.4	309.6	263.604	265.612	203.026	13126	2	2	Tier 2								AXA00279000	CID:135905	CAS:87254-95-3		Cystathionine ketimine	0.84	10.3	0	0.538	0.716	0.652	1.09	1.042	1.17	0.644	0.633	0.661	0.985	0.865	0.805	1.52	1.505	1.455	1.138	1.188	1.127
A-2378	453.4	1114.9	355.637	357.644	243.158	262870	2	2	Tier 2								AXA01297000	CID:13653495	NA		Isomer 1 of Prolyl-Lysine	0.05	39.6	0	0.742	0.685	0.565	0.924	0.927	1.018	0.972	0.848	0.783	0.706	0.458	0.502	1.713	1.79	1.911	1.199	0.928	1.191
A-2467	463.6	1164.2	355.637	357.644	243.158	233098	2	2	Tier 2								AXA01297000	CID:13653495	NA		Isomer 2 of Prolyl-Lysine	0.33	89	0	0.672	0.483	0.607	0.966	0.917	0.841	0.815	0.798	0.687	0.569	0.469	0.673	2.294	2.397	2.455	1.215	0.939	1.133
A-2635	484	1262.5	355.638	357.644	243.159	354726	2	2	Tier 2								AXA01297000	CID:13653495	NA		Isomer 3 of Prolyl-Lysine	0.4	187.3	0	0.474	0.487	0.478	0.578	0.558	0.609	0.517	0.565	0.627	0.537	0.5	0.482	2.705	2.5	2.619	0.938	1.094	1
A-778	263.9	518	461.149	463.156	227.091	548559	1	1	Tier 2								AAA00573000	CID:13711	CAS:951-77-9	C00881	Deoxycytidine	1.09	117.3	0	0.5	0.491	0.438	1.2	1.131	1.092	1.06	1.012	1.033	1.699	1.566	1.632	1.078	1.215	1.054	1.079	1.053	1.03
A-413	204.9	392	485.159	487.166	251.101	399847	1	1	Tier 2								AAA00448000	CID:13730	CAS:958-09-8	C00559	Deoxyadenosine / 5'-Deoxyadenosine	1.72	131.2	0	0.257	0.351	0.33	0.39	0.539	0.668	0.546	0.385	0.518	0.601	0.545	0.499	1.331	1.408	1.524	0.829	0.776	0.598
C-477	146.6	147.3	420.177	422.183	258.085	345417	1	1	Tier 2								APA00960000	CID:137553782	NA	C22140	L-gamma-Glutamyl-(3R)-L-beta-ethynylserine	0.42	67.5	0	0.572	0.267	0.434	2.582	0.706	0.677	1.243	1.539	1.214	0.537	0.816	0.601	0.245	0.195	0.231	0.623	0.587	0.6
C-2001	292.4	292.5	291.134	293.14	258.085	187631	2	2	Tier 2								APA00960000	CID:137553782	NA	C22140	Isomer 1 of L-gamma-Glutamyl-(3R)-L-beta-ethynylserine	0.46	23.8	0	0.55	0.532	0.548	1.176	1.161	1.229	2.621	2.519	2.444	1.639	1.526	1.635	0.668	0.684	0.503	0.957	0.926	0.926
C-1550	246	247.3	434.301	436.308	272.21	29933.7	1	1	Tier 2								AXA00635000	CID:13783498	NA		N(6)-(Octanoyl)lysine	0.16	34.7	0	2.251	2.913	2.483	0.32	0.538	0.529	0.799	0.885	0.892	0.349	0.359	0.367	1.155	1.058	1.136	1.293	1.386	1.426
A-2920	523.3	1385.1	353.597	355.604	239.078	4.59746e+06	2	2	Tier 2								AAA00891A01	CID:13987867	NA		N-Acetyl-3,4-Dihydroxy-L-phenylalanine	1.84	47.9	0	0.067	0.087	0.106	2.654	2.863	2.854	2.41	2.327	2.468	0.994	0.952	0.922	0.51	0.519	0.47	0.961	1.017	1.03
A-226	167.7	308.8	308.106	310.113	74.0477	4.79002e+06	1	1	Tier 2								AXA03712000	CID:14039	NA	C07447	Acetylhydrazine	0.9	137.7	0	0.955	0.849	0.892	0.75	0.665	0.773	1.26	1.333	1.176	1.18	1.081	1.129	0.369	0.321	0.321	0.955	0.911	0.829
A-802	266.3	523.5	359.117	361.124	125.059	1.2569e+06	1	1	Tier 2								AXA00602000	CID:140523	NA		3-Methylcytosine	0.05	160.1	0	0.235	0.231	0.225	1.62	1.732	1.587	1.484	1.075	1.214	1.215	1.339	1.116	0.941	0.943	0.816	0.934	0.906	0.946
A-1750	383.7	862.1	444.111	446.118	210.053	190562	1	1	Tier 2								AXA00641000	CID:14124	CAS:1081-71-6		Vanilpyruvic acid	0.54	11.1	0	0.569	0.48	0.456	0.673	0.792	0.773	3.346	2.78	2.78	1.016	0.815	0.827	0.38	0.348	0.362	1.091	1.068	1.102
K-1693	396.1	929.6	344.141	346.149	96.0562	10578	1	1	Tier 2								AXA02529000	CID:14266	CAS:1120-73-6		2-Methyl-2-cyclopenten-1-one	3.72	75.5	0	0.857	0.915	0.865	1.293	1.341	1.283	1.005	0.937	1.133	1.234	1.25	1.2	1.062	0.991	0.989	0.972	0.876	0.978
K-1828	411.1	959.5	546.135	548.14	298.05	44578.2	1	1	Tier 2								AXA02236000	CID:14379528	CAS:69119-31-9		3,8-Dihydroxy-1-methylanthraquinone-2-carboxylic acid	4.52	122.9	0	0.077	0.075	0.081	0.61	0.865	0.844	0.907	0.285	1.172	1.072	1.361	1.494	0.043	0.106	0.122	0.654	0.682	0.715
A-715	254.4	496.5	525.18	527.187	291.122	1.37566e+06	1	1	Tier 2								AXA01365000	CID:14409362	NA		Tryptophyl-Serine	0.03	53.1	0	0.468	0.436	0.477	1	0.937	1.108	0.474	0.558	0.426	0.736	0.656	0.656	1.971	1.478	1.919	1.252	1.066	1.089
A-1408	342.9	739.8	598.174	600.181	364.116	124154	1	1	Tier 2								AXA04081000	CID:14475217	NA		hydroxytorsemide	8.17	56.5	0.1667	0.293	0.151	0.309	2.937	2.379	2.324	2.365	1.986	2.182	0.912	0.884	0.692	0.0727	0.07	0.0698	1.042	0.985	0.974
K-1697	396.5	930.4	358.158	360.165	110.073	33957	1	1	Tier 2								AXA02527000	CID:14511	CAS:1193-18-6		3-Methyl-2-cyclohexen-1-one	0.92	9.1	0.3889	1.897	1.769	2.005	0.092	0.089	0.1283	0.0981	0.094	0.0971	0.103	0.1049	0.1012	0.26	0.277	0.336	0.702	0.67	0.765
H-2931	597.9	1237.1	310.082	312.089	152.047	9007.43	2	2	Tier 2								AXA01654000	CID:14530	CAS:1197-09-7	C10675	3',4'-Dihydroxyacetophenone	0.13	0.2	0	1.467	1.311	1.657	0.529	0.731	0.545	2.394	2.558	2.854	0.375	0.26	0.259	0.155	0.122	0.068	1.081	1.061	1.046
A-2303	445.5	1093.3	373.158	375.164	139.1	137178	1	1	Tier 2								AXA01624000	CID:145745	CAS:4390-39-0		9-Azabicyclo[3.3.1]nonan-3-one	0.22	113.3	0.0556	0.373	0.505	0.615	0.385	0.357	0.63	0.797	0.802	0.772	0.305	0.4512	0.304	0.989	0.804	0.677	0.996	1.106	1.004
A-317	187.2	347.4	523.185	525.192	289.127	276691	1	1	Tier 2								AFA00121000	CID:14586819	NA	C20919	Isomer 1 of Isotabtoxin	0.56	27.1	0	1.09	1.021	0.95	0.844	0.779	0.85	0.963	0.847	0.965	1.171	1.322	1.368	0.685	0.722	0.675	1.076	1.04	1.07
A-449	213.2	409.2	523.186	525.193	289.128	536021	1	1	Tier 2								AFA00121000	CID:14586819	NA	C20919	Isotabtoxin	0.95	88.9	0	1.418	1.3	1.366	0.999	0.964	0.826	1.155	1.074	0.742	1.215	1.089	1.019	0.466	0.423	0.427	1.054	0.913	1.037
A-576	232.7	448.3	523.186	525.193	289.128	140411	1	1	Tier 2								AFA00121000	CID:14586819	NA	C20919	Isomer 2 of Isotabtoxin	1.17	128	0	0.245	0.254	0.219	1.767	2.039	1.869	1.915	2.02	1.786	2.15	1.911	1.562	0.532	0.557	0.793	0.989	1.022	1.049
H-503	245.3	501	450.169	452.177	216.111	27897	1	1	Tier 2								AXA01342000	CID:14647614	NA		Threoninyl-Proline	0.29	7.1	0	0.37	0.404	0.426	0.621	0.669	0.692	0.882	0.831	0.902	0.271	0.246	0.352	0.913	0.85	0.78	0.871	0.98	0.956
K-894	286.3	706.5	436.155	438.159	188.069	10696.7	1	1	Tier 2								AFA00235000	CID:146903	CAS:96406-05-2	C16589	Isomer 1 of 2-Oxosuberic acid	2.05	62.6	0.3333	1.941	2.135	2.179	0.527	0.583	0.5731	0.498	0.501	1.71	1.0446	1.888	1.8031	0.9322	0.423	0.5351	1.211	1.183	1.232
K-1352	351.2	825.8	436.154	438.159	188.069	38606.4	1	1	Tier 2								AFA00235000	CID:146903	CAS:96406-05-2	C16589	2-Oxosuberic acid	0.52	56.7	0	3.201	3.659	2.096	0.234	0.262	0.389	0.455	0.288	0.468	0.117	0.186	0.324	0.241	0.394	0.369	1.202	1.476	0.877
H-2676	550.8	1102.4	309.59	311.596	151.063	16078.6	2	2	Tier 2								APA00810000	CID:147311	NA	C17756	2-Descarboxy-cyclo-dopa	0.97	173	0	1.567	1.281	1.674	0.726	0.781	0.909	0.259	0.356	0.246	1.809	1.771	1.722	1.006	0.868	0.815	0.979	0.896	1.266
K-1731	401.1	939.8	404.11	406.116	156.025	289562	1	1	Tier 2								AXA02946000	CID:14837639	CAS:133860-42-1		1-(3-Hydroxy-5-methyl-2-thienyl)ethanone	0.32	125.8	0	0.703	0.779	0.839	0.448	0.523	0.52	0.172	0.164	0.233	0.564	0.634	0.616	1.043	1.241	1.242	0.809	0.814	0.867
C-651	162.7	163.2	338.123	340.131	176.032	31259.7	1	1	Tier 2								AXA02348000	CID:14925	CAS:99-14-9	C19806	1,2,3-Propanetricarboxylic acid	1.32	6.2	0	0.363	0.304	0.411	0.877	0.616	0.634	1.877	1.782	1.892	1.579	1.684	1.614	0.698	0.768	0.623	0.92	0.902	0.937
H-1014	321.4	626.1	459.169	461.176	225.111	73143.1	1	1	Tier 2								AXA03619000	CID:150097	CAS:85352-99-4	C19603	Nnal-N-oxide	0.78	176.2	0	0.952	1.17	1.056	0.775	0.767	0.744	0.924	0.97	0.958	1.08	1.261	1.346	0.688	0.664	0.815	1.028	1.056	0.966
K-2029	436.3	1011.3	310.093	312.1	124.016	1011313	2	2	Tier 2								ABA00079000	CID:151011	CAS:2474-72-8	C07103	2-Hydroxy-1,4-benzoquinone	0.78	73	0	1.001	0.96	1.011	0.496	0.53	0.475	0.15	0.112	0.151	0.307	0.287	0.278	1.946	2.179	2.335	0.885	0.846	0.831
A-1067	301.4	619.4	468.158	470.165	234.1	4.63082e+06	1	1	Tier 2								AXA00350000	CID:151018	CAS:2504-22-5		5-Methoxytryptophan	0.92	32	0	0.927	0.913	0.98	0.764	1.06	0.804	1.743	1.58	1.492	0.594	0.566	0.572	0.863	0.787	0.772	0.997	1.019	0.973
C-68	89.3	87.4	422.228	424.235	260.137	24091	1	1	Tier 2								AXA00587000	CID:151023	CAS:2566-39-4		Isomer 1 of gamma-Glutamylleucine	0.98	28.5	0	2.148	0.755	1.497	1.69	0.391	0.362	0.388	0.524	0.435	0.182	0.229	0.166	0.518	0.313	0.532	0.537	0.55	0.6
C-1190	212.8	213.7	292.161	294.167	260.139	146184	2	2	Tier 2								AXA00587000	CID:151023	CAS:2566-39-4		gamma-Glutamylleucine	3.11	3.6	0	1.159	0.974	1.257	0.717	0.538	0.5	1.207	1.175	1.242	0.456	0.571	0.521	1.038	1.076	1.047	1.092	1.065	1.043
H-1639	406	768.1	397.122	399.128	163.063	77178.5	1	1	Tier 2								AAA01025000	CID:151066	CAS:3040-34-4	C05834	3-Methyldioxyindole	0.13	163.2	0	0.922	0.809	0.885	0.841	1.054	0.865	1.008	0.944	0.971	0.953	0.977	0.986	0.529	0.482	0.541	0.945	0.927	0.951
H-2252	484.9	932.2	507.179	509.186	273.121	6244.86	1	1	Tier 2								AXA03968000	CID:15107528	NA		N-Despropyl-rotigotine	4.57	77.9	0	2.077	2.338	2.087	1.527	1.71	1.544	1.232	1.242	1.14	3.352	2.149	3.007	0.456	0.415	0.289	1.456	1.617	1.307
H-1936	441.8	838.3	507.18	509.186	273.121	3706	1	1	Tier 2								AXA03968000	CID:15107528	NA		Isomer 1 of N-Despropyl-rotigotine	4.9	171.8	0	0.983	1.262	1.066	1.137	1.435	1.302	1.247	1.041	1.154	0.784	0.896	0.821	0.677	0.668	0.865	1.036	1.025	1.12
C-3089	454.7	455.7	344.15	346.156	182.058	7171	1	1	Tier 2								AXA01438000	CID:15109	CAS:1466-76-8		2,6-Dimethoxybenzoic acid	1.43	69.3	0	2.411	3.087	2.586	1.213	1.125	1.108	0.904	0.831	0.983	0.746	0.864	0.831	1.556	0.695	0.873	1.347	1.174	1.168
A-1890	402.4	954.4	399.099	401.104	165.04	361651	1	1	Tier 2								AAA01596000	CID:151228	CAS:4753-19-9	C00971	4-Pyridoxolactone	5.8	175.9	0	0.809	0.861	0.906	0.794	0.851	0.774	0.708	0.901	0.441	0.799	0.773	0.592	0.474	0.413	0.496	0.851	0.771	0.783
C-704	168.1	168.6	303.131	305.138	141.04	154820	1	1	Tier 2								AAA01621000	CID:151255	CAS:5155-13-5	C04226	6-Oxo-1,4,5,6-tetrahydronicotinic acid	8.33	18.2	0	1.104	0.733	1.04	1.121	0.728	0.771	0.95	0.952	0.936	0.765	0.717	0.769	0.674	0.749	0.635	0.885	0.798	0.886
H-2128	467.9	893	400.121	402.128	166.063	86338.7	1	1	Tier 2								AAA00896000	CID:151276	CAS:5703-24-2	C05581	3-Methoxy-4-hydroxyphenylacetaldehyde	0.93	11.2	0.1111	0.4994	0.7631	0.826	0.722	0.702	0.653	2.558	2.383	3.012	1.091	1.196	1.101	0.205	0.218	0.199	1.074	1.057	1.029
A-2655	485.4	1267.1	370.111	372.117	136.053	680526	1	1	Tier 2								APA00413000	CID:151398	CAS:6053-02-7	C06224	Isomer 1 of 3,4-Dihydroxystyrene	0.04	6	0	0.984	1.027	1.053	1.281	1.278	1.261	0.976	1.006	1	0.811	0.832	0.838	0.57	0.521	0.582	1.057	1.04	1.038
A-3719	655.2	1663.3	302.084	304.091	136.052	5.94935e+07	2	2	Tier 2								APA00413000	CID:151398	CAS:6053-02-7	C06224	3,4-Dihydroxystyrene	0.3	172.8	0	0.616	0.696	0.737	1.452	1.357	1.168	0.644	0.731	0.615	0.587	0.771	0.771	1.536	1.43	1.35	1.019	1.009	1.023
A-2818	512.7	1357.1	380.645	382.651	293.173	179417	2	2	Tier 2								AXA01240000	CID:151410	NA		Lysyl-Phenylalanine	1.26	131.9	0	0.306	0.493	0.353	0.669	0.626	0.459	1.224	1.14	0.978	0.68	0.649	0.722	0.987	0.987	0.916	0.873	0.588	0.815
A-1683	378	846.9	402.101	404.107	168.042	6.90002e+06	1	1	Tier 2								AAA00905000	CID:151725	CAS:13023-73-9	C05577	3,4-Dihydroxymandelaldehyde	0.23	3.2	0	0.612	0.88	0.982	0.801	1.045	0.847	0.282	0.287	0.304	0.429	0.404	0.425	0.891	0.758	0.63	0.782	0.775	0.803
H-887	305.2	603	359.106	361.113	125.047	21271.2	1	1	Tier 2								ABA00566000	CID:151726	CAS:13047-04-6	C18351	Isomer 1 of 4-Aminocatechol	0.8	43.4	0	1.129	1.273	1.287	0.884	0.855	0.898	1.19	1.119	1.129	0.446	0.372	0.423	0.729	0.693	0.688	1.032	0.99	0.95
H-1102	331.6	643.3	359.106	361.113	125.048	127338	1	1	Tier 2								ABA00566000	CID:151726	CAS:13047-04-6	C18351	4-Aminocatechol	0.3	83.7	0	0.311	0.329	0.357	0.77	0.784	0.774	2.106	2.117	2.127	1.059	1.009	1.107	0.301	0.302	0.304	1.009	0.968	0.949
H-2862	583.8	1193.7	296.582	298.589	125.048	7267.11	2	2	Tier 2								ABA00566000	CID:151726	CAS:13047-04-6	C18351	Isomer 2 of 4-Aminocatechol	0.08	186.1	0	1.284	1.645	1.196	1.384	1.609	2.717	5.008	2.192	4.563	6.759	6.921	7.195	1.698	0.239	0.212	1.153	1.109	1.013
A-1101	304.6	631	379.132	381.139	145.074	2.07486e+07	1	1	Tier 2								AXA01536000	CID:151730	CAS:50439-45-7		L-trans-5-Hydroxy-2-piperidinecarboxylic acid	0.38	13.8	0	1.701	1.61	1.702	0.339	0.363	0.326	0.117	0.132	0.103	0.311	0.349	0.266	1.17	0.333	0.858	1.056	1.091	1.078
A-1520	355.7	790.9	379.132	381.138	145.073	1.45283e+07	1	1	Tier 2								AXA01536000	CID:151730	CAS:50439-45-7		Isomer 1 of L-trans-5-Hydroxy-2-piperidinecarboxylic acid	1.98	173.7	0	1.729	1.825	1.741	1.261	1.124	1.104	0.543	0.542	0.356	1.236	1.095	1.06	0.847	0.564	0.605	1.065	1.063	1.052
C-1388	230.1	231.2	386.124	388.133	224.033	6558.67	1	1	Tier 2								AXA01070000	CID:152238	NA		Cysteinyl-Cysteine	9.44	50.8	0.2222	0.1213	0.639	0.1087	1.213	0.886	0.658	1.73	2.12	1.571	0.335	0.331	0.25	0.0633	0.0407	0.443	0.586	0.644	0.595
A-881	277.2	550.9	448.192	450.197	214.134	147986	1	1	Tier 2								AXA01303000	CID:152307	NA		Isomer 2 of Prolyl-Valine	4.79	161.9	0	1.798	0.946	1.807	0.96	1.217	1.348	1.361	1.495	1.472	1.274	1.442	1.369	0.452	0.48	0.758	1.019	0.989	0.951
A-1184	314	662	448.19	450.196	214.131	8.55437e+06	1	1	Tier 2								AXA01303000	CID:152307	NA		Isomer 3 of Prolyl-Valine	1.13	50.8	0	1.033	1.062	1.047	0.778	0.827	0.834	0.668	0.709	0.672	0.768	0.765	0.743	0.872	0.842	0.867	1.041	1.005	1.028
A-1233	321.2	681.4	448.19	450.197	214.132	1.78435e+06	1	1	Tier 2								AXA01303000	CID:152307	NA		Isomer 4 of Prolyl-Valine	0.36	31.4	0	1.423	1.293	1.301	0.589	0.612	0.607	0.624	0.578	0.565	0.596	0.593	0.55	1.105	1.069	1.103	1.043	1.036	1.013
A-1522	356.1	793.9	448.19	450.196	214.131	4.89786e+06	1	1	Tier 2								AXA01303000	CID:152307	NA		Isomer 5 of Prolyl-Valine	1.41	81.2	0	1.707	1.566	1.709	0.549	0.647	0.607	0.809	0.833	0.763	0.769	0.788	0.701	0.787	0.809	0.848	1.108	1.018	0.978
A-1641	372.9	840	448.189	450.196	214.131	357939	1	1	Tier 2								AXA01303000	CID:152307	NA		Isomer 6 of Prolyl-Valine	1.74	127.2	0	1.068	1.52	1.565	1.033	0.719	0.719	0.755	0.909	0.862	1.047	1.043	1.07	1.031	0.879	0.899	1.131	1.006	0.891
A-2436	458.8	1139.6	442.132	444.139	208.074	422223	1	1	Tier 2								AXA01427000	CID:152432	NA		5-(3',4'-Dihydroxyphenyl)-gamma-valerolactone	0.43	144.9	0	0.276	0.272	0.217	0.582	0.692	0.528	3.539	3.803	3.715	0.7	0.724	0.661	0.597	0.51	0.496	0.711	0.822	0.655
H-931	311.3	611.7	513.181	515.187	279.123	11632	1	1	Tier 2								AXA04538000	CID:152644	CAS:23576-42-3		Phe-gly-gly	1.28	19.9	0.0556	0.463	0.918	1.128	2.063	2.439	2	1.373	1.543	1.316	0.467	0.689	0.6713	0.374	0.269	0.237	0.819	0.899	0.941
K-1588	382.9	902.3	472.227	474.233	224.142	2819.5	1	1	Tier 2								AXA01663000	CID:15275909	CAS:182127-78-2		Epoxyeremopetasinorol	0.79	1.6	0.1111	0.297	0.4896	0.2526	1.532	1.641	1.844	2.224	2.159	2.05	1.533	1.76	1.792	0.474	0.444	0.49	1.129	1.103	0.895
A-1029	295.1	600	339.137	341.144	105.079	435554	1	1	Tier 2								AYA00060000	CID:1531	CAS:115-69-5	C11260	2-Amino-2-methyl-1,3-propanediol	0.5	107.9	0	0.183	0.18	0.202	1.829	1.851	1.829	1.183	1.155	1.052	1.327	1.337	1.368	1.164	1.091	1.049	0.944	0.945	0.957
H-2481	519.2	1022.7	324.1	326.105	180.084	3865	2	2	Tier 2								APA00438000	CID:1549095	CAS:458-35-5	C00590	Coniferyl alcohol	8.14	213.8	0.1111	2.419	2.161	1.8829	0.296	0.341	0.663	0.924	0.641	1.214	1.023	1.154	1.528	0.541	0.627	0.2653	0.735	0.99	1.65
A-10	77.8	119.4	387.068	389.075	153.01	265749	1	1	Tier 2								AAA00676000	CID:1549098	CAS:1115-65-7	C00606	3-Sulfino-L-alanine	0.5	51	0	1.546	1.516	1.395	0.101	0.113	0.13	0.102	0.093	0.079	0.26	0.258	0.29	1.374	1.469	1.354	1.189	1.157	1.16
H-2934	598.4	1238.5	500.211	502.218	266.153	5662.25	1	1	Tier 2								AXA03765000	CID:156094	NA		Deoxyartemsinin	2.38	38.7	0.1667	1.0797	1.1935	1.2052	2.058	1.965	2.016	2.102	1.984	1.946	3.436	3.772	3.758	0.772	0.879	0.666	1.062	1.006	1.083
A-2907	520.9	1379	414.137	416.143	180.078	2.2348e+07	1	1	Tier 2								AXA03389000	CID:15715950	CAS:35692-95-6		4-Hydroxy-2,6,6-trimethyl-3-oxo-1,4-cyclohexadiene-1-carboxaldehyde	0.59	197.2	0	2.195	1.93	2.141	0.144	0.098	0.096	0.025	0.077	0.022	0.027	0.022	0.058	0.63	0.629	0.585	0.98	0.987	1.01
A-2521	469.9	1196.1	414.137	416.144	180.079	273538	1	1	Tier 2								AXA03389000	CID:15715950	CAS:35692-95-6		Isomer 1 of 4-Hydroxy-2,6,6-trimethyl-3-oxo-1,4-cyclohexadiene-1-carboxaldehyde	0.3	14.3	0	0.98	1.012	0.848	0.703	0.702	0.67	0.806	0.624	0.638	1.13	1.163	1.122	0.608	0.824	0.454	1.005	0.958	0.891
C-3166	470.3	471.4	378.227	380.234	216.136	12099.1	1	1	Tier 2								AXA04466000	CID:15816	NA		Isomer 1 of Undecanedioic acid	0.23	66.8	0	0.729	1.158	0.88	0.983	2.116	2.077	2.629	3.117	3.195	0.788	0.805	0.934	0.941	1.012	0.96	1.367	1.322	1.326
C-3201	477.2	478.3	378.227	380.234	216.136	6329.33	1	1	Tier 2								AXA04466000	CID:15816	NA		Isomer 2 of Undecanedioic acid	0.28	73.7	0	0.729	1.158	0.88	0.983	2.116	2.117	2.629	3.117	3.195	0.788	0.805	0.972	0.981	1.063	0.995	1.367	1.282	1.344
C-3436	583.7	584.3	270.159	272.166	216.136	12468	2	2	Tier 2								AXA04466000	CID:15816	NA		Undecanedioic acid	0.06	43.8	0.2778	1.617	3.231	1.563	0.0196	0.008	0.0082	0.045	0.038	0.18	0.007	0.022	0.007	0.0059	0.0047	0.023	1.317	1.41	1.378
C-3501	659.4	659.6	432.314	434.321	270.223	5564	1	1	Tier 2								APA00011000	CID:15931626	CAS:69275-06-5	C19614	16-Oxopalmitic acid	8.09	72	0	0.941	1.294	0.682	0.436	1.246	0.937	1.238	1.138	1.721	1.046	0.76	1.63	1.134	1.597	0.995	1.272	1.099	0.96
K-1106	317	764.9	337.109	339.115	178.047	17883.8	2	2	Tier 2								AXA01803000	CID:159630	CAS:26345-59-5		D-Arabino-hexos-2-ulose	0.95	40.8	0	0.719	0.735	0.725	0.701	0.65	0.71	0.531	0.409	0.565	0.705	0.669	0.725	3.077	2.078	2.075	1.21	1.175	1.106
H-556	254.1	516.5	498.144	500.152	264.086	12901.5	1	1	Tier 2								AXA02019000	CID:160179	CAS:29700-20-7	C09231	Isomer 1 of Perlolyrine	7.53	186.8	0	0.754	1.09	0.692	0.552	0.578	0.557	0.563	0.473	0.336	0.538	0.543	0.546	0.439	0.342	0.35	0.967	0.976	0.951
H-637	266.7	538.5	498.144	500.15	264.085	111987	1	1	Tier 2								AXA02019000	CID:160179	CAS:29700-20-7	C09231	Perlolyrine	9.03	164.8	0	0.718	0.993	0.602	0.751	0.711	0.71	0.121	0.088	0.119	0.517	0.554	0.574	1.714	1.154	1.026	1.2	1.208	1.244
H-927	310.7	610.9	498.143	500.15	264.085	20224.3	1	1	Tier 2								AXA02019000	CID:160179	CAS:29700-20-7	C09231	Isomer 2 of Perlolyrine	9.67	92.4	0	0.907	1.115	0.759	0.945	0.951	0.974	0.21	0.173	0.214	1.091	1.155	1.147	0.706	0.499	0.523	1.166	1.146	1.104
H-2396	504.9	984.8	373.122	375.129	278.127	10296.7	2	2	Tier 2								AAA01771000	CID:160433	CAS:132-13-8	C05775	alpha-Ribazole	0.2	34.5	0	0.755	0.825	0.823	1.085	1.249	1.316	0.88	0.922	0.869	4.681	4.069	2.628	0.829	0.779	0.719	0.943	1.025	1.17
H-2521	525.1	1038.3	298.07	300.076	128.022	9106.25	2	2	Tier 2								ABA00165000	CID:160458	CAS:367-32-8	C16473	4-Fluorocatechol	8.44	222.2	0	0.658	0.506	0.525	1.154	1.492	1.358	1.055	2.168	1.467	0.951	1.331	1.075	0.463	0.51	0.571	1.168	0.831	1.074
H-2448	514.2	1009.4	486.17	488.177	252.112	13338.6	1	1	Tier 2								AXA00902000	CID:160460	CAS:427-29-2		3'-Hydroxyhexobarbital	1.7	52.9	0	0.345	0.215	0.263	2.098	2.298	2.544	1.523	1.503	1.377	1.004	0.93	1.074	0.381	0.409	0.405	0.987	0.845	1.039
H-1629	403.9	763.9	486.168	488.176	252.11	4315	1	1	Tier 2								AXA00902000	CID:160460	CAS:427-29-2		Isomer 1 of 3'-Hydroxyhexobarbital	2.02	192.6	0	1.321	1.01	1.117	1.234	1.181	1.323	1.357	1.29	1.479	0.726	0.776	0.777	0.561	0.651	0.656	1.285	1.312	1.331
A-1597	368.2	833.7	371.14	373.147	274.164	316419	2	2	Tier 2								AXA01099000	CID:16047672	CAS:45234-03-5		Glutaminyllysine	0.05	52.8	0	0.384	0.358	0.364	1.534	1.481	1.476	1.478	1.515	1.378	1.535	1.527	1.32	0.875	1.027	1.044	1.004	1.002	0.968
A-198	159.9	282.6	510.191	512.197	276.132	238266	1	1	Tier 2								AAA00734000	CID:160556	CAS:997-68-2	C00449	Isomer 1 of Saccharopine	0.14	147	0	0.799	0.782	1.153	1.648	1.838	1.51	0.647	0.59	0.654	2.167	2.329	2.298	1.628	1.135	1.555	1.408	1.292	1.119
A-286	180.9	334.9	510.19	512.197	276.132	2.20469e+06	1	1	Tier 2								AAA00734000	CID:160556	CAS:997-68-2	C00449	Isomer 2 of Saccharopine	1.13	199.3	0	0.782	0.885	0.895	0.511	0.587	0.532	0.183	0.144	0.106	2.786	2.65	2.581	0.111	0.094	0.104	0.857	0.82	0.874
C-107	96.5	95	307.165	309.172	145.073	71271.8	1	1	Tier 2								AAA00730000	CID:160603	CAS:6665-12-9	C04076	L-2-Aminoadipate 6-semialdehyde / Allysine	1.15	3.4	0	1.489	1.217	1.597	0.848	0.425	0.431	0.367	0.449	0.396	0.284	0.549	0.499	0.391	0.274	0.343	1.027	1.031	1.046
A-1820	394.4	905.4	446.127	448.134	212.069	550172	1	1	Tier 2								AXA00152000	CID:160637	CAS:2475-56-1		Vanillactic acid	0.15	48.4	0	0.096	0.667	0.075	0.677	0.824	0.646	3.134	3.907	3.378	0.646	0.468	0.54	0.212	0.11	0.131	0.934	1.048	0.91
A-1431	346	748.4	446.127	448.134	212.068	453879	1	1	Tier 2								AXA00152000	CID:160637	CAS:2475-56-1		Isomer 1 of Vanillactic acid	0.36	108.6	0	0.34	0.644	0.235	2.282	2.094	2.215	1.264	1.227	1.613	1.798	1.51	1.745	0.204	0.162	0.182	0.892	0.901	0.846
A-1585	366.2	831	446.127	448.134	212.069	314648	1	1	Tier 2								AXA00152000	CID:160637	CAS:2475-56-1		Isomer 2 of Vanillactic acid	0.28	25.9	0	0.306	0.266	0.341	1.832	1.644	1.561	1.232	1.48	1.327	1.682	1.688	1.6	0.372	0.382	0.327	0.947	0.841	0.804
H-1508	388.3	735.6	495.179	497.186	261.121	5904	1	1	Tier 2								AXA03206000	CID:16132391	CAS:126050-09-7		Epidermin	1.01	1.4	0	0.934	1.113	1.054	1.51	1.557	1.519	1.272	1.275	1.393	1.653	1.546	1.667	0.267	0.237	0.22	1.067	1.229	1.316
H-1469	383	726	440.078	442.085	206.02	52574.3	1	1	Tier 2								AXA03872000	CID:164578	CAS:328-90-5		2-Hydroxy-4-trifluoromethyl benzoic acid	1.41	198	0	1.707	1.871	1.879	0.351	0.347	0.326	0.078	0.084	0.087	0.194	0.206	0.191	0.506	0.477	0.471	1	1.013	1
A-2364	451.3	1109	314.118	316.125	160.12	250277	2	2	Tier 2								AXA00288000	CID:164795	CAS:1188-07-4	C02728	Isomer 1 of N(6)-Methyllysine	1.6	1.4	0	1.91	1.803	2.203	0.965	0.889	0.893	0.889	0.88	0.771	1.337	1.364	1.407	0.669	0.656	0.687	1.036	1.002	0.995
A-2439	459.2	1141.8	627.231	631.244	160.121	273435	1	2	Tier 2								AXA00288000	CID:164795	CAS:1188-07-4	C02728	Isomer 2 of N(6)-Methyllysine	0.03	31.4	0	1.584	1.8	1.645	0.64	0.679	0.734	1.085	1.295	0.98	1.069	0.967	1.095	0.256	0.236	0.346	0.953	0.933	0.982
A-2511	468.8	1190.6	314.119	316.125	160.121	1.69705e+07	2	2	Tier 2								AXA00288000	CID:164795	CAS:1188-07-4	C02728	N(6)-Methyllysine	0.06	80.2	0	0.818	0.721	0.797	0.775	0.807	0.821	1.29	1.295	1.348	2.425	2.324	2.355	0.012	0.011	0.011	1.016	1.028	1.037
A-1045	297.5	606.8	335.106	337.113	101.048	767334	1	1	Tier 2								AXA01626000	CID:16486	CAS:2133-34-8		(S)-2-Azetidinecarboxylic acid	0.69	29.2	0	1.157	1.063	0.987	1.59	1.448	1.515	1.204	1.114	1.11	1.613	1.344	1.304	0.834	0.809	0.852	1.058	1.108	1.163
A-1442	347.3	751.9	335.106	337.113	101.048	287746	1	1	Tier 2								AXA01626000	CID:16486	CAS:2133-34-8		Isomer 1 of (S)-2-Azetidinecarboxylic acid	0.6	174.3	0	1.245	1.158	1.265	1.006	1.107	0.979	0.678	1.033	0.746	0.814	1.077	0.693	0.582	0.575	0.457	1.136	0.879	1.084
A-1366	337.3	724.8	430.096	432.102	196.037	1.5548e+06	1	1	Tier 2								AAA00892000	CID:165198	CAS:4228-66-4	C04045	3-(3,4-Dihydroxyphenyl)pyruvic acid	0.53	56	0	0.173	0.14	0.181	2.116	2.163	2.317	2.866	2.691	2.454	1.058	1.016	1.039	0.543	0.525	0.521	1.052	1.205	1.109
A-3204	561.4	1482.6	332.077	334.084	196.037	130548	2	2	Tier 2								AAA00892000	CID:165198	CAS:4228-66-4	C04045	Isomer 1 of 3-(3,4-Dihydroxyphenyl)pyruvic acid	0.16	124.6	0	0.748	0.662	0.725	1.133	0.931	1.038	1.743	1.447	1.664	1.043	1.106	1.152	0.174	0.181	0.192	0.923	0.961	0.976
A-1400	342	737.6	364.625	366.631	261.132	1.01173e+06	2	2	Tier 2								AXA00435000	CID:165361	CAS:5853-83-8		N6-beta-Aspartyllysine	0.17	40.6	0	1.215	1.256	1.41	0.791	0.712	0.776	0.872	0.845	0.812	0.76	0.697	0.685	0.79	0.894	0.735	1.043	0.983	1.121
A-1219	319.6	677.1	364.625	366.632	261.133	357151	2	2	Tier 2								AXA00435000	CID:165361	CAS:5853-83-8		Isomer 1 of N6-beta-Aspartyllysine	0.12	101.2	0	1.528	1.373	1.386	0.696	0.699	0.674	0.667	0.636	0.75	1.385	1.362	1.15	0.251	0.298	0.263	0.998	1.098	1.076
A-1541	360.6	823.6	350.13	352.136	232.143	2.22859e+06	2	2	Tier 2								AXA00771000	CID:167029	CAS:14209-33-7		Spermic acid 2	0.78	111.2	0	1.446	1.579	1.578	0.677	0.737	0.742	0.15	0.402	0.162	3.237	3.471	3.021	0.221	0.236	0.308	1.308	1.307	1.459
A-2319	447.2	1097.8	350.13	352.137	232.143	116061	2	2	Tier 2								AXA00771000	CID:167029	CAS:14209-33-7		Isomer 1 of Spermic acid 2	1.2	163	0	1.04	0.7	0.885	0.603	0.875	0.841	2.254	1.73	1.817	4.622	3.991	3.844	0.097	0.168	0.129	1.113	1.162	1.019
C-1056	201.9	202.7	454.197	456.207	292.106	94923.3	1	1	Tier 2								AXA00673000	CID:168202	CAS:56073-32-6		Canavaninosuccinic acid	8.5	18.3	0	0.879	0.795	0.892	0.961	0.648	0.856	0.54	0.581	0.527	0.301	0.378	0.385	0.865	0.642	0.85	0.714	0.697	0.775
A-1273	326.3	695.1	379.119	381.126	290.122	227729	2	2	Tier 2								AAA00422000	CID:16950	CAS:2387-71-5	C03406	N-(L-Arginino)succinic acid	1.28	26.1	0	0.796	0.816	0.704	0.473	0.376	0.485	0.477	0.463	0.359	0.431	0.37	0.41	0.361	0.433	0.314	0.632	0.812	0.822
A-2501	468.1	1187.1	706.207	710.221	239.097	436488	1	2	Tier 2								AAA01685000	CID:135398702	CAS:33405-80-0	C04244	6-Lactoyl-5,6,7,8-tetrahydropterin	6.39	76.4	0	1.42	1.235	1.106	0.486	0.45	0.486	0.825	0.531	0.569	0.727	0.882	0.688	1.34	1.456	1.281	1.238	1.118	1.152
H-1695	413.3	782.6	428.117	430.123	194.059	62877.3	1	1	Tier 2								AXA02211000	CID:169539	CAS:70287-70-6		(-)-trans-3,4-Dihydro-4,8-dihydroxy-3-methyl-1H-2-benzopyran-1-one	1.41	22.1	0	0.167	0.211	0.2	0.419	0.472	0.485	1.162	0.986	1.183	0.906	0.904	1.094	1.469	1.341	1.229	0.948	0.927	0.969
C-1418	232.4	233.6	280.607	282.614	237.031	12476.6	2	2	Tier 2								AXA01531000	CID:169591	CAS:34317-60-7		S-Cysteinosuccinic acid	0.72	11	0	0.148	0.196	0.285	1.539	1.658	1.602	0.58	0.654	0.557	0.694	0.758	0.603	3.125	3.555	3.382	1.055	0.991	1.257
K-1021	305.7	743.7	392.162	394.17	144.077	8505.71	1	1	Tier 2								AFA00234000	CID:169732	CAS:35923-65-0	C16590	7-Oxoheptanoic acid	4.07	123.1	0	0.858	0.81	0.768	1.584	1.623	1.583	1.181	1.318	1.305	1.863	1.763	1.831	1.141	1.322	1.127	1.35	1.308	1.369
K-1721	399.9	937.4	392.163	394.17	144.078	5004.67	1	1	Tier 2								AFA00234000	CID:169732	CAS:35923-65-0	C16590	Isomer 1 of 7-Oxoheptanoic acid	2.51	70.6	0	1.491	1.562	1.585	1.358	1.098	1.154	1.359	1.014	1.566	0.246	0.748	0.172	0.966	0.808	0.954	1.231	1.13	1.234
K-1799	408.4	954.3	392.163	394.169	144.077	3383.5	1	1	Tier 2								AFA00234000	CID:169732	CAS:35923-65-0	C16590	Isomer 2 of 7-Oxoheptanoic acid	3.45	87.5	0	1.357	1.379	1.27	2.12	2.07	2.291	2.706	1.913	2.788	1.658	1.848	1.92	2.619	1.457	1.391	1.529	1.649	1.459
C-507	148.8	149.5	392.182	394.188	230.09	72087.2	1	1	Tier 2								AXA01059000	CID:170612	42155-95-3		Aspartyl-Proline / N-Acetyl-N-Formimino-L-glutamic acid	0.47	40.5	0	0.907	0.548	0.801	2.053	1.026	1.034	1.048	1.13	1.025	0.89	1.059	0.907	0.45	0.414	0.434	0.788	0.786	0.791
A-1860	398.1	930.7	323.598	325.605	179.079	1.78689e+06	2	2	Tier 2								AAA01707000	CID:135398563	CAS:69251-45-2	C16675	7-Aminomethyl-7-carbaguanine	2.04	132.9	0	0.299	0.337	0.381	1.199	1.33	1.48	0.191	0.167	0.295	2.219	2.199	2.099	1.361	1.321	1.206	0.959	0.978	1.066
A-461	215.4	413.7	394.18	396.187	160.122	1.00004e+06	1	1	Tier 2								AXA00471000	CID:171763	CAS:66165-33-1		Isoputreanine	1.14	10.7	0.1111	2.231	0.469	2.195	0.32	0.265	0.257	0.537	0.533	1.567	2.509	2.58	2.158	0.007	0.0063	0.0063	0.729	0.668	0.729
C-746	172	172.6	349.212	351.218	187.12	183658	1	1	Tier 2								AAA01669000	CID:173	CAS:4707-58-8	C01092	8-Amino-7-oxononanoic acid	0.96	2.4	0	1.423	1.755	1.554	0.529	0.911	0.712	0.532	0.472	0.55	0.691	0.734	0.743	0.548	0.598	0.555	1.282	1.184	1.17
H-2103	464.4	884.9	427.168	429.175	193.11	65625.2	1	1	Tier 2								AXA02688000	CID:17517	CAS:2631-40-5	C18418	2-Isopropylphenyl methylcarbamic acid	0.27	106.8	0	1.236	1.344	1.279	0.563	0.578	0.582	1.329	1.576	1.396	0.272	0.28	0.313	0.356	0.342	0.352	1.021	1.07	1.03
C-1797	271.3	271.5	222.112	224.119	60.0208	7985317	1	1	Tier 2								AAA00001000	CID:176	CAS:64-19-7	C00033	Isomer 1 of Acetic Acid	1.52	71.4	0	1.479	1.437	1.614	0.652	0.724	0.698	0.635	0.746	0.72	0.241	0.294	0.291	1.225	1.351	1.262	1.035	1.015	1.067
H-450	235	482.6	412.106	414.111	178.048	20918.7	1	1	Tier 2								AXA01673000	CID:176153	CAS:26921-72-2		Melizame	2.22	151.9	0	0.696	0.698	0.836	0.762	0.95	0.871	0.983	0.908	0.985	0.934	1.099	1.203	3.357	3.162	3.626	0.775	0.843	0.785
K-1420	360.5	847.1	344.142	346.149	96.0568	78551	1	1	Tier 2								AXA02530000	CID:17691	CAS:2758-18-1		3-Methyl-2-cyclopenten-1-one	1.87	2.1	0.1667	0.917	1.021	0.973	1.324	1.341	1.386	0.9411	0.9018	0.931	1.257	1.312	1.214	1.213	1.031	0.989	1.09	1.097	1.141
H-1545	393.1	744.3	346.111	348.117	112.053	22709.7	1	1	Tier 2								ABA00074000	CID:176951	CAS:17793-95-2	C04091	cis-1,2-Dihydrobenzene-1,2-diol / trans-1,2-Dihydrobenzene-1,2-diol	0.9	27.4	0	0.988	1.156	1.166	0.702	0.707	0.667	1.309	1.389	1.538	0.397	0.406	0.618	0.116	0.08	0.072	1.091	1.014	1.178
A-770	262.8	515.5	479.197	481.203	245.138	742961	1	1	Tier 2								AXA01035000	CID:18218182	NA		Isomer 1 of Asparaginyl-Leucine	1.48	39.7	0	1.73	1.797	1.649	0.654	0.74	0.646	0.594	0.633	0.572	0.665	0.617	0.659	0.168	0.165	0.179	1.004	0.922	1.025
A-826	269	529.5	479.197	481.203	245.138	681837	1	1	Tier 2								AXA01035000	CID:18218182	NA		Isomer 2 of Asparaginyl-Leucine	1.48	53.7	0	1.808	1.998	1.714	0.593	0.68	0.604	0.571	0.617	0.579	0.641	0.569	0.598	0.161	0.156	0.164	1.019	0.897	1.002
A-961	286.4	576.2	513.18	515.187	279.121	188008	1	1	Tier 2								AXA01038000	CID:18218184	NA		Isomer 1 of Asparaginyl-Phenylalanine	1.1	74	0	1.062	1.115	1.254	0.613	1.103	0.887	1.094	1.268	0.958	0.834	0.971	0.822	0.88	0.944	0.845	1.135	1.044	1.063
A-824	268.9	529.3	511.165	513.172	277.106	997634	1	1	Tier 2								AXA01100000	CID:18218209	CAS:114659-59-5		Glutaminylmethionine	6.47	129.7	0	0.586	0.572	0.517	1.658	1.619	1.646	1.162	1.15	1.061	0.86	0.764	0.761	1.832	1.826	1.55	1.075	0.996	1.008
A-2579	476.4	1229.3	358.619	360.626	249.122	134935	2	2	Tier 2								AXA01230000	CID:18218224	NA		Lysyl-Cysteine	9.68	49.9	0	0.772	0.634	0.742	0.802	0.514	0.28	0.045	0.066	0.085	0.497	0.597	0.492	0.165	0.183	0.123	0.841	0.902	0.885
A-793	264.9	520.3	450.17	452.175	216.112	168280	1	1	Tier 2								AXA01300000	CID:18218237	NA		Isomer 1 of Prolyl-Threonine	2.35	105.7	0	0.984	0.966	0.951	0.984	1.135	1.198	1.064	1.062	1.029	0.81	0.804	0.869	1.779	1.734	1.763	1.046	1.093	1.039
A-963	286.9	577.6	450.17	452.176	216.112	405761	1	1	Tier 2								AXA01300000	CID:18218237	NA		Isomer 2 of Prolyl-Threonine	1.35	163	0	1.132	1.137	1.094	0.685	0.589	0.716	0.657	0.675	0.663	0.333	0.349	0.387	1.352	1.443	1.348	0.996	0.874	0.941
A-1482	351.1	762.1	343.619	345.625	219.122	336752	2	2	Tier 2								AXA01554000	CID:18320455	CAS:25693-39-4		DL-Ornithino-L-alanine	0.24	38.2	0	0.867	0.912	1.021	0.235	0.18	0.187	0.139	0.351	0.098	0.546	0.576	0.463	0.666	0.54	0.482	1.025	0.935	1.181
C-566	155	155.5	384.165	386.172	222.074	91246.1	1	1	Tier 2								AXA00554000	CID:18392195	CAS:17685-04-0		Ethyl glucuronide	0.27	26.7	0	0.588	0.496	0.581	1.66	0.859	0.857	0.821	0.834	0.748	2.373	2.876	2.333	0.171	0.147	0.157	0.746	0.762	0.728
C-2466	352.4	352.8	343.165	345.172	181.074	81434.9	1	1	Tier 2								AFA00170000	CID:18605013	NA	C19712	N-Hydroxy-L-phenylalanine	0.59	60.5	0	0.283	0.159	0.378	0.41	0.79	0.556	4.342	4.329	3.906	1.307	1.118	1.357	0.267	0.141	0.277	1.217	1.184	1.168
H-832	297.7	592.2	482.175	484.181	248.116	117641	1	1	Tier 2								AAA01015000	CID:1864	CAS:2208-41-5	C05643	6-Hydroxymelatonin	0.2	107.7	0.0556	1.199	0.979	1.278	0.469	0.491	0.521	0.455	0.49	0.457	1.599	1.605	1.683	0.1857	0.372	0.387	0.921	0.944	0.915
C-2377	341.2	341.6	388.139	390.146	226.048	22601.8	1	1	Tier 2								AAA00277000	CID:189062	CAS:22642-82-6	C00885	Isochorismic acid	0.19	28.9	0	0.088	0.434	0.376	1.135	1.508	1.412	1.538	1.475	1.406	0.747	0.837	0.745	0.897	1.004	0.744	0.902	0.874	0.998
A-419	206.3	395.4	495.191	497.197	261.132	857384	1	1	Tier 2								AXA00336000	CID:189156	CAS:56523-61-6		Gamma glutamyl ornithine	0.01	172.4	0	1.36	1.593	1.364	0.311	0.376	0.329	0.503	0.524	0.503	0.322	0.325	0.242	0.153	0.15	0.16	0.643	0.693	0.695
A-2070	421.3	1021.6	394.051	396.058	159.993	686633	1	1	Tier 2								ABA00078000	CID:189666	CAS:119290-91-4	C07102	5-Chloro-1,2,4-trihydroxybenzene	0.36	109.7	0	3.893	2.924	2.995	0.134	0.137	0.157	0.108	0.101	0.108	0.164	0.169	0.175	1.249	1.173	1.142	0.974	1.022	1.092
A-918	282.1	564.3	369.113	371.119	135.055	2.96846e+07	1	1	Tier 2								AAA00455000	CID:190	CAS:73-24-5	C00147	Adenine	0.28	5.7	0	1.187	1.286	1.303	0.235	0.236	0.231	0.432	0.429	0.439	0.17	0.178	0.175	1.641	1.555	1.456	1	0.992	0.995
C-1410	232	233.1	534.197	536.205	372.106	5758	1	1	Tier 2								AXA03558000	CID:190069	NA		Dihydroferulic acid 4-O-glucuronide	0.35	50.7	0.1667	0.4386	0.2448	0.3929	2.575	1.992	2.086	1.013	1.009	0.952	0.323	0.359	0.293	1.44	1.407	1.448	0.946	0.832	0.904
A-1870	399.3	938.1	343.122	345.128	218.127	139254	2	2	Tier 2								AAA00750000	CID:193187	CAS:34522-31-1	C04020	D-Lysopine	0.49	57.7	0	0.331	0.301	0.245	1.051	0.946	1.012	0.858	1.184	0.985	0.968	1.28	0.87	1.002	1.27	0.991	0.669	0.776	0.667
A-319	187.8	349	408.158	410.165	174.1	1.8396e+06	1	1	Tier 2								AAA00425A01	CID:193343	NA		N5-Acetyl-L-Ornithine	0.87	53.5	0	1.128	1.282	1.198	0.75	0.714	0.728	1.32	1.305	1.297	1.103	1.008	1.101	0.83	0.795	0.712	1.073	0.982	0.989
H-2241	483.1	927.6	372.114	374.123	276.111	7467	2	2	Tier 2								AAA01590000	CID:193516	CAS:17014-74-3	C04732	5-Amino-6-(1-D-ribitylamino)uracil	4.73	80.7	0.0556	1.393	0.225	1.252	0.653	0.671	0.702	2.349	1.954	2.187	0.234	0.242	0.481	0.307	0.386	0.4	0.775	0.933	0.89
C-833	179.6	180.2	403.102	405.105	241.01	12189	1	1	Tier 2								AXA00505000	CID:193536	CAS:18841-42-4		3-Mercaptolactate-cysteine disulfide	5.91	39.2	0	1.101	0.734	1.016	1.502	0.761	0.741	0.606	0.658	0.602	0.688	0.837	0.604	0.592	0.45	0.58	0.739	0.749	0.733
C-144	105.6	104.5	297.146	299.152	135.055	58060.8	1	1	Tier 2								AAA01612000	CID:193577	CAS:21768-45-6	C06056	4-Hydroxy-L-threonine / (+)-threo-2-Amino-3,4-dihydroxybutanoic acid	4.83	36.8	0	1.672	1.135	1.632	0.52	0.306	0.316	0.672	0.709	0.678	0.204	0.241	0.197	1.26	1.087	1.118	0.795	0.805	0.832
C-1282	220.7	221.7	302.145	304.153	280.107	9141	2	2	Tier 2								AXA00583000	CID:19365658	NA		L-beta-aspartyl-L-phenylalanine	1.42	30	0.0556	1.022	0.608	0.675	1.36	0.877	0.973	1.06	0.558	0.613	0.478	0.698	0.4184	1.771	1.65	1.527	0.806	0.884	0.787
C-2592	374.1	374.7	308.185	310.191	146.094	80985	1	1	Tier 2								AXA00328000	CID:193804	CAS:40309-49-7		3-Hydroxyisoheptanoic acid	0.76	36.7	0	0.16	0.255	0.21	1.604	2.171	2.297	1.596	1.786	1.797	0.651	0.674	0.773	0.664	0.733	0.699	1.004	1.021	0.978
A-1607	369.8	835.8	644.188	648.202	177.079	1.08459e+06	1	2	Tier 2								AXA00696000	CID:193861	CAS:51767-67-0		O-Ureidohomoserine	6.05	86.4	0	0.4	0.348	0.432	0.644	0.611	0.526	1.721	2.008	2.292	1.541	1.888	1.609	0.354	0.254	0.338	0.911	1.018	1.043
A-1703	379.7	851.5	644.188	648.202	177.079	780513	1	2	Tier 2								AXA00696000	CID:193861	CAS:51767-67-0		Isomer 1 of O-Ureidohomoserine	6.32	102.1	0	0.166	0.161	0.223	1.413	1.076	1.104	1.933	2.112	2.217	0.52	1.186	1.094	0.344	0.335	0.308	0.96	0.929	1.042
A-100	124.1	209.6	397.143	399.15	163.085	525618	1	1	Tier 2								AAA01231000	CID:194428	CAS:72075-06-0	C17580	2-Deoxy-scyllo-inosamine	1.2	161.2	0	0.64	0.662	0.631	1.633	1.687	1.693	0.277	0.302	0.269	2.026	1.937	1.98	1.01	0.969	0.958	0.938	0.895	0.924
C-3183	472.7	473.8	376.154	378.161	214.063	4232	1	1	Tier 2								AXA03581000	CID:19539	CAS:3739-38-6		3-Phenoxybenzoic acid	0.47	7.7	0.0556	0.22	0.458	0.235	0.895	1.288	1.65	2.974	2.943	3.377	1.485	1.722	2.021	0.192	0.208	0.1534	1.151	1.22	1.109
A-2091	422.8	1026.9	344.603	346.61	221.09	285363	2	2	Tier 2								AAA01709000	CID:135398683	CAS:80003-63-0	C02587	Pyrimidodiazepine	1.89	188.1	0	0.491	0.362	0.345	1.371	1.557	2.038	0.314	0.326	0.301	1.372	1.391	1.541	1.629	1.76	1.911	1.039	1.108	1.102
C-1630	254.4	255.5	346.126	348.133	184.035	529479	1	1	Tier 2								ABA00569000	CID:19829	CAS:3934-84-7	C05616	3-O-Methylgallic acid	7.58	2.3	0	0.199	0.189	0.222	1.026	1.263	1.237	1.442	1.334	1.469	3.946	4.414	4.097	0.075	0.082	0.074	1.116	1.136	1.248
H-3116	642.4	1381.1	306.057	308.063	143.998	6948.75	2	2	Tier 2								ABA00050000	CID:19928	CAS:4018-65-9	C05618	3-Chlorocatechol	0.46	98.4	0.3333	0.9389	1.0378	1.048	6.504	6.493	5.594	2.239	2.297	2.166	2.679	3.388	2.65	0.5367	0.5567	0.5412	1.043	1.064	1.367
C-2363	340	340.4	408.192	410.199	246.1	52549.4	1	1	Tier 2								AXA00841000	CID:2002	CAS:1218-34-4		N-acetyltryptophan	0.14	42	0	0.557	0.564	0.951	1.194	0.642	0.618	0.488	0.468	0.443	0.617	0.643	0.543	0.617	0.552	0.549	0.757	0.755	0.594
H-939	312.8	613.9	436.154	438.16	202.095	19841.5	1	1	Tier 2								AXA00989000	CID:20190533	NA		Alanyl-Hydroxyproline	0.11	136.9	0.1667	0.846	0.984	1.107	0.576	0.595	0.625	1.079	1.11	1.102	0.1685	0.138	0.2889	0.429	0.416	0.355	0.877	0.882	0.91
K-1142	321	772.3	376.131	378.141	128.046	60277.2	1	1	Tier 2								AXA02717000	CID:20333861	CAS:27402-93-3		2-Ethyl-3,4-dihydroxyfuran	5.1	8.6	0	0.792	0.848	0.857	1.709	1.713	1.891	1.442	1.717	1.9	1.585	1.774	1.835	0.884	0.851	0.818	1.118	1.178	1.249
A-2309	446.3	1095.5	411.14	413.147	177.082	850282	1	1	Tier 2								AXA00710000	CID:20844	CAS:4602-81-7		1,2-Dehydrosalsolinol	7.89	39.9	0	0.746	0.601	0.673	0.628	0.633	0.731	1.391	1.377	1.249	1.258	1.166	1.385	0.908	0.268	0.644	1.03	1.002	1.015
H-2020	452.7	859	374.105	376.113	140.047	19083	1	1	Tier 2								AXA02650000	CID:21059	NA		Ethyl maltol	2.23	134.4	0	1.319	1.51	1.72	0.783	0.706	0.779	0.531	0.947	0.981	1.035	1.05	2.326	0.757	0.591	0.627	1.033	0.935	1.012
A-1806	391.9	888.8	365.153	367.159	131.094	6.30289e+06	1	1	Tier 2								AXA00239000	CID:21236	CAS:327-57-1	C01933	L-Norleucine	0.78	42.2	0	1.611	1.618	1.549	1.036	1.055	1.115	0.623	0.617	0.603	1.188	1.191	1.188	0.556	0.541	0.536	1.042	1.033	1.097
K-2066	441.6	1024.1	331.099	333.106	166.027	18080.5	2	2	Tier 2								AXA00348000	CID:21252288	CAS:10275-07-7		Benzoquinoneacetic acid	1.31	129.3	0.2778	0.182	0.2078	0.228	0.853	1.313	1.121	1.319	0.2095	1.833	1.064	0.853	1.192	0.1645	0.1581	0.1553	0.85	0.772	0.635
H-1291	358.7	682.7	427.133	429.139	193.075	8407	1	1	Tier 2								AXA03696000	CID:21350392	NA	C16595	Isomer 1 of 4-Hydroxy-5-phenyltetrahydro-1,3-oxazin-2-one	2.04	1.8	0	1.156	1.26	1.238	0.913	0.803	0.683	0.882	0.762	1.125	1.08	0.844	1.054	0.989	0.978	0.793	1.258	1.022	1.077
H-2581	534.5	1062.7	330.596	332.601	193.075	8686	2	2	Tier 2								AXA03696000	CID:21350392	NA	C16595	4-Hydroxy-5-phenyltetrahydro-1,3-oxazin-2-one	1.43	30.2	0	0.912	0.861	0.961	0.481	0.479	0.613	0.869	0.949	1.01	0.586	0.981	0.829	0.424	0.399	0.367	1.098	1.37	1.043
H-2857	583.3	1192.1	330.595	332.602	193.073	7671	2	2	Tier 2								AXA03696000	CID:21350392	NA	C16595	Isomer 2 of 4-Hydroxy-5-phenyltetrahydro-1,3-oxazin-2-one	1.51	99.2	0	0.738	0.871	0.665	1.416	1.503	1.121	1.202	1.071	1.226	0.784	0.745	0.606	0.469	0.49	0.436	0.969	0.977	1.152
H-1524	390.4	739.4	425.12	427.127	191.062	142716	1	1	Tier 2								AXA03700000	CID:21350393	NA	C16596	5-Phenyl-1,3-oxazinane-2,4-dione	8.95	111.2	0	0.792	0.988	1.08	0.31	0.218	0.216	0.339	0.265	0.2	0.336	0.216	0.246	0.415	0.435	0.435	0.839	0.935	0.849
A-1655	374.3	841.8	357.124	359.13	123.066	9658586	1	1	Tier 2								AYA00036000	CID:21439	CAS:5344-90-1		2-Aminobenzyl alcohol	7.89	54.7	0	0.239	0.233	0.246	1.257	1.302	1.288	0.895	0.876	0.823	0.327	0.313	0.348	1.858	1.855	1.884	0.875	0.806	0.8
A-917	282	564	307.111	309.118	73.0527	2.24557e+07	1	1	Tier 2								AAA00636000	CID:215	CAS:298-08-8	C01888	Aminoacetone	0.2	7.8	0	0.88	0.948	0.918	1.333	1.4	1.348	0.863	0.87	0.804	1.042	1.068	1.034	0.435	0.421	0.412	1.007	1.009	1.028
A-2120	425.7	1037	430.132	432.138	196.073	9.54567e+07	1	1	Tier 2								AXA03886000	CID:21563790	NA		3-(3,4-Dihydroxyphenyl)-2-methylpropionic acid	0.73	14.3	0	0.315	0.291	0.319	0.605	0.567	0.584	2.797	2.865	2.803	1.837	1.772	1.788	0.045	0.041	0.037	0.982	0.984	0.987
A-1160	310.7	653.3	434.211	436.218	200.153	271212	1	1	Tier 2								AXA00772000	CID:217390	CAS:2578-88-3		Spermine dialdehyde	0.79	148.3	0.3333	2.615	1.528	1.639	0.591	0.089	0.6094	0.605	0.2354	0.087	0.2011	0.2033	1.27	0.486	1.336	0.341	0.913	0.911	0.916
A-1263	325.4	692.8	434.211	436.216	200.152	243796	1	1	Tier 2								AXA00772000	CID:217390	CAS:2578-88-3		Isomer 1 of Spermine dialdehyde	0.28	187.8	0.1667	1.404	1.297	1.171	0.771	0.089	0.595	0.133	0.811	0.293	0.201	0.204	0.444	0.5587	0.9485	0.561	0.954	1.047	0.916
A-1258	324.3	689.8	478.202	480.208	244.143	169440	1	1	Tier 2								AXA01153000	CID:21777566	NA		Hydroxyprolyl-Leucine	2.06	25.6	0	1.722	1.748	1.381	0.384	0.367	0.613	0.81	0.64	0.589	0.992	0.747	0.523	0.638	0.956	0.909	0.8	0.886	0.795
A-1141	309.3	648.2	348.138	350.144	114.079	6.75712e+06	1	1	Tier 2								AXA04219000	CID:21845	NA		N-Mononitrosopiperazine	0.3	8.7	0	1.493	1.706	1.937	0.71	0.759	0.641	0.569	0.643	0.609	1.238	1.22	0.959	0.237	0.259	0.232	0.96	0.964	0.949
A-1403	342.1	737.9	348.138	350.144	114.079	380144	1	1	Tier 2								AXA04219000	CID:21845	NA		Isomer 1 of N-Mononitrosopiperazine	0.32	81	0	1.047	1.129	1.095	1.514	1.417	1.43	1.097	1.044	1.062	1.451	1.571	1.545	0.755	0.736	0.672	1.072	0.941	1.018
H-197	180.1	378.3	356.116	358.123	122.058	33726	1	1	Tier 2								AXA00374000	CID:222285	CAS:149-32-6	C00503	Erythritol / D-Threitol	0.6	59.9	0	0.734	0.707	0.959	0.676	0.518	0.762	0.782	0.888	1.089	0.663	1.908	2.457	0.484	0.491	0.312	1.057	0.929	0.868
C-2483	354.5	355	457.197	461.209	134.022	15116.7	1	2	Tier 2								AAA00024000	CID:222656	CAS:97-67-6	C00149	Isomer 1 of Malic Acid	0.12	22.4	0	0.951	0.762	0.832	2.106	1.398	1.402	2.378	2.274	1.686	0.903	1.21	1.16	1.017	0.634	0.521	1.316	1.262	1.223
C-2802	405.5	406.3	324.126	326.133	162.035	12186.4	1	1	Tier 2								APA00822000	CID:22266652	CAS:107872-90-2	C17211	2-Oxo-5-methylthiopentanoic acid	0.13	40.5	0.1111	2.176	2.104	2.234	1.51	0.233	0.092	0.251	0.234	0.271	0.313	0.501	0.404	0.0429	0.0345	0.054	1.158	0.626	0.638
K-1932	424.4	985.3	424.133	426.139	176.048	9749.6	1	1	Tier 2								APA00825000	CID:22266653	NA	C17216	2-Oxo-6-methylthiohexanoic acid	7.62	103.2	0	0.586	0.745	0.725	1.142	1.353	1.482	1.67	1.282	1.886	1.578	1.473	1.589	0.73	0.933	1.032	1.143	1.03	1.073
A-1947	407.5	972.7	512.185	514.192	278.127	143244	1	1	Tier 2								AXA01302000	CID:22395834	NA		Isomer 1 of Prolyl-Tyrosine	0.41	177.5	0	1.506	1.55	1.709	0.514	0.589	0.54	0.198	0.305	0.167	0.413	0.633	0.371	0.857	1.047	1.176	1.046	1.133	1.053
A-3113	549.5	1453.2	373.122	375.128	278.127	273228	2	2	Tier 2								AXA01302000	CID:22395834	NA		Isomer 2 of Prolyl-Tyrosine	0.08	43.2	0	2.159	2.48	2.755	0.491	0.235	0.275	0.297	0.377	0.35	0.19	0.463	0.57	1.006	1.158	1.109	0.929	0.962	1.071
A-3234	565.2	1489.4	373.122	375.128	278.127	1.10625e+06	2	2	Tier 2								AXA01302000	CID:22395834	NA		Isomer 3 of Prolyl-Tyrosine	0.33	79.5	0	1.859	1.517	1.843	0.336	0.318	0.296	0.235	0.264	0.226	0.285	0.295	0.279	1.1	1.015	1.056	1.106	1.014	1.075
A-3338	578.2	1513.3	373.122	375.128	278.127	6.31965e+06	2	2	Tier 2								AXA01302000	CID:22395834	NA		Isomer 4 of Prolyl-Tyrosine	0.6	103.3	0	1.473	1.329	1.453	0.374	0.399	0.375	0.159	0.175	0.179	0.25	0.241	0.245	0.976	0.894	0.911	1.026	1.005	1.027
A-3441	594.7	1544.3	373.121	375.128	278.126	206344	2	2	Tier 2								AXA01302000	CID:22395834	NA		Isomer 5 of Prolyl-Tyrosine	0.84	134.3	0	1.265	1.382	1.937	0.937	0.808	0.68	0.977	0.582	0.885	0.794	0.834	0.795	0.761	0.74	0.58	0.973	0.923	0.939
C-2984	431.9	432.8	342.133	344.14	180.042	52203.6	1	1	Tier 2								AXA04454000	CID:2244	NA	C01405	Aspirin	0.96	53.6	0.3333	0.5759	0.3725	0.5697	0.483	1.001	1.01	4.467	4.2	5.455	0.954	1.101	1.386	0.3224	0.2798	0.2788	1.193	1.173	1.303
A-926	283.1	567.2	367.132	369.138	133.074	2.68835e+06	1	1	Tier 2								AFA00155000	CID:22859864	CAS:19944-63-9	C20313	N-Hydroxy-L-valine	0.26	71.5	0	0.775	0.849	0.767	0.133	0.162	0.132	0.03	0.03	0.05	0.071	0.046	0.044	0.637	0.444	0.474	0.91	1.014	0.894
A-697	252.2	491.5	465.217	467.224	231.159	424336	1	1	Tier 2								AXA00267000	CID:23208897	CAS:22468-02-6		Gamma-Aminobutyryl-lysine	0.41	162.3	0	1.068	1.044	1.171	0.581	0.62	0.639	0.905	0.787	0.803	0.546	0.619	0.589	0.667	0.637	0.663	0.857	0.978	0.953
H-789	291	582.7	377.116	379.123	143.058	4.25537e+06	1	1	Tier 2								AXA04160000	CID:232592	NA		5-ethyl-5-methyl-2,4-oxazolidinedione	0.33	174.4	0	1.282	1.283	1.363	0.484	0.5	0.533	0.415	0.451	0.435	0.034	0.03	0.04	0.65	0.664	0.655	0.95	0.957	0.975
H-1163	341.4	657.5	377.117	379.123	143.059	8239	1	1	Tier 2								AXA04160000	CID:232592	NA		Isomer 1 of 5-ethyl-5-methyl-2,4-oxazolidinedione	1.08	99.6	0	0.947	1.007	1.161	1.055	1.154	1.123	0.928	0.861	0.855	1.237	1.373	1.623	0.747	0.802	0.867	1.097	1.007	1.294
H-1235	351.6	667.5	377.117	379.123	143.058	33446.9	1	1	Tier 2								AXA04160000	CID:232592	NA		Isomer 2 of 5-ethyl-5-methyl-2,4-oxazolidinedione	0.13	89.6	0	0.849	0.937	0.976	0.972	1.065	1.021	0.8	0.795	0.765	1.017	1.049	1.159	0.711	0.716	0.726	0.976	0.983	1.113
H-1330	364.8	698.8	377.117	379.123	143.058	47839.6	1	1	Tier 2								AXA04160000	CID:232592	NA		Isomer 3 of 5-ethyl-5-methyl-2,4-oxazolidinedione	0.03	58.3	0	0.877	0.88	1.016	0.72	0.778	0.794	0.963	0.912	1.028	0.421	0.482	0.492	0.126	0.115	0.131	0.946	0.972	0.98
H-1409	375.6	712.5	377.117	379.123	143.058	466277	1	1	Tier 2								AXA04160000	CID:232592	NA		Isomer 4 of 5-ethyl-5-methyl-2,4-oxazolidinedione	0.16	44.6	0	1.019	1.068	1.123	1.551	1.705	1.696	0.83	0.851	0.814	4.088	4.547	4.455	0.474	0.487	0.44	0.96	0.977	0.98
H-1499	387.2	733.5	377.117	379.124	143.058	765894	1	1	Tier 2								AXA04160000	CID:232592	NA		Isomer 5 of 5-ethyl-5-methyl-2,4-oxazolidinedione	0.24	23.6	0	0.954	1.108	1.191	0.864	0.916	0.862	0.493	0.482	0.446	1.025	1.095	1.12	0.777	0.82	0.895	1.032	1.001	1.019
H-1622	403.6	763.3	377.116	379.123	143.058	778282	1	1	Tier 2								AXA04160000	CID:232592	NA		Isomer 6 of 5-ethyl-5-methyl-2,4-oxazolidinedione	0.17	6.2	0	0.533	0.576	0.469	3.835	4.335	3.748	1.944	1.984	1.984	6.761	6.921	7.237	0.168	0.17	0.181	1.087	1.066	1.126
H-1728	417.6	791.3	377.116	379.123	143.058	286406	1	1	Tier 2								AXA04160000	CID:232592	NA		Isomer 7 of 5-ethyl-5-methyl-2,4-oxazolidinedione	0.31	34.2	0	0.59	0.618	0.61	2.356	2.293	2.446	1.162	1.186	1.116	1.516	3.208	3.461	0.612	0.664	0.618	0.953	1.015	1.103
A-2235	437.8	1072.4	414.137	416.143	180.079	243215	1	1	Tier 2								AXA03885000	CID:23378291	NA		3-(3-Hydroxyphenyl)-2-methylpropionic acid	1.2	68.3	0.0556	0.883	0.993	1.158	0.96	0.719	0.684	0.768	0.683	0.468	0.8143	0.494	1.065	1.541	0.907	0.443	1.007	1.128	1.332
H-535	251.2	511.5	493.209	495.218	259.151	11259	1	1	Tier 2								AXA01234000	CID:23561640	NA		Lysyl-Hydroxyproline	4.63	31.6	0	0.882	0.927	0.911	0.512	0.56	0.537	0.922	0.951	0.945	0.343	0.406	0.415	0.856	0.887	0.85	1.032	0.992	1.013
K-2339	478.9	1109.1	406.179	408.186	158.093	6748.36	1	1	Tier 2								AXA02414000	CID:238498	CAS:3249-68-1	C02975	Ethyl 3-oxohexanoic acid	2.12	66.1	0	0.879	0.795	0.912	1.347	1.264	1.303	1.29	1.102	1.127	1.085	1.36	1.175	0.838	1.053	0.874	1.02	1.115	1.129
A-2880	519	1374	402.137	404.144	168.079	378156	1	1	Tier 2								AXA01669000	CID:240925	NA		2,6-Dimethoxy-4-methylphenol	0.29	64.1	0	0.871	1.257	0.893	1.283	1.704	1.527	1.777	1.872	2.678	1.566	1.532	1.63	0.104	0.22	0.136	0.896	0.953	0.869
A-3518	606.6	1568.9	325.087	327.094	182.058	153867	2	2	Tier 2								AXA01641000	CID:24135	CAS:7507-89-3	C10680	2',6'-Dihydroxy-4'-methoxyacetophenone	0.7	15.8	0	2.444	2.883	1.248	1.047	1.086	0.817	2.858	2.729	2.835	0.628	0.713	0.853	0.223	0.172	0.291	1.2	1.218	1.077
K-2034	436.9	1012.5	470.21	472.218	222.125	2695	1	1	Tier 2								AXA02841000	CID:24776721	CAS:211183-73-2		Annuionone B	1.46	4	0.1111	1.02	1.065	0.599	1.41	1.708	1.444	3.23	1.943	2.091	0.993	1.029	1.369	0.278	0.804	0.531	1.226	1.461	1.393
H-2511	522.8	1032.1	360.098	362.106	252.079	5807	2	2	Tier 2								AXA01818000	CID:248425	CAS:550-33-4	C01736	Nebularine	9.58	154.5	0	0.754	1.215	1.223	0.61	0.667	0.557	1.269	1.39	1.341	0.57	0.557	0.404	0.364	0.47	0.386	1.1	1.12	1.235
H-1820	428.6	813.3	442.096	444.103	208.038	7083.33	1	1	Tier 2								APA00843000	CID:24883456	NA	C17210	2-(2'-Methylthio)ethylmalic acid	5.56	187.4	0.1111	1.155	1.371	1.277	0.49	0.408	0.427	0.293	0.313	0.654	0.154	0.131	0.2711	0.358	0.347	0.348	0.714	0.84	0.699
H-1802	426.3	808.6	497.174	499.181	263.116	82232	1	1	Tier 2								AFA00232000	CID:24892802	NA	C16594	Isomer 1 of 7-Mercaptoheptanoylthreonine	6.52	59.9	0	1.082	1.093	1.157	1.081	1.066	1.033	1.299	1.303	1.215	0.391	0.458	0.408	0.059	0.035	0.034	0.968	1.009	0.969
H-2036	455.1	863.9	497.175	499.181	263.116	230903	1	1	Tier 2								AFA00232000	CID:24892802	NA	C16594	7-Mercaptoheptanoylthreonine	5.98	4.6	0	1.225	1.252	1.223	0.482	0.415	0.309	1.51	1.384	1.364	0.237	0.618	0.267	0.257	0.19	0.246	0.894	0.979	1.009
A-2417	456.2	1126.2	444.148	446.154	210.09	507897	1	1	Tier 2								AXA03888000	CID:24972323	NA		3-(4-Hydroxy-3-methoxyphenyl)-2-methylpropionic acid	0.87	2.2	0	2.381	2.173	2.386	0.358	0.338	0.322	1.77	1.585	1.587	0.32	0.359	0.302	0.097	0.109	0.093	0.798	0.928	0.79
K-663	243.5	616.3	422.136	424.144	174.051	10963	1	1	Tier 2								ABA00423000	CID:25021178	NA	C18307	2-Methyl-3-oxoadipic acid	3.77	1.9	0	0.319	0.326	0.319	1.035	0.978	1.076	0.831	0.893	0.935	0.977	0.986	0.877	0.618	0.624	0.609	0.604	0.53	0.585
H-432	230.7	474.8	425.138	427.145	191.08	70943.9	1	1	Tier 2								AAA01056000	CID:25137912	NA	C16850	2-Amino-3,7-dideoxy-D-threo-hept-6-ulosonic acid	0.74	7.4	0	1.156	1.283	1.166	0.755	0.842	0.752	0.578	0.582	0.67	0.978	0.984	1.012	0.366	0.34	0.423	1.19	1.18	1.237
H-1850	433.2	822.1	530.148	532.154	296.09	24723.5	1	1	Tier 2								AAA00320000	CID:25137931	NA	C17010	Dehypoxanthine futalosine	0.47	111.8	0	1.454	1.365	1.518	1.064	1.102	1.115	1.02	0.815	0.791	0.393	0.423	0.42	0.522	0.087	0.217	1.063	1.004	1.024
C-2828	409.8	410.6	263.115	265.122	202.047	5112	2	2	Tier 2								AFA00237000	CID:25244890	NA	C20581	cis-(Homo)2-aconitic acid	0.9	32	0	0.503	0.494	0.514	0.799	1.004	1.131	2.671	2.714	2.836	1.243	1.503	1.653	0.787	0.495	0.726	1.132	1.031	1.175
C-1022	197.6	198.3	455.176	457.182	293.085	87980.2	1	1	Tier 2								AAA01037000	CID:25245902	NA	C16518	S-(Indolylmethylthiohydroximoyl)-L-cysteine	2.44	12.6	0.1111	0.407	0.395	0.451	0.785	0.807	0.785	0.566	0.563	0.581	1.075	1.146	1.009	0.063	0.0406	0.0505	0.507	0.518	0.549
A-1928	406.6	969.3	507.191	509.198	273.132	667052	1	1	Tier 2								APA00701000	CID:253994	CAS:4579-60-6	C16702	4'-O-Methylnorbelladine	7.74	182	0	1.925	2.084	2.407	0.244	0.265	0.294	0.045	0.032	0.137	1.673	1.76	1.559	0.034	0.033	0.031	0.87	0.856	0.961
A-840	271.9	536.6	441.133	443.14	207.075	206744	1	1	Tier 2								AXA01808000	CID:255450	CAS:4244-47-7		6-Amino-9H-purine-9-propanoic acid	1.42	81.5	0.3889	2.553	2.176	2.409	0.2273	0.3411	0.341	0.818	0.272	0.992	0.5484	0.7919	0.959	0.223	0.239	0.211	1.43	0.985	1.156
H-2199	477.4	914.5	455.163	457.171	221.105	480033	1	1	Tier 2								AXA02670000	CID:2566	CAS:1563-66-2	C14291	Carbofuran	1.42	104.4	0.1667	1.231	1.814	1.392	0.367	0.385	0.367	0.363	0.359	0.399	0.393	0.469	0.447	0.3812	0.3321	0.4559	1.168	1.216	1.2
A-705	252.9	493.1	409.143	411.15	175.085	472291	1	1	Tier 2								AXA00325000	CID:2572	CAS:4386-03-2		Isomer 1 of N-Carboxyethyl-g-aminobutyric acid	0.96	39.1	0	0.74	0.714	0.694	1.219	1.265	1.248	0.885	0.795	0.772	1.754	1.714	1.753	0.314	0.3	0.336	0.988	0.94	0.969
A-922	282.8	566.3	409.143	411.149	175.084	1.97987e+06	1	1	Tier 2								AXA00325000	CID:2572	CAS:4386-03-2		N-Carboxyethyl-g-aminobutyric acid	0.09	112.3	0	0.477	0.414	0.386	2.043	1.873	2.507	2.133	2.187	2.046	1.41	1.324	1.356	0.124	0.137	0.151	1.043	0.961	1.063
A-1097	304.3	629.9	409.143	411.149	175.084	1.62269e+06	1	1	Tier 2								AXA00325000	CID:2572	CAS:4386-03-2		Isomer 2 of N-Carboxyethyl-g-aminobutyric acid	0.15	175.9	0	1.196	1.224	1.103	0.854	0.875	0.947	0.419	0.39	0.377	0.608	0.666	1.258	0.646	0.487	0.612	0.981	1.049	0.988
C-2767	401.4	402.1	474.322	476.329	312.231	18831.3	1	1	Tier 2								AAA01429000	CID:25755602	NA	C20186	5S,8R-DiHODE	0.97	40.8	0	0.421	0.491	0.381	2.112	3.217	3.313	2.103	1.992	2.156	1.011	0.934	1.041	0.501	0.553	0.451	1.251	1.184	1.189
A-231	168.2	309.8	437.149	439.155	203.09	374338	1	1	Tier 2								AXA00984000	CID:259612	NA		Alanyl-Asparagine	0.67	86.6	0	1.261	1.237	1.133	0.604	0.578	0.504	0.695	0.751	0.597	0.69	0.57	0.661	0.302	0.259	0.291	0.755	0.762	0.723
H-802	293	585.6	434.139	436.146	200.081	8772.67	1	1	Tier 2								AYA00050000	CID:26295	CAS:13826-35-2	C19800	3-Phenoxybenzyl alcohol	6.62	36	0	0.859	0.894	0.819	0.669	0.795	0.783	0.821	0.846	0.899	0.667	0.58	0.707	0.781	0.879	0.837	0.958	1.032	1.027
H-307	211	439.3	396.111	398.118	162.053	125904	1	1	Tier 2								AXA00077000	CID:2724705	CAS:498-07-7		Levoglucosan	0.46	45.1	0	0.555	0.724	0.616	0.848	0.822	0.782	0.279	0.26	0.261	0.963	0.99	1.112	2.686	2.392	2.226	1.168	1.18	1.158
H-433	230.8	475.1	396.112	398.118	162.053	35561	1	1	Tier 2								AXA00077000	CID:2724705	CAS:498-07-7		Isomer 1 of Levoglucosan	0.92	80.9	0	1.865	1.262	1.223	1.515	1.296	1.901	0.416	0.273	0.469	1.174	1.128	1.712	2.852	0.696	0.593	1.055	1.08	1.087
H-495	244.3	499.2	396.111	398.119	162.053	34534.7	1	1	Tier 2								AXA00077000	CID:2724705	CAS:498-07-7		Isomer 2 of Levoglucosan	0.49	105	0	1	0.93	0.908	1.146	0.923	1.046	0.389	0.213	0.235	0.922	1.022	1.12	1.625	1.095	1.022	0.993	0.905	1.024
A-585	234.1	450.9	367.132	369.139	133.074	639799	1	1	Tier 2								AXA04549000	CID:2724875	CAS:4144-02-9		O-Methyl-L-threonine	0.36	14.7	0	0.825	0.766	0.826	1.147	1.391	1.327	1.701	1.594	1.528	0.998	1.066	1.003	0.425	0.435	0.476	0.863	0.937	0.866
A-3429	591.3	1537.3	285.116	287.123	102.115	116064	2	2	Tier 2								AAA00736000	CID:273	CAS:462-94-2	C01672	Isomer 1 of Cadaverine	0.55	193.9	0.1111	1.925	1.745	1.94	0.339	0.387	0.402	0.361	0.286	0.296	1.176	1.05	1.091	3.0916	0.068	4.0152	1.043	0.962	1.122
A-653	246.7	479	364.132	366.139	130.074	1.41707e+06	1	1	Tier 2								AXA02075000	CID:273022	CAS:10139-05-6		D-1-Amino-2-pyrrolidinecarboxylic acid	0.65	47.5	0	1.425	1.511	1.527	1.526	1.594	1.353	0.688	0.813	0.721	0.551	0.457	0.456	0.312	0.345	0.303	1.021	0.955	0.931
A-1076	302.9	624.8	364.132	366.139	130.074	239030	1	1	Tier 2								AXA02075000	CID:273022	CAS:10139-05-6		Isomer 1 of D-1-Amino-2-pyrrolidinecarboxylic acid	0.5	98.3	0	1.405	1.579	1.384	1.738	1.366	1.457	1.089	0.964	1.013	1.803	1.776	1.766	0.381	0.668	0.298	1.076	0.97	0.998
A-56	103.4	173.8	482.123	484.13	248.064	212323	1	1	Tier 2								AXA00579000	CID:274178	NA		L-beta-aspartyl-L-aspartic acid	0.25	6.1	0	1.087	1.022	1	1.33	1.403	1.387	1.032	1.007	0.961	0.997	0.942	0.93	0.996	0.955	0.984	1.021	1.018	1.049
A-1754	384.6	864.3	344.107	346.114	110.048	204150	1	1	Tier 2								AXA03891000	CID:2762419	CAS:52334-53-9		3-Hydroxy-4-aminopyridine	0.91	144.3	0	0.512	0.511	0.652	1.577	1.279	1.672	1.784	1.88	2.484	0.388	0.463	0.46	0.339	0.506	0.335	1.021	1.041	1.083
K-1298	341.5	815	414.149	416.156	166.064	13985.1	1	1	Tier 2								AXA02318000	CID:2762430	CAS:2503-44-8		3,4-Dihydroxyphenylacetone	1.55	34	0	0.931	0.843	1.007	1.072	1.285	1.306	1.222	1.326	1.322	1.489	1.466	1.561	1	1.056	1.018	1.115	1.209	1.109
A-2332	448.2	1100.6	297.085	299.092	126.054	184743	2	2	Tier 2								AYA00007000	CID:135408763	NA		Isomer 1 of 2,4-Diamino-6-hydroxypyrimidine	0.19	41.2	0	0.262	0.275	0.243	1.314	1.274	1.585	1.304	1.375	1.4	0.955	0.813	1.346	1.419	1.94	1.273	1.157	1.167	1.08
A-2544	472.1	1207.4	297.085	299.092	126.054	166149	2	2	Tier 2								AYA00007000	CID:135408763	NA		Isomer 2 of 2,4-Diamino-6-hydroxypyrimidine	0.28	65.6	0	0.224	0.172	0.305	0.875	0.767	1.453	1.349	1.654	1.353	0.554	0.552	1.275	1.536	1.28	1.441	1.092	1.133	1.149
A-2681	491.7	1288	593.164	597.178	126.055	472574	1	2	Tier 2								AYA00007000	CID:135408763	NA		2,4-Diamino-6-hydroxypyrimidine	1.55	146.2	0	2.081	1.694	2.023	0.319	0.339	0.335	0.3	0.33	0.315	1.254	1.135	1.133	0.113	0.047	0.109	1	0.997	1.032
A-2264	442.1	1084.2	430.133	432.139	196.074	449687	1	1	Tier 2								ABA00385000	CID:29587	CAS:19420-61-2	C06580	2,3-Dihydroxy-p-cumic acid	1.88	6.6	0.0556	1.084	0.2717	0.099	0.889	0.862	0.95	1.868	2.103	2.038	0.877	0.804	0.869	0.133	0.134	0.132	0.692	0.684	0.617
C-1609	252.8	254	264.123	266.13	102.032	34509	1	1	Tier 2								AXA00185000	CID:296	CAS:6236-08-4	C00349	2-Methyl-3-oxopropanoic acid	0.39	3.5	0	1.341	1.726	1.599	1.125	1.401	1.386	0.772	0.719	0.866	0.339	0.361	0.35	0.478	0.522	0.422	1.296	1.148	1.246
H-665	271.9	547.7	332.106	334.113	98.0481	16716.3	1	1	Tier 2								AXA03909000	CID:3015210	CAS:25222-43-9		4-Hydroxymethylpyrazole	0.27	170.1	0	1.75	2.088	0.926	1.132	1.214	1.161	1.646	1.588	1.52	6.761	6.921	7.237	0.883	0.855	0.788	1.107	1.19	1.2
A-3203	561.3	1482.4	592.157	596.17	125.047	222263	1	2	Tier 2								ABA00567000	CID:3017497	CAS:20734-68-3	C14604	Aminohydroquinone	0.44	17.2	0	1.143	1.139	1.28	1.439	1.168	1.194	1.368	1.227	1.201	0.969	1.209	1.141	0.287	0.281	0.296	1.125	0.862	1.031
K-1394	357.4	838.6	402.184	404.192	154.099	5302	1	1	Tier 2								AXA03428000	CID:30181	NA		xi-2,2,6-Trimethyl-1,4-cyclohexanedione	0.38	138.5	0	0.838	0.854	0.871	1.224	1.513	1.285	1.101	1.062	1.016	1.316	1.397	1.419	1.162	1.046	0.903	1.039	1.01	1.045
A-76	114.4	192.9	424.118	426.124	190.059	210076	1	1	Tier 2								AXA00581000	CID:302430	NA		L-beta-aspartyl-L-glycine	0.5	16.4	0	2.169	1.826	1.823	1.646	1.069	1.742	0.764	0.879	0.763	0.775	0.785	0.783	1.593	1.318	1.343	1.223	1.764	1.131
C-1778	269	269.4	306.133	308.141	144.042	13518.5	1	1	Tier 2								AAA01616000	CID:3032309	CAS:488-21-1	C00922	Isomer 1 of 2,3-Dimethylmaleic acid	1.03	15.3	0.1111	0.544	0.459	0.501	1.026	1.22	1.37	1.9022	2.77	1.8551	1.389	1.376	1.412	0.62	0.637	0.686	1.2	1.173	1.196
C-1941	285.4	285.4	306.133	308.14	144.042	46188	1	1	Tier 2								AAA01616000	CID:3032309	CAS:488-21-1	C00922	2,3-Dimethylmaleic acid	0.81	0.7	0	0.742	0.863	0.857	1.156	1.487	1.628	1.73	1.855	1.924	0.73	0.619	0.867	0.651	0.732	0.622	1.256	1.187	1.158
A-354	193.4	362.9	437.185	439.192	203.127	361520	1	1	Tier 2								AXA01135000	CID:306144	NA		Isomer 1 of Glycyl-Lysine	0.89	88.4	0	0.71	0.585	0.744	1.14	1.522	1.328	1.601	1.051	1.388	0.985	0.965	0.871	0.718	0.737	0.686	0.933	0.976	1.07
H-1376	370.7	707.7	363.101	365.107	129.042	1.0589e+06	1	1	Tier 2								AXA04168000	CID:3081	NA		dimethadione	0.15	16.4	0	0.458	0.542	0.492	1.718	1.965	1.705	0.906	1.042	1.132	5.338	6.003	5.656	0.305	0.317	0.301	1.075	0.905	1.105
H-1216	348.3	664.2	363.101	365.108	129.043	136763	1	1	Tier 2								AXA04168000	CID:3081	NA		Isomer 1 of dimethadione	0.25	27.1	0	0.721	0.711	0.787	1.185	1.028	1.041	0.631	0.699	0.657	0.765	0.746	0.74	0.446	0.444	0.381	0.89	0.825	0.844
H-1540	392.5	743.1	363.101	365.107	129.043	292154	1	1	Tier 2								AXA04168000	CID:3081	NA		Isomer 2 of dimethadione	0.17	51.8	0	0.396	0.359	0.367	3.64	3.983	4.177	1.02	1.413	1.349	3.917	4.061	4.219	1.244	1.283	1.235	0.967	1.019	1.032
H-1608	401.4	759.2	363.102	365.108	129.043	16661.1	1	1	Tier 2								AXA04168000	CID:3081	NA		Isomer 3 of dimethadione	2.34	68	0	0.694	0.555	0.669	2.832	3.164	3.259	2.006	1.902	2.467	3.161	3.559	3.302	0.819	0.833	0.808	0.943	0.938	0.964
H-1415	376.7	714.5	539.149	541.155	305.09	66180.7	1	1	Tier 2								AXA01762000	CID:3081416	CAS:8075-98-7		Ascorbigen	0.84	154.8	0	0.376	0.108	0.552	1.352	1.4	1.519	1.41	1.53	1.741	0.107	0.116	0.136	0.082	0.084	0.07	0.889	0.836	0.89
H-2289	489.9	945.2	454.133	456.139	220.075	18958.8	1	1	Tier 2								AXA01568000	CID:3083581	CAS:480-12-6		Eugenitin	1.97	148.1	0.1111	1.589	1.614	1.686	0.335	0.337	0.345	0.494	0.433	0.382	0.8038	0.467	0.275	0.312	0.468	0.315	0.858	1.001	0.862
K-30	84.4	341.5	370.13	372.139	122.045	6450.67	1	1	Tier 2								AXA02729000	CID:30914	CAS:22047-25-2		2-Acetylpyrazine	7.5	129.1	0	0.364	0.49	0.652	1.902	1.862	1.923	1.963	2.949	1.781	2.6	2.651	2.824	0.71	0.514	0.614	1.242	1.424	1.37
K-1554	379.2	894.8	442.179	444.186	194.094	23245.8	1	1	Tier 2								AXA03080000	CID:31211	CAS:122-48-5	C17497	Zingerone	0.21	121.6	0	0.248	0.445	0.457	1.692	1.448	1.596	1.869	1.614	1.736	1.569	1.311	1.398	0.912	0.599	0.693	1.164	1.054	1.067
K-2110	447.9	1039.1	384.138	386.144	136.053	14707.3	1	1	Tier 2								AXA01675000	CID:31244	CAS:123-11-5	C10761	4-Methoxybenzaldehyde	0.34	99.4	0	0.732	0.642	0.744	2.2	2.319	2.263	2.366	1.698	2.493	2.458	2.521	2.261	0.607	1.085	0.955	1.389	1.07	1.233
A-2228	437	1070.4	305.132	307.138	71.0735	2.7214e+07	1	1	Tier 2								AXA02590000	CID:31268	CAS:123-75-1		Pyrrolidine	0.02	197.3	0	0.368	0.369	0.38	0.604	0.603	0.617	3.429	3.51	3.312	0.45	0.448	0.442	0.112	0.123	0.119	1.02	1.03	1.008
A-3305	573.3	1504.4	352.608	354.615	237.1	663290	2	2	Tier 2								AXA00769000	CID:320322	CAS:31758-50-6		Salsoline-1-carboxylic acid	0.31	48.8	0	0.394	0.404	0.453	1.162	1.335	1.289	0.256	0.319	0.282	0.577	0.617	0.552	3.697	3.623	3.678	1.196	1.067	1.044
A-1757	384.8	864.8	471.16	473.166	237.101	140618	1	1	Tier 2								AXA00769000	CID:320322	CAS:31758-50-6		Isomer 1 of Salsoline-1-carboxylic acid	3.02	137	0.1111	2.717	1.176	0.86	1.12	0.904	0.746	1.106	1.207	1.128	2.264	2.213	1.981	0.757	0.2244	0.6774	0.863	0.832	0.904
A-3062	543.4	1437.4	352.608	354.614	237.1	122527	2	2	Tier 2								AXA00769000	CID:320322	CAS:31758-50-6		Isomer 2 of Salsoline-1-carboxylic acid	0.91	115.8	0	0.515	0.677	0.651	1.434	1.216	1.585	1.319	1.35	1.605	1.282	1.21	1.347	2.077	1.959	1.673	1.115	1.037	1.171
A-339	191.6	358.3	381.112	383.118	147.053	8.13715e+06	1	1	Tier 2								AAA00438000	CID:33032	CAS:56-86-0	C00025	Isomer 1 of Glutamic Acid	0.27	0.7	0	0.597	0.352	0.326	1.404	1.391	1.418	2.637	3.02	2.388	1.119	1.135	1.121	0.195	0.283	0.18	1.036	1.107	1.02
A-3155	556.3	1470.9	384.127	386.133	150.068	211213	1	1	Tier 2								AXA00845000	CID:332	CAS:7786-61-0	C17883	2-Methoxy-4-vinylphenol	0.4	105.5	0	0.882	0.834	0.788	0.923	0.849	0.856	0.96	1.465	0.989	1.089	1.345	1.922	1.515	1.459	1.265	0.885	1.036	0.76
C-2560	368.8	369.4	300.121	302.128	138.029	9554	1	1	Tier 2								AAA00948000	CID:338	CAS:69-72-7	C00805	Isomer 1 of Salicylic Acid	7.98	10.9	0	0.675	0.809	0.763	0.664	1.146	1.145	1.971	1.919	2.23	0.849	0.805	0.943	1.141	1.124	1.067	1.201	1.139	1.143
A-3354	580.5	1517.6	311.072	313.079	154.027	180287	2	2	Tier 2								AAA00868000	CID:3469	CAS:490-79-9	C00628	2,5-Dihydroxybenzoic acid	1.01	36.2	0	0.113	0.231	0.259	1.013	0.771	0.706	1.326	1.292	1.288	2.069	1.745	2.013	0.434	1.263	1.488	0.926	0.967	0.871
A-1831	396	916.5	387.101	389.108	153.042	786951	1	1	Tier 2								ABA00535000	CID:349497	CAS:579-73-7	C16235	o-Hydroxylaminobenzoic acid	0.19	50.4	0	0.674	0.552	0.64	1.438	1.277	1.292	2.757	2.626	1.959	1.106	0.913	1.152	0.393	0.286	0.265	1.109	1.12	1.292
A-1449	348.1	754	363.137	365.144	129.079	1.61862e+06	1	1	Tier 2								AXA01543000	CID:352051	CAS:23009-50-9		L-trans-4-Methyl-2-pyrrolidinecarboxylic acid	0.59	24.7	0	0.184	0.195	0.19	2.488	2.451	2.583	1.146	1.152	1.116	2.768	2.788	2.79	0.101	0.081	0.087	1.18	1.184	1.089
H-267	199.8	418.7	333.09	335.097	99.0319	11485	1	1	Tier 2								AXA01988000	CID:353549	CAS:87710-47-2		(R)-Dihydromaleimide	0.5	46.8	0.1111	0.402	0.369	0.51	0.869	0.834	0.849	1.04	0.859	0.935	0.2019	0.795	0.6	0.756	0.737	0.761	0.808	0.807	0.84
H-2696	554.9	1112.5	283.574	285.581	99.0315	3669	2	2	Tier 2								AXA01988000	CID:353549	CAS:87710-47-2		Isomer 1 of (R)-Dihydromaleimide	0.79	207.3	0	0.46	0.637	0.903	0.558	0.768	0.906	0.448	0.578	0.653	0.355	0.437	0.454	1.002	0.967	1.086	0.943	1.032	1.16
A-738	257.8	504.2	381.148	383.155	147.09	1.46253e+06	1	1	Tier 2								AXA01555000	CID:354197	NA		(2R,3R,4R)-2-Amino-4-hydroxy-3-methylpentanoic acid	0.68	54.2	0.1667	1.971	2.158	2.043	0.942	0.784	0.924	0.39	0.506	0.435	0.746	0.683	0.708	0.1854	0.2209	0.2234	0.808	0.796	0.767
A-422	206.8	396.5	381.147	383.154	147.089	942471	1	1	Tier 2								AXA01555000	CID:354197	NA		Isomer 1 of (2R,3R,4R)-2-Amino-4-hydroxy-3-methylpentanoic acid	1.99	53.5	0	0.661	0.639	0.545	1.816	1.762	1.589	1.197	1.29	1.082	1.612	1.509	1.622	0.295	0.3	0.302	0.851	0.82	0.961
A-475	217.8	418.4	381.148	383.155	147.09	807967	1	1	Tier 2								AXA01555000	CID:354197	NA		Isomer 2 of (2R,3R,4R)-2-Amino-4-hydroxy-3-methylpentanoic acid	1.31	31.6	0	0.731	0.682	0.636	1.78	1.702	1.581	1.056	1.126	1.033	1.456	1.309	1.368	0.353	0.375	0.343	0.934	0.888	0.87
A-927	283.1	567.3	381.149	383.155	147.09	301002	1	1	Tier 2								AXA01555000	CID:354197	NA		Isomer 3 of (2R,3R,4R)-2-Amino-4-hydroxy-3-methylpentanoic acid	1.54	117.3	0	0.296	0.263	0.44	0.766	0.933	0.65	0.931	0.804	0.901	2.751	2.741	2.599	0.257	0.303	0.212	0.775	0.816	0.794
H-102	153.7	323.5	455.149	457.155	221.09	33096.8	1	1	Tier 2								AAA01188I01	CID:35717	CAS:14215-68-0	C01132	N-Acetyl-D-galactosamine / N-Acetyl-D-glucosamine / N-Acetyl-D-mannosamine / N-Acetyl-b-D-galactosamine / beta-N-Acetylglucosamine	0.89	235.8	0	0.513	0.502	0.512	1.077	1.145	1.178	0.461	0.474	0.434	1.609	1.766	1.811	1.709	1.352	1.383	1.006	0.969	1.035
A-2388	454	1116.3	360.09	362.096	126.031	173334	1	1	Tier 2								ABA00557000	CID:359	CAS:108-73-6	C02183	Isomer 1 of Phloroglucinol	0.52	120.8	0	1.415	1.268	1.315	0.886	0.684	0.79	0.4	0.378	0.59	0.706	0.809	1.05	0.686	0.702	0.702	0.945	1.066	1.19
A-2485	465.7	1175	360.09	362.097	126.032	957934	1	1	Tier 2								ABA00557000	CID:359	CAS:108-73-6	C02183	Phloroglucinol	0.09	179.5	0	0.625	0.38	0.485	0.72	0.765	0.921	0.172	0.414	0.411	0.823	1.036	1.149	0.859	0.94	1.014	0.947	0.973	1.026
A-3641	634.7	1624.7	593.141	597.155	126.032	147459	1	2	Tier 2								ABA00557000	CID:359	CAS:108-73-6	C02183	Isomer 2 of Phloroglucinol	0.23	54.4	0.1667	0.498	0.18	0.239	1.194	1.005	1.215	0.8392	0.1109	0.106	2.817	3.322	3.584	0.079	0.112	0.097	1.18	1.1	1.105
A-818	268.1	527.5	475.165	477.172	241.107	242203	1	1	Tier 2								AXA03896000	CID:359310	NA		3'-Amino-3'-deoxythimidine	0.58	86.2	0	2.252	2.419	2.393	0.564	0.285	1.489	0.256	0.169	0.354	0.269	0.557	0.734	1.312	1.117	1.307	1.049	1.072	0.986
H-1694	413.3	782.6	362.105	364.112	128.046	271569	1	1	Tier 2								ABA00556000	CID:361	NA	C06719	Dihydrophloroglucinol	2.64	36.5	0	0.578	0.56	0.637	0.945	0.977	0.896	2.483	2.593	2.657	0.637	0.662	0.741	0.21	0.203	0.182	1.134	1.028	1.064
C-258	120	119.5	329.149	331.156	167.058	41325.5	1	1	Tier 2								AFA00099000	CID:36143	CAS:32462-30-9	C12323	L-4-Hydroxyphenylglycine	0.41	11.5	0	0.485	0.181	0.386	1.264	0.613	0.538	3.055	3.012	2.906	0.393	0.456	0.369	0.108	0.075	0.202	0.879	0.92	0.92
A-706	253.1	493.5	293.096	295.102	59.0372	2.16689e+06	1	1	Tier 2								AAA01076000	CID:363	CAS:6542-88-7	C06735	Aminoacetaldehyde	0.54	2.5	0	1.607	1.615	1.518	0.66	0.584	0.613	0.829	0.838	0.723	0.339	0.332	0.31	0.631	0.542	0.483	0.963	0.927	0.826
A-3631	632.5	1620.6	618.209	622.223	151.1	505350	1	2	Tier 2								AXA03906000	CID:3651	NA		4-Hydroxyamphetamine	0.31	34.2	0	0.198	0.219	0.213	0.118	0.121	0.096	3.752	4.153	3.785	0.305	0.394	0.357	0.437	0.432	0.39	1.116	1.062	1.053
A-2201	434.5	1063.6	385.158	387.165	151.1	200732	1	1	Tier 2								AXA03906000	CID:3651	NA		Isomer 1 of 4-Hydroxyamphetamine	0.53	14	0	0.825	1.186	1.138	1.241	1.372	1.306	1.963	2.285	1.897	0.435	0.505	0.499	0.208	0.288	0.349	0.761	0.99	0.918
H-856	301.1	597.1	448.168	450.175	214.11	8651	1	1	Tier 2								AXA04067000	CID:3655	NA		1-hydroxytacrine	2.08	88.2	0	0.54	0.593	0.631	0.726	0.811	0.787	1.907	2.031	1.779	0.678	0.686	0.661	0.372	0.361	0.363	1.202	0.991	1.1
H-2382	502.9	979.6	520.153	522.16	286.095	6238.73	1	1	Tier 2								AXA00497000	CID:3656	CAS:1185112-19-9		4-Hydroxy tolbutamide	7.23	82	0.0556	0.286	0.2475	0.347	1.43	1.457	1.425	1	0.967	0.952	0.527	0.416	0.55	0.528	0.557	0.507	0.988	0.904	0.857
A-2031	417.2	1006.9	436.169	438.176	202.111	9.44844e+06	1	1	Tier 2								AXA01758000	CID:368982	CAS:17952-75-9		Tetrahydroharmol	0.38	123.2	0	4.258	4.37	4.69	0.011	0.016	0.011	0.052	0.054	0.067	0.201	0.196	0.183	0.007	0.009	0.008	0.976	0.973	0.952
A-3451	597.6	1550.2	335.113	337.12	202.11	287963	2	2	Tier 2								AXA01758000	CID:368982	CAS:17952-75-9		Isomer 1 of Tetrahydroharmol	0.31	150.6	0.2222	2.449	2.609	2.512	4.6553	4.6492	3.9605	0.065	0.072	0.081	0.688	0.855	0.734	0.91	0.574	2.0669	1.04	1.13	1.127
A-3452	597.6	1550.4	669.22	673.233	202.11	421810	1	2	Tier 2								AXA01758000	CID:368982	CAS:17952-75-9		Isomer 2 of Tetrahydroharmol	0.45	150.4	0.3333	4.048	3.943	4.292	3.1368	3.3399	3.1208	0.059	0.062	0.081	0.724	0.771	0.837	1.3974	1.4845	1.244	1.036	1.026	1.09
H-1075	329	637.5	399.137	401.144	165.079	1.35986e+07	1	1	Tier 2								AXA00479000	CID:36937	CAS:34827-33-3		Norsalsolinol	0.44	151.1	0	1.038	1.084	1.123	0.44	0.435	0.465	0.34	0.362	0.358	0.119	0.102	0.104	1.216	1.182	1.196	0.955	1.018	0.951
H-245	195	409.8	399.137	401.144	165.079	103797	1	1	Tier 2								AXA00479000	CID:36937	CAS:34827-33-3		Isomer 1 of Norsalsolinol	0.5	76.5	0.1111	0.618	0.083	0.073	0.23	0.232	0.249	2.453	2.307	2.218	0.093	0.082	0.085	0.2826	0.2931	0.05	0.93	0.939	0.917
H-1475	383.7	727.2	399.138	401.144	165.079	696599	1	1	Tier 2								AXA00479000	CID:36937	CAS:34827-33-3		Isomer 2 of Norsalsolinol	0.67	240.8	0	1.412	1.413	1.635	0.133	0.188	0.147	0.524	0.534	0.514	0.102	0.093	0.112	0.058	0.028	0.029	0.809	0.893	0.801
A-444	211.8	406.4	533.194	535.202	299.136	145833	1	1	Tier 2								AXA01499000	CID:56947150	CAS:35523-89-8	C13757	Saxitoxin	2.87	61.3	0	1.873	1.745	2.681	1.091	1.117	0.978	1.064	0.621	0.962	4.142	4.777	4.346	0.457	0.56	0.398	1.698	1.778	2.02
K-1685	394.1	925.4	524.186	526.192	276.1	3998	1	1	Tier 2								AXA03250000	CID:3756497	CAS:1891-29-8	C09489	Lactucin	0.89	116.6	0	0.857	0.803	0.693	1.342	1.349	1.409	1.416	1.197	1.36	1.582	1.614	1.389	0.944	0.917	0.903	1.127	1.035	1.038
C-1233	216.9	217.9	308.149	310.156	146.058	456042	1	1	Tier 2								ABA00555000	CID:376	CAS:109138-72-9	C16272	3-Hydroxy-5-oxohexanoic acid	0.33	15.1	0	1.963	1.894	2.138	0.463	0.606	0.628	0.711	0.666	0.762	0.138	0.134	0.123	1.047	1.013	1.059	1.098	1.113	1.111
H-1360	368.3	705.6	413.153	415.16	179.095	667903	1	1	Tier 2								AXA00188000	CID:37764	CAS:63937-92-8		2(N)-Methyl-norsalsolinol	0.09	32.9	0	1.966	1.997	2.136	0.183	0.163	0.182	0.204	0.198	0.204	0.349	0.401	0.431	0.007	0.007	0.007	1.011	0.938	1.076
H-3002	610.5	1277.9	323.605	325.612	179.094	95749.1	2	2	Tier 2								AXA00188000	CID:37764	CAS:63937-92-8		Isomer 1 of 2(N)-Methyl-norsalsolinol	0.86	196.4	0.1667	0.874	1.277	0.94	0.362	0.382	0.392	0.305	0.306	0.378	1.004	1.213	1.203	0.1942	0.2014	0.1958	1.286	1.226	1.24
C-1974	289.8	289.9	351.133	353.14	189.042	88955.8	1	1	Tier 2								AAA00985000	CID:3845	CAS:492-27-3	C01717	4-Hydroxy-2-quinolinecarboxylic acid	2.65	36.4	0	0.42	0.334	0.39	0.92	1.098	1.122	3.988	4.135	4.506	0.87	0.864	0.823	0.516	0.509	0.462	1.23	1.229	1.275
C-2051	299	299.1	322.164	324.172	160.073	10243.2	1	1	Tier 2								AAA01667000	CID:385	CAS:111-16-0	C02656	Isomer 1 of Pimelic acid / 3-Methyladipic acid	1.58	12.9	0.3333	2.712	2.978	2.971	0.2453	0.1037	0.129	1.415	1.507	1.542	0.486	0.44	0.403	0.074	0.0595	0.0741	1.074	1.186	1.137
C-2484	354.9	355.4	322.165	324.171	160.073	639821	1	1	Tier 2								AAA01667000	CID:385	CAS:111-16-0	C02656	Pimelic acid / 3-Methyladipic acid	0.89	69.2	0	1.577	1.682	1.786	0.918	1.37	1.389	1.681	1.588	1.856	1.159	1.022	1.081	0.132	0.127	0.109	1.235	1.197	1.226
K-1107	317.3	765.3	416.164	418.171	168.078	5493	1	1	Tier 2								AXA02912000	CID:3853254	CAS:38284-11-6		Epoxyoxophorone	0.83	69.4	0	0.821	0.879	0.974	1.158	1.113	1.197	0.776	0.876	0.927	1.631	1.557	1.817	0.698	0.96	0.805	1.066	1.184	1.212
A-1510	354.8	784.4	385.121	387.127	151.063	811277	1	1	Tier 2								AXA00329000	CID:3866	CAS:2835-06-5		2-Phenylglycine	1.01	83	0	0.827	0.514	0.585	2.309	2.195	2.404	1.729	1.644	1.702	2.058	2.253	2.195	0.852	0.616	0.719	1.62	1.383	1.233
A-1205	317.3	671	463.237	465.244	229.179	2.92221e+06	1	1	Tier 2								AXA03617000	CID:389613	NA		N1,N8-Diacetylspermidine	0.67	152.2	0	0.913	0.886	0.896	0.82	0.834	0.838	1.122	1.085	1.028	0.751	0.729	0.783	0.725	0.666	0.647	1.005	0.965	0.986
A-439	210.7	404.3	463.238	465.245	229.179	170973	1	1	Tier 2								AXA03617000	CID:389613	NA		Isomer 1 of N1,N8-Diacetylspermidine	0.58	114.5	0.1111	0.416	0.225	0.277	0.301	0.249	0.291	0.782	0.679	0.751	4.926	4.62	5.22	0.131	0.1008	0.1004	0.909	1.016	0.89
K-1447	364.5	858	484.154	486.161	236.068	21576.3	1	1	Tier 2								AXA02246000	CID:40604	CAS:53043-28-0		Austdiol	0.5	95.4	0	0.625	0.696	0.661	0.472	0.442	0.532	0.256	0.537	0.284	0.898	0.942	0.95	1.757	2.113	2.144	1.122	1.056	1.104
K-819	273	675.3	484.154	486.16	236.069	9883	1	1	Tier 2								AXA02246000	CID:40604	CAS:53043-28-0		Isomer 1 of Austdiol	0.08	87.3	0	0.842	0.998	0.935	0.908	0.834	0.899	0.948	0.793	0.999	0.938	0.956	0.878	0.981	1.394	1.088	1.001	1.059	0.963
K-1003	303.1	738.8	484.152	486.161	236.067	6186	1	1	Tier 2								AXA02246000	CID:40604	CAS:53043-28-0		Isomer 2 of Austdiol	3.48	23.8	0	0.797	0.948	0.973	0.969	1.141	1.243	0.929	0.679	1.093	1.02	1.304	1.146	1.132	1.241	1.145	1.024	1.076	1.112
K-1301	341.7	815.2	484.154	486.163	236.068	3537	1	1	Tier 2								AXA02246000	CID:40604	CAS:53043-28-0		Isomer 3 of Austdiol	0.23	52.6	0	0.9	0.838	0.89	0.961	0.686	1.097	1.094	1.09	1.021	1.106	1.059	1.077	0.773	1.556	1.127	1.047	1.162	0.982
A-2929	524.3	1387.7	310.579	312.586	153.042	733833	2	2	Tier 2								AXA00957000	CID:4075	CAS:89-57-6		Mesalazine	1.21	7	0	1.209	1.09	1.111	0.953	0.688	0.835	2.308	2.381	2.368	0.639	0.676	0.456	0.369	0.334	0.331	1.009	0.983	1.167
A-904	280.3	559.6	450.207	452.213	216.149	209154	1	1	Tier 2								AXA01413000	CID:409682	NA		Isomer 1 of Valyl-Valine	2.77	127.4	0	1.07	1.001	1.299	0.18	0.243	0.186	0.577	0.607	0.459	1.278	1.29	1.061	0.149	0.095	0.117	0.834	0.914	0.818
A-1013	293.2	594.9	450.206	452.213	216.148	259454	1	1	Tier 2								AXA01413000	CID:409682	NA		Isomer 2 of Valyl-Valine	1.43	92.1	0	1.216	1.169	1.634	0.348	0.487	0.385	0.712	0.865	0.797	1.162	1.042	0.993	0.424	0.326	0.35	0.869	0.94	0.969
H-100	152.5	319.1	414.122	416.128	180.064	700400	1	1	Tier 2								AXA02891000	CID:4180364	CAS:62147-49-3		Dihydroxyacetone (dimer)	0.45	225.8	0	1.015	0.984	1.012	0.401	0.395	0.413	0.031	0.027	0.031	1.258	1.31	1.37	2.042	1.654	1.662	0.924	0.933	0.932
H-144	165.6	348.4	414.122	416.128	180.064	690154	1	1	Tier 2								AXA02891000	CID:4180364	CAS:62147-49-3		Isomer 1 of Dihydroxyacetone (dimer)	0.38	196.5	0	1.216	1.179	1.153	0.438	0.426	0.459	0.029	0.025	0.028	1.847	1.751	1.894	0.442	0.22	0.197	0.931	0.937	0.937
H-200	182	382.5	414.121	416.128	180.063	26965.7	1	1	Tier 2								AXA02891000	CID:4180364	CAS:62147-49-3		Isomer 2 of Dihydroxyacetone (dimer)	1.39	162.4	0	1.2	1.283	1.22	0.501	0.496	0.598	0.136	0.128	0.138	1.734	1.755	2.039	0.848	0.349	0.365	0.934	0.966	0.997
H-1521	390	738.6	324.09	326.097	180.063	22868.2	2	2	Tier 2								AXA02891000	CID:4180364	CAS:62147-49-3		Isomer 3 of Dihydroxyacetone (dimer)	0.33	199.1	0	1.483	0.794	0.73	1.386	0.878	2.948	0.622	0.712	0.711	6.761	6.921	7.237	6.577	1.474	1.572	1.08	0.972	0.927
H-1614	402.6	761.5	324.09	326.097	180.064	7087.5	2	2	Tier 2								AXA02891000	CID:4180364	CAS:62147-49-3		Isomer 4 of Dihydroxyacetone (dimer)	0.87	176.2	0.0556	1.25	0.858	0.794	1.146	0.911	1.49	0.393	0.5155	0.631	6.761	6.921	7.237	5.301	1.016	1.008	1.044	0.969	0.916
H-1707	415.2	786.5	324.091	326.097	180.065	15915.5	2	2	Tier 2								AXA02891000	CID:4180364	CAS:62147-49-3		Isomer 5 of Dihydroxyacetone (dimer)	2.8	151.2	0	1.371	0.847	0.814	0.996	0.862	1.269	0.149	0.05	0.118	6.761	6.921	7.237	0.745	0.199	0.194	0.982	1.071	1.007
H-1770	422.3	800.6	324.09	326.097	180.063	17819.3	2	2	Tier 2								AXA02891000	CID:4180364	CAS:62147-49-3		Isomer 6 of Dihydroxyacetone (dimer)	0.53	137.1	0	2.066	0.804	0.861	1.108	0.832	1.653	0.175	0.103	0.31	6.761	6.921	7.237	0.809	0.14	0.158	0.933	0.997	1.014
A-1069	301.6	620.3	420.158	422.165	186.1	1.44799e+06	1	1	Tier 2								AXA01288000	CID:418041	NA		Isomer 1 of Prolyl-Alanine	0.99	112.1	0	1.515	1.45	1.523	0.631	0.716	0.73	0.816	0.816	0.661	0.68	0.587	0.793	1.63	1.542	1.506	1.125	1.165	1.072
A-1294	329.4	703.5	420.159	422.166	186.101	2.46647e+06	1	1	Tier 2								AXA01288000	CID:418041	NA		Isomer 2 of Prolyl-Alanine	0.79	195.3	0	1.165	1.13	1.138	0.618	0.613	0.605	0.565	0.593	0.503	0.425	0.421	0.429	1.504	1.486	1.487	1.02	0.962	0.998
K-522	220.7	571.3	498.18	500.185	250.095	3186	1	1	Tier 2								AAA00987A01	CID:419	NA		N2-Acetyl-L-Kynurenine	1.87	105.1	0	2.047	2.073	1.956	1.137	1.105	1.32	1.444	1.667	1.576	1.823	1.876	1.771	1.016	0.896	0.881	1.632	1.666	1.734
C-2992	434.9	435.8	294.169	296.176	132.078	24652.4	1	1	Tier 2								AXA03595000	CID:41958	CAS:2516-93-0		Butoxyacetic acid	1.88	39.5	0	1.57	1.62	1.775	1.252	1.395	1.428	1.889	1.703	1.891	1.47	1.592	1.458	0.569	0.543	0.532	1.575	1.349	1.394
K-322	176.8	478.7	426.158	428.164	178.073	52598.1	1	1	Tier 2								AXA00198000	CID:435	NA		4-Oxo-4-(3-pyridyl)-butanamide	3.24	68.4	0	0.274	0.277	0.255	0.532	0.783	0.973	1.959	3.477	1.984	1.618	1.695	1.673	1.43	1.041	1.017	1.184	1.226	1.17
K-368	189	506.2	426.158	428.164	178.072	22020.3	1	1	Tier 2								AXA00198000	CID:435	NA		Isomer 1 of 4-Oxo-4-(3-pyridyl)-butanamide	4.51	40.9	0	0.261	0.3	0.349	1.32	1.552	1.568	1.381	2.472	1.433	1.526	1.632	1.516	3.969	2.882	3.179	1.27	1.323	1.32
K-405	199.7	528.6	440.173	442.179	192.088	15117	1	1	Tier 2								AXA00163000	CID:436	CAS:713-05-3		Oxoamide	3.59	106.7	0.0556	0.378	0.328	0.378	3.208	3.182	3.24	5.045	7.758	5.256	2.565	2.664	2.777	0.311	0.198	0.5133	1.452	1.391	1.407
A-180	150	254.4	618.184	620.191	384.125	809444	1	1	Tier 2								AAA00658000	CID:439155	CAS:979-92-0	C00021	S-Adenosyl-L-homocysteine	6.27	136.1	0	0.07	0.085	0.062	0.132	0.141	0.131	0.082	0.096	0.067	0.12	0.121	0.132	1.249	1.13	1.109	0.971	0.944	0.897
C-872	182.9	183.5	268.118	270.125	106.026	29270.2	1	1	Tier 2								AAA00047000	CID:439194	CAS:6000-40-4	C00258	Isomer 1 of Glyceric Acid	0.98	45	0	1.342	1.287	1.585	0.908	0.926	0.972	0.912	0.954	0.945	0.899	1.066	0.951	0.511	0.456	0.369	1.033	0.947	0.998
C-977	193.1	193.8	268.118	270.126	106.026	24751.4	1	1	Tier 2								AAA00047000	CID:439194	CAS:6000-40-4	C00258	Isomer 2 of Glyceric Acid	0.77	55.3	0	1.323	1.301	1.545	0.934	0.931	1.039	0.833	0.85	0.839	0.812	0.963	0.816	0.402	0.435	0.377	0.961	0.983	0.947
C-1104	205.5	206.3	268.118	270.125	106.026	38812	1	1	Tier 2								AAA00047000	CID:439194	CAS:6000-40-4	C00258	Isomer 3 of Glyceric Acid	0.31	67.8	0	1.334	1.445	1.545	0.953	1.063	1.075	1.306	1.386	1.355	0.867	0.985	0.878	0.403	0.419	0.342	1.15	1.042	1.041
H-30	107	201	413.138	415.144	179.079	60602.5	1	1	Tier 2								AAA01201000	CID:439213	CAS:90-77-7	C00329	D-Glucosamine / D-Galactosamine / beta-D-Glucosamine	0.32	65.2	0	0.617	0.57	0.629	0.722	0.738	0.692	0.188	0.228	0.207	1.832	1.687	1.83	1.715	1.639	1.844	0.945	1.024	1.028
K-516	219.2	568.5	322.121	324.128	74.036	62215	1	1	Tier 2								AAA01485I01	CID:439231	CAS:3913-64-2	C00424	(S)-Lactaldehyde / (R)-Lactaldehyde	2.37	52.6	0	0.995	1.087	1.085	0.831	0.777	0.728	1.008	0.906	1.042	1.06	1.109	1.015	0.736	0.816	0.697	0.933	0.928	0.936
A-469	216.9	416.6	351.101	353.108	117.043	1.36023e+06	1	1	Tier 2								AAA00631000	CID:439235	CAS:2338-03-6	C00441	L-Aspartate 4-semialdehyde	0.93	16.9	0	0.624	0.646	0.671	2.073	2.095	1.958	2.005	1.889	1.896	1.354	1.288	1.227	0.478	0.372	0.412	1.12	1.016	1.1
A-118	132.5	224.2	456.126	458.134	222.067	163028	1	1	Tier 2								AAA00620000	CID:439258	CAS:56-88-2	C02291	Isomer 1 of L-Cystathionine / Allocystathionine	0.01	31.1	0	1.024	1.029	1.001	0.998	1.012	1.046	0.814	0.85	0.806	0.621	0.577	0.567	1.801	1.756	1.852	0.995	1	1.085
H-1078	329.2	638.1	318.595	320.602	169.074	62888.4	2	2	Tier 2								AAA00898000	CID:439260	CAS:51-41-2	C00547	L-Noradrenaline	0.4	148.3	0	0.296	0.374	0.334	0.792	0.752	0.859	1.637	1.469	1.378	0.362	0.385	0.424	0.612	0.768	0.739	0.922	0.856	0.877
A-1343	334.5	717.4	454.143	456.15	220.085	965083	1	1	Tier 2								AAA00994000	CID:439280	CAS:314062-44-7	C00643	5-Hydroxy-L-tryptophan	0.2	13	0	1.036	1.017	1.046	0.732	0.834	0.967	0.636	0.622	0.675	0.405	0.531	0.489	1.209	1.319	1.218	1.028	1.013	1.076
C-2161	311.3	311.6	241.618	243.625	159.054	10954	2	2	Tier 2								AFA00180000	CID:439282	CAS:16804-57-2	C00651	4-Methylene-L-glutamic acid	1.32	32.2	0	0.489	0.392	0.419	0.713	0.752	0.724	1.03	0.81	1.125	0.886	0.917	0.92	0.976	0.9	0.934	0.992	0.846	1.002
A-468	216.7	416.2	350.154	352.16	116.095	2.52622e+06	1	1	Tier 2								AAA00740000	CID:439358	CAS:13023-70-6	C00990	5-Aminopentanamide	0.98	40.3	0	1.579	0.803	1.572	0.653	0.558	0.57	1.023	1.218	2.307	1.915	1.694	2.174	0.025	0.027	0.045	0.901	0.815	0.881
A-2005	414.4	996.9	315.108	317.115	162.1	166305	2	2	Tier 2								AAA00751000	CID:439370	NA	C01028	N6-Hydroxy-L-lysine	0.96	48	0.0556	0.082	0.135	0.249	3.187	2.925	3.453	2.011	1.843	1.786	2.237	2.141	2.557	0.0455	0.084	0.453	1.064	0.968	1.034
A-1000	290.9	588.6	395.127	397.134	161.069	1.81233e+06	1	1	Tier 2								AFA00215000	CID:439377	CAS:6753-62-4	C01046	N-Methyl-L-glutamic acid	0.25	52	0	1.489	0.946	0.91	1.122	1.058	1.094	0.478	0.548	0.592	1.697	1.578	1.593	0.405	0.389	0.388	1.021	1.009	1.01
C-761	173.2	173.8	323.16	325.167	161.069	137519	1	1	Tier 2								AAA00681000	CID:439389	CAS:7540-67-2	C01077	O-Acetyl-L-homoserine	0.18	60	0	0.805	0.678	0.823	1.436	1.137	1.136	1.432	1.339	1.409	0.986	1.075	1.02	0.308	0.287	0.282	0.891	0.896	0.899
A-478	218	418.9	365.117	367.123	131.059	2.6705e+06	1	1	Tier 2								AAA00806000	CID:439402	CAS:2000-59-1	C01110	5-Amino-2-oxopentanoic acid	0.88	23.2	0	0.632	0.669	0.639	1.823	1.819	1.869	1.307	1.301	1.237	1.541	1.546	1.477	0.359	0.375	0.368	1.003	1.001	1.025
A-485	219.9	422.6	453.133	455.14	219.075	326389	1	1	Tier 2								AAA00680000	CID:439406	CAS:1492-23-5	C01118	O-Succinyl-L-homoserine	0.96	163.7	0	0.81	0.802	0.739	1.109	1.259	1.181	0.709	0.697	0.838	2.013	2.062	2.062	1.31	0.992	1.046	1.032	1.065	1.041
A-2381	453.6	1115.2	307.111	309.117	146.106	4.31537e+07	2	2	Tier 2								AAA00743000	CID:439430	CAS:34281-55-5	C01186	(3S,5S)-3,5-Diaminohexanoic acid	0.11	53.8	0	0.775	0.72	0.766	0.916	0.971	0.955	1.712	1.739	1.734	2.63	2.585	2.52	0.03	0.03	0.028	1.034	1.032	1.035
A-2641	484.8	1265	307.111	309.118	146.106	154473	2	2	Tier 2								AAA00743000	CID:439430	CAS:34281-55-5	C01186	Isomer 1 of (3S,5S)-3,5-Diaminohexanoic acid	0.85	203.6	0	0.696	0.598	0.697	1.478	1.346	1.464	1.53	1.318	1.55	1.626	1.659	1.573	1.073	0.906	0.766	1.029	1.09	1.116
A-2809	511.4	1353.1	333.084	335.091	198.052	1.78392e+06	2	2	Tier 2								AAA00908000	CID:439435	CAS:23028-17-3	C01207	3-(3,4-Dihydroxyphenyl)lactic acid	1.16	11.3	0	0.604	0.523	0.67	1.19	0.814	1.087	2.146	2.422	3.365	1.135	0.976	1.066	0.141	0.2	0.086	0.645	0.75	0.752
C-1620	253.6	254.8	324.144	326.151	162.053	1.04841e+06	1	1	Tier 2								AAA01500000	CID:439619	CAS:16048-76-3	C01989	3-Ethylmalic acid	1.18	12.8	0	0.177	0.214	0.199	1.026	1.258	1.271	0.736	0.699	0.796	4.867	4.68	4.639	0.058	0.061	0.058	1.12	1.095	1.114
C-1823	274.1	274.3	338.16	340.166	176.068	22167.3	1	1	Tier 2								AAA01501000	CID:439659	NA	C02123	3-Propylmalic acid	0.08	4.5	0	1.861	1.703	1.835	0.953	0.878	1.012	0.452	0.478	0.501	0.388	0.294	0.392	0.542	0.392	0.449	1.068	0.982	0.954
H-2494	520.9	1027.3	409.122	411.128	175.064	1.25161e+06	1	1	Tier 2								AAA00976000	CID:439701	CAS:33025-60-4	C02298	N-Acetylindoxyl	0.45	142.6	0	0.337	0.374	0.41	1.897	1.908	2.069	1.984	2.067	1.879	1.316	1.339	1.422	0.256	0.27	0.279	0.926	0.94	0.933
C-1306	222.3	223.4	324.143	326.151	162.052	50988	1	1	Tier 2								AAA01481000	CID:439736	NA	C02488	(R)-2-Ethylmalic acid	3.96	1.3	0	1.239	1.057	1.243	1.059	0.977	0.942	0.963	0.932	0.995	1.403	1.368	1.249	0.782	0.671	0.7	1.069	1.07	1.095
A-378	199.8	379.1	348.101	350.108	114.043	1.86377e+07	1	1	Tier 2								AFA00145000	CID:439742	CAS:6232-19-5	C02512	3-Cyano-L-alanine	0.6	12.6	0	1.163	1.255	1.242	1.318	1.329	1.366	0.255	0.244	0.232	0.492	0.472	0.456	1.807	1.756	1.712	0.973	0.968	0.982
A-708	253.2	493.7	348.101	350.108	114.043	347460	1	1	Tier 2								AFA00145000	CID:439742	CAS:6232-19-5	C02512	Isomer 1 of 3-Cyano-L-alanine	0.58	127.1	0	0.834	0.968	0.988	1.534	1.182	1.306	0.693	0.588	0.745	0.764	0.575	0.908	1.148	1.023	1.083	0.963	0.955	0.82
H-1538	392.3	742.8	406.096	408.102	172.037	92089.2	1	1	Tier 2								AAA01046000	CID:439774	CAS:2922-42-1	C02637	3-Dehydroshikimic acid	0.86	131.3	0	1.37	1.206	0.913	2.765	3.023	3.05	3.075	2.212	3.314	2.181	2.419	2.424	0.985	1.039	1.016	1.141	1.053	1.187
H-1633	404.6	765.3	406.094	408.103	172.036	7928	1	1	Tier 2								AAA01046000	CID:439774	CAS:2922-42-1	C02637	Isomer 1 of 3-Dehydroshikimic acid	2.88	108.8	0	1.367	1.99	1.56	1.193	0.923	0.724	1.072	0.565	0.766	0.487	1.053	0.496	1.567	1.483	1.317	1.025	1.137	1.091
H-627	265.1	535.8	398.127	400.132	164.069	18242.6	1	1	Tier 2								AXA00701000	CID:439804	CAS:25494-04-6	C02781	2-Deoxygalactopyranose	0.48	24.6	0	1.038	0.968	0.437	1.708	1.645	1.722	1.453	1.06	1.375	4.296	4.379	4.402	0.23	0.156	0.226	1.26	1.035	1.263
A-598	237.9	459.2	309.126	311.133	75.068	2.10158e+06	1	1	Tier 2								AAA00639000	CID:439938	CAS:2799-16-8	C03194	(R)-1-Aminopropan-2-ol	1.13	70.7	0	1.288	1.352	1.2	1.141	1.209	1.162	1.112	1.166	1.066	1.167	1.036	1.023	0.233	0.213	0.201	1.009	0.978	0.863
A-775	263.6	517.4	309.127	311.133	75.0683	1.45313e+06	1	1	Tier 2								AAA00639000	CID:439938	CAS:2799-16-8	C03194	Isomer 1 of (R)-1-Aminopropan-2-ol	0.15	12.5	0	0.391	0.395	0.455	1.782	1.658	1.817	1.02	1.074	0.875	1.295	1.379	1.354	0.64	0.623	0.658	0.993	1.05	0.967
H-2577	534	1061.5	318.079	320.085	168.041	4005	2	2	Tier 2								AFA00097000	CID:439940	NA	C03198	(S)-4-Hydroxymandelic acid - 2 tags / p-Hydroxymandelic acid	2.38	18	0	1.017	1.183	1.16	0.903	0.917	0.671	1.198	1.586	1.282	0.625	0.778	0.869	0.253	0.315	0.308	1.161	0.971	0.951
C-2348	337.2	337.6	499.208	503.221	176.033	11680.2	1	2	Tier 2								AAA01502000	CID:439945	NA	C03217	2-Hydroxy-3-oxoadipic acid	1.78	1.6	0	0.582	0.527	0.594	0.455	0.359	0.389	3.286	3.529	3.561	1.021	1.055	1.1	0.143	0.145	0.132	1.001	0.96	1.009
A-644	246.1	477.6	379.132	381.139	145.074	3.54685e+06	1	1	Tier 2								AAA00733000	CID:439954	CAS:10606-14-1	C03239	6-Amino-2-oxohexanoic acid	0.3	9.5	0	0.865	0.907	0.842	1.837	1.842	1.884	1.209	1.151	1.204	1.493	1.437	1.388	0.348	0.287	0.298	1.045	1.032	1.033
H-2544	530.3	1052	539.223	541.229	305.165	10462.5	1	1	Tier 2								APA00764000	CID:439976	NA	C03325	(6S)-Hydroxyhyoscyamine	4.26	143.3	0.1667	0.465	0.455	0.466	0.141	0.173	0.177	1.7	1.643	1.584	0.293	0.303	0.308	0.0512	0.0425	0.0413	0.947	0.973	0.917
H-1848	432.4	820.5	297.572	299.578	127.027	9130.6	2	2	Tier 2								AAA01623000	CID:440020	CAS:39954-19-3	C03458	2,3,6-Trihydroxypyridine	0.4	183.2	0	0.206	0.177	0.172	1.683	1.931	1.791	4.306	4.925	4.938	1.229	1.281	1.274	0.183	0.216	0.174	1.076	1.022	1.21
C-1384	229.8	230.9	470.229	474.242	147.053	130887	1	2	Tier 2								AAA01510000	CID:440064	CAS:6061-13-8	C03618	L-threo-3-Methylaspartic acid	0.18	4.1	0	0.465	0.506	0.504	1.117	1.319	1.284	2.549	2.463	3.178	1.202	1.265	1.214	0.716	0.785	0.45	1.093	1.134	1.149
C-1922	283.1	283.1	470.23	474.243	147.055	16816.8	1	2	Tier 2								AAA01510000	CID:440064	CAS:6061-13-8	C03618	Isomer 1 of L-threo-3-Methylaspartic acid	3.69	56.3	0	0.75	0.831	0.777	1.621	1.186	1.193	1.274	1.397	1.244	2.094	2.052	1.897	0.738	0.628	0.691	0.985	1.114	1.03
C-2071	301	301.2	470.229	474.243	147.054	114020	1	2	Tier 2								AAA01510000	CID:440064	CAS:6061-13-8	C03618	Isomer 2 of L-threo-3-Methylaspartic acid	0.93	74.4	0	0.387	0.502	0.41	1.516	1.829	1.698	1.136	1.03	1.263	1.435	1.373	1.479	1.566	1.676	1.395	1.209	1.159	1.244
C-1201	213.8	214.7	324.144	326.151	162.053	111406	1	1	Tier 2								AAA01615000	CID:440075	NA	C03652	(2R,3S)-2,3-Dimethylmalic acid	0.79	1	0	1.256	1.092	1.249	1.231	1.16	1.222	1.007	0.98	1.043	1.2	1.132	1.05	0.865	0.675	0.752	1.043	1.023	1.04
A-843	272.3	537.4	379.131	381.138	145.073	294048	1	1	Tier 2								AAA00744000	CID:440077	CAS:40802-96-8	C03656	Isomer 1 of (S)-5-Amino-3-oxohexanoic acid	2.18	25.9	0	0.869	0.845	0.785	1.522	1.549	1.47	1.354	1.354	1.288	1.391	1.303	1.326	0.435	0.385	0.444	1.015	0.946	1.006
A-957	285.8	574.7	379.132	381.139	145.074	1.37393e+06	1	1	Tier 2								AAA00744000	CID:440077	CAS:40802-96-8	C03656	(S)-5-Amino-3-oxohexanoic acid	0.52	11.4	0	1.312	1.296	1.38	0.787	0.836	0.8	0.859	0.832	0.831	1.332	1.289	1.279	0.461	0.367	0.39	1.004	1.032	1.009
C-743	171.4	172	541.266	545.279	218.09	13165.3	1	2	Tier 2								AXA00492000	CID:440103	CAS:5875-41-2	C03740	gamma-Glutamylalanine	0	6.2	0	1.03	0.574	0.89	1.604	0.869	0.886	1.102	1.156	1.047	1.178	1.675	1.276	0.752	0.64	0.681	0.736	0.804	0.741
C-334	129.9	129.9	275.139	277.147	113.047	49440	1	1	Tier 2								AAA00603000	CID:440162	CAS:64199-88-8	C03912	(S)-1-Pyrroline-5-carboxylic acid / 1-Pyrroline-5-carboxylic acid	1.38	61.2	0	0.972	0.848	0.967	1.692	1.487	1.527	1.323	0.816	1.195	0.992	1.097	1.062	0.732	0.657	0.575	1.058	1.046	1.088
C-2103	305.5	305.7	515.203	519.217	192.028	14840	1	2	Tier 2								AAA00120000	CID:440165	NA	C03921	2-Dehydro-3-deoxy-D-glucaric acid - 2 tags / 5-Dehydro-4-deoxy-D-glucaric acid	1.95	1.4	0.1111	0.047	0.0208	0.0334	2.102	1.394	1.379	2.624	2.938	2.676	0.143	0.237	0.155	2.192	2.478	2.089	0.822	0.778	0.802
C-1628	254.3	255.4	333.143	335.152	171.052	16263	1	1	Tier 2								AFA00110000	CID:440179	NA	C03972	2,3,4,5-Tetrahydrodipicolinic acid	3.67	55.8	0	1.246	1.306	1.351	2.332	1.843	2.323	3.59	3.607	3.588	1.028	0.907	1.005	1.609	1.366	1.435	1.658	1.915	1.899
K-326	177.9	481.1	380.126	382.13	132.041	25172	1	1	Tier 2								AAA01607000	CID:440223	NA	C04106	2-(Hydroxymethyl)-4-oxobutanoic acid	3.25	71	0.0556	0.666	0.616	0.5828	0.724	0.673	0.611	0.694	0.659	0.568	0.516	0.455	0.437	0.687	0.538	0.465	0.691	0.581	0.587
H-2436	512.5	1004.9	366.1	368.107	132.041	25301	1	1	Tier 2								AAA00718000	CID:440248	CAS:6546-31-2	C04181	3-Hydroxy-3-methyl-2-oxobutanoic acid	2.48	85.1	0	0.856	0.635	0.343	2.705	1.825	2.962	0.61	0.587	0.778	3.345	3.762	4.249	3.756	0.503	0.493	1.282	1.248	1.228
C-1097	205.1	205.9	338.123	340.13	176.031	6677	1	1	Tier 2								AFA00138000	CID:440249	CAS:130610-51-4	C06033	Parapyruvic acid	1.83	25.2	0	1.054	1.019	1.248	1.598	1.439	1.273	1.246	1.248	1.187	0.886	1.02	0.883	0.856	0.773	0.791	0.941	0.89	0.948
H-153	168.8	354.8	387.137	389.144	153.079	56242.7	1	1	Tier 2								AXA00432000	CID:440266	CAS:104-14-3	C04227	p-Octopamine	0.2	41.6	0.1111	0.399	0.262	0.461	0.612	0.579	0.607	1.999	1.889	1.805	0.367	0.1141	0.1193	0.397	0.386	0.417	0.897	0.964	0.917
H-761	288.4	578.9	363.104	365.109	129.045	8185	1	1	Tier 2								AAA00809000	CID:440282	CAS:9054-77-7	C04282	1-Pyrroline-4-hydroxy-2-carboxylic acid	7.87	31.9	0.3333	0.845	1.034	0.803	0.86	6.8095	6.6578	0.7894	0.499	0.658	2.4687	1.7983	2.8615	1.115	1.075	0.97	1.257	0.946	1.091
H-2655	547.3	1093.9	315.092	317.098	162.068	5129.2	2	2	Tier 2								ABA00506000	CID:440294	CAS:51268-88-3	C04314	cis-1,2-Dihydronaphthalene-1,2-diol	0.32	91.8	0.1111	0.196	0.173	0.1747	1.694	2.279	1.828	0.584	0.65	0.506	0.75	0.76	0.722	1.64	1.705	1.529	0.906	0.905	0.74
C-895	184.1	184.8	278.146	280.153	232.109	40523	2	2	Tier 2								AFA00123000	CID:440321	NA	C04390	N6-Acetyl-LL-2,6-diaminoheptanedioic acid	5.57	4.7	0.3333	0.732	0.501	0.709	1.242	1.0456	1.0639	1.1149	1.095	1.1118	1.526	1.346	1.4876	1.421	1.377	1.388	0.768	0.947	0.849
A-1865	398.6	933.7	362.117	364.124	256.117	165546	2	2	Tier 2								AXA00618000	CID:440342	NA	C04441	2-(3-Carboxy-3-aminopropyl)-L-histidine	0.1	83.9	0	0.969	0.714	0.881	1.122	1.192	1.112	0.791	1.026	0.891	1.393	0.832	1.11	1.681	1.595	1.51	1.091	1.151	1.075
C-2419	345.9	346.3	509.19	513.202	186.015	4379	1	2	Tier 2								ABA00123000	CID:440383	CAS:16426-62-3	C04553	3-Carboxy-2,5-dihydro-5-oxofuran-2-acetic acid	2.72	3.6	0.2778	1.1237	0.627	1.258	0.678	0.817	1.014	0.5218	7.0217	6.2968	1.926	1.968	2.708	0.639	0.728	0.617	1.281	1.394	1.056
K-375	193.9	516.7	440.116	442.121	192.03	12071	1	1	Tier 2								AAA00068000	CID:440390	CAS:3445-22-5	C04575	(4R,5S)-4,5,6-Trihydroxy-2,3-dioxohexanoic acid	7.9	0.8	0.1667	0.587	0.737	0.754	0.252	0.332	0.337	0.2045	0.196	0.2023	0.371	0.478	0.57	0.696	0.716	0.693	0.846	0.822	0.882
H-1228	350.4	666.4	431.091	433.098	197.033	22362.3	1	1	Tier 2								AAA01594000	CID:440403	CAS:479-30-1	C04604	3-Hydroxy-2-methylpyridine-4,5-dicarboxylic acid	1.08	192.8	0	0.251	0.272	0.316	0.126	0.114	0.131	1.696	1.71	1.784	0.041	0.125	0.08	0.116	0.16	0.113	0.978	1.036	1.025
A-3122	551.9	1459.5	533.211	535.218	299.153	138294	1	1	Tier 2								APA00644000	CID:440584	NA	C05176	(S)-N-Methylcoclaurine / (R)-N-Methylcoclaurine	0.91	1.6	0	0.994	1.117	1.129	0.96	1.204	0.931	0.394	0.361	0.401	0.928	0.965	0.835	0.814	0.848	0.776	0.954	0.914	0.92
A-1121	306.9	639.2	356.633	358.639	245.149	203234	2	2	Tier 2								AAA01072000	CID:440637	NA	C05340	beta-Alanyl-L-arginine	0.17	58.1	0	0.066	0.078	0.081	1.612	1.534	1.831	1.736	1.844	1.562	1.027	1.028	0.992	1.45	1.493	1.591	0.94	1.024	0.94
K-1532	375.4	886.9	335.094	337.101	174.017	14447.7	2	2	Tier 2								AAA00130000	CID:440667	CAS:490-83-5	C05422	Dehydroascorbic acid	0.27	105	0	1.724	1.63	1.737	1.34	1.338	1.588	0.318	0.232	0.296	0.763	0.698	0.76	1.42	1.428	1.497	0.787	0.878	0.858
C-437	141.9	142.4	307.128	309.136	145.037	32160.4	1	1	Tier 2								AAA00841000	CID:440726	NA	C05572	4-Oxoglutaramic acid	0.91	43.6	0	0.503	0.314	0.448	2.246	1.326	1.348	1.807	1.909	1.741	0.859	0.972	0.806	0.763	0.654	0.663	0.871	0.818	0.903
H-682	273.5	550.4	443.126	445.134	209.068	61072.7	1	1	Tier 2								AAA00861000	CID:440732	CAS:28116-23-6	C05596	p-Hydroxyphenylacetylglycine	1.67	116.5	0.2222	0.311	0.289	0.348	0.8448	0.9424	0.6874	1.322	1.021	1.103	0.6055	0.621	0.706	0.615	0.628	0.78	0.885	1.051	0.989
H-1071	327.9	635.5	443.126	445.133	209.067	51610	1	1	Tier 2								AAA00861000	CID:440732	CAS:28116-23-6	C05596	Isomer 1 of p-Hydroxyphenylacetylglycine	3.01	31.4	0	0.674	0.604	0.786	0.877	0.899	0.989	1.192	1.13	1.104	0.726	0.715	0.633	0.337	0.241	0.262	0.996	0.967	0.938
A-962	286.5	576.5	457.106	459.113	223.048	946303	1	1	Tier 2								AAA01001000	CID:440741	NA	C05645	4-(2-Amino-3-hydroxyphenyl)-2,4-dioxobutanoic acid	0.21	93.3	0	0.721	0.776	0.655	0.437	0.495	0.422	0.265	0.63	0.285	0.197	0.146	0.136	3.782	3.621	3.59	1.123	1.065	1.053
H-1519	389.7	738.2	453.115	455.122	219.057	104607	1	1	Tier 2								AAA00993000	CID:440742	NA	C05646	5-Hydroxyindolepyruvic acid	8.27	10.6	0	1.099	1.117	1.297	0.499	0.49	0.502	0.469	0.563	0.384	0.45	0.412	0.452	0.176	0.127	0.135	0.847	0.895	0.89
H-2161	472.2	902.8	453.112	455.118	219.054	15739.3	1	1	Tier 2								AAA00993000	CID:440742	NA	C05646	Isomer 1 of 5-Hydroxyindolepyruvic acid	1.24	154	0.1111	0.116	0.102	0.168	1.382	1.298	1.655	3.532	3.717	3.496	0.2006	0.0443	0.143	0.114	0.145	0.137	0.781	0.83	0.801
H-68	135.9	272.1	442.144	444.151	208.086	10556	1	1	Tier 2								AAA01012000	CID:440743	NA	C05647	Formyl-5-hydroxykynurenamine	2.35	231	0	2.081	2.143	1.64	1.647	1.701	1.572	1.21	1.28	1.137	1.834	1.73	1.898	1.629	1.655	1.45	2.093	1.792	1.741
H-806	293.5	586.1	439.096	441.102	205.038	63581.3	1	1	Tier 2								AAA00969000	CID:440752	CAS:3778-29-8	C05663	6-Hydroxykynurenic acid	0.51	178.2	0	0.204	0.314	0.042	0.036	0.025	0.027	1.703	2.1	1.687	0.231	0.254	0.257	0.251	0.017	0.015	0.792	0.869	0.762
A-228	167.8	309	362.117	364.124	128.059	281893	1	1	Tier 2								AFA00143000	CID:440769	CAS:14046-56-1	C05715	Isomer 1 of gamma-Amino-gamma-cyanobutanoic acid	0.54	168.2	0	0.438	0.271	0.408	2.436	2.207	2.685	1.347	1.296	1.175	1.924	1.801	2.024	0.925	0.848	0.889	0.981	1.06	1.014
A-515	224.3	431.5	362.117	364.124	128.059	1.28759e+06	1	1	Tier 2								AFA00143000	CID:440769	CAS:14046-56-1	C05715	gamma-Amino-gamma-cyanobutanoic acid	0.25	45.7	0	0.533	0.663	0.621	1.07	0.985	1.061	0.711	0.781	0.754	0.823	0.822	0.981	0.541	0.671	0.48	0.991	1.145	0.947
A-766	261.7	512.9	379.133	381.139	145.074	494124	1	1	Tier 2								AAA00724000	CID:440805	CAS:24438-52-6	C05825	2-Amino-5-oxohexanoic acid	1.15	11.5	0	0.824	0.782	0.812	1.736	1.736	1.664	1.44	1.413	1.313	1.304	1.273	1.296	0.365	0.363	0.38	1.051	1.042	1.058
C-1432	234.4	235.6	369.144	371.151	207.053	36445	1	1	Tier 2								AAA01026000	CID:440807	CAS:59019-36-2	C05835	2-Formaminobenzoylacetic acid	0.16	67.2	0	0.305	0.276	0.314	0.725	0.442	0.452	4.25	4.401	3.991	0.612	0.647	0.604	0.448	0.348	0.558	1.154	1.12	1.116
H-285	204.2	426.8	381.112	383.118	147.054	33628.5	1	1	Tier 2								AAA00802000	CID:440851	NA	C05938	Isomer 1 of L-4-Hydroxyglutamate semialdehyde	1.42	11.6	0	0.724	0.618	0.638	0.592	0.592	0.598	0.893	0.973	1.042	0.29	0.253	0.232	0.853	0.971	0.792	0.953	0.983	0.946
H-361	219.8	455.4	381.111	383.118	147.053	521754	1	1	Tier 2								AAA00802000	CID:440851	NA	C05938	L-4-Hydroxyglutamate semialdehyde	0	40.2	0	0.8	0.721	0.739	0.326	0.351	0.368	0.486	0.565	0.665	0.302	0.323	0.334	0.986	1.054	1.074	1.038	1.012	0.985
H-456	235.9	484.2	381.112	383.118	147.053	110395	1	1	Tier 2								AAA00802000	CID:440851	NA	C05938	Isomer 2 of L-4-Hydroxyglutamate semialdehyde	0.29	69	0	1.17	1.202	1.092	0.506	0.561	0.602	0.508	0.444	0.559	0.723	0.766	0.889	0.665	0.709	0.719	1.168	1.12	1.108
C-1409	231.8	233	486.225	490.237	163.05	25660	1	2	Tier 2								AAA00801000	CID:440854	CAS:2485-33-8	C05947	L-erythro-4-Hydroxyglutamic acid - 2 tags / 4-Hydroxy-L-glutamic acid	3.61	35.3	0.3333	0.6125	0.3418	0.5486	1.492	1.573	1.822	0.906	0.942	1.085	2	2.022	1.928	0.2555	0.2567	0.2558	0.823	0.835	0.869
H-1711	415.4	787	338.106	340.111	104.047	7484.67	1	1	Tier 2								AAA01515000	CID:440864	CAS:3347-90-8	C05984	2-Hydroxybutanoic acid	0.2	41.9	0	1.667	1.496	1.549	1.878	1.625	1.841	1.114	1.093	1.111	1.564	1.71	2.548	0.688	0.744	0.56	1.112	1.61	1.263
C-1318	224.1	225.1	338.159	340.166	176.068	80424.4	1	1	Tier 2								AAA01482000	CID:440868	NA	C05994	2-Propylmalic acid	1.45	30.7	0.0556	1.974	1.814	2.266	1.6333	0.94	0.83	1.137	1.291	1.163	0.577	0.763	0.767	1.139	0.643	1.031	1.048	1.029	1.098
C-1107	205.6	206.4	310.127	312.135	148.036	83855.7	1	1	Tier 2								AFA00176000	CID:440889	NA	C06029	L-threo-3-Methylmalic acid / D-erythro-3-Methylmalic acid / D-threo-3-Methylmalic acid	4.16	17.5	0	0.485	0.541	0.509	1.442	1.353	1.361	3.189	3.126	3.252	0.573	0.751	0.561	0.481	0.494	0.433	0.99	1.067	1.069
C-149	106.2	105.1	339.155	341.161	177.064	23462.5	1	1	Tier 2								AFA00179000	CID:440894	NA	C06034	Isomer 1 of 4-Hydroxy-4-methylglutamic acid	0.2	26.1	0	0.603	0.284	0.467	3.653	1.226	1.232	1.016	1.2	1.049	0.744	0.967	0.862	0.292	0.253	0.264	0.611	0.593	0.649
C-1845	276.4	276.5	500.24	504.253	177.064	31672.5	1	2	Tier 2								AFA00179000	CID:440894	NA	C06034	4-Hydroxy-4-methylglutamic acid	1.45	68.5	0	0.278	0.334	0.334	1.533	1.354	1.191	1.154	1.367	1.66	1.162	1.303	1.217	0.36	0.37	0.418	0.785	0.752	0.713
C-684	166	166.5	343.127	345.135	181.036	9964	1	1	Tier 2								AAA01595000	CID:440898	CAS:7442-76-4	C06050	2-Methyl-3-hydroxy-5-formylpyridine-4-carboxylic acid	5.7	15	0.1111	0.482	0.248	0.423	1.479	0.994	1.089	6.5616	7.0217	1.36	0.661	0.732	0.698	0.269	0.279	0.246	0.991	0.94	0.879
C-2253	324.7	325.1	292.154	294.162	130.063	29141.6	1	1	Tier 2								ABA00608000	CID:440918	CAS:928-81-4	C06102	Adipate semialdehyde	0.06	31.2	0	0.54	0.569	0.635	1.039	1.354	1.35	2.252	2.077	2.169	0.826	0.822	0.777	0.172	0.267	0.244	0.932	0.926	0.941
A-925	283.1	567.1	506.148	508.154	272.089	765533	1	1	Tier 2								AAA00014000	CID:440936	CAS:497-76-7	C06186	Arbutin	0.64	166.4	0	0.335	0.116	0.178	1.209	1.284	1.024	1.169	1.103	0.949	0.633	0.676	0.692	0.771	0.832	0.749	0.663	0.687	0.693
A-1778	387.5	872.1	402.101	404.108	168.043	469249	1	1	Tier 2								AAA00937000	CID:440944	CAS:64700-73-8	C06207	2,6-Dihydroxyphenylacetic acid	0.74	7.6	0	0.601	0.778	0.912	0.776	0.923	0.765	0.264	0.266	0.297	0.374	0.365	0.395	0.764	0.683	0.625	0.828	0.827	0.831
A-509	224.1	430.9	395.127	397.134	161.069	4.58671e+06	1	1	Tier 2								AFA00181000	CID:440959	NA	C06234	4-Methyl-L-glutamic acid	0.36	7.5	0	0.943	0.95	0.908	1.204	1.196	1.285	1.386	1.357	1.291	1.879	1.938	1.924	0.411	0.372	0.359	1.014	1.034	1.018
A-608	240.1	464.1	395.127	397.134	161.069	1.85964e+06	1	1	Tier 2								AFA00181000	CID:440959	NA	C06234	Isomer 1 of 4-Methyl-L-glutamic acid	0.01	25.7	0	1.194	1.316	1.219	1.352	1.338	1.558	0.867	0.949	0.856	1.297	1.02	1.321	0.539	0.575	0.636	1.039	1.043	1.012
H-1731	418.1	792.2	390.101	392.106	156.043	20420.7	1	1	Tier 2								ABA00142000	CID:440977	NA	C06321	Isomer 1 of (1R,6S)-1,6-Dihydroxycyclohexa-2,4-diene-1-carboxylic acid	1.1	31.1	0	1.683	1.665	1.55	0.931	0.93	0.944	1.252	1.163	1.036	0.646	0.518	0.575	1.063	1.042	1.011	0.99	0.993	1.011
H-1837	430.3	816.6	390.101	392.107	156.043	137320	1	1	Tier 2								ABA00142000	CID:440977	NA	C06321	(1R,6S)-1,6-Dihydroxycyclohexa-2,4-diene-1-carboxylic acid	0.97	6.7	0	1.116	1.267	1.188	0.778	0.834	0.83	1.327	1.304	1.098	0.299	0.307	0.326	1.692	1.767	1.739	0.994	1.018	1.008
H-1982	447.2	848.6	390.101	392.107	156.043	30281.3	1	1	Tier 2								ABA00142000	CID:440977	NA	C06321	Isomer 2 of (1R,6S)-1,6-Dihydroxycyclohexa-2,4-diene-1-carboxylic acid	0.86	25.2	0	1.655	2.003	1.806	0.517	0.593	0.56	0.671	0.498	0.437	0.157	0.151	0.209	0.804	1.05	0.919	0.92	0.896	0.958
H-1562	395.6	748.8	394.051	396.056	159.993	6823.75	1	1	Tier 2								ABA00108000	CID:440980	CAS:150097-90-8	C06328	6-Chlorobenzene-1,2,4-triol	0.98	8.9	0.1667	1.628	1.753	1.772	0.237	0.249	0.214	0.244	0.2345	0.2296	0.533	0.53	0.517	0.86	0.755	0.886	0.996	1.222	1.081
A-178	149.3	253.2	394.143	396.149	160.085	1.05001e+06	1	1	Tier 2								AAA00610000	CID:441021	CAS:1190-46-1	C06442	N(gamma)-Acetyldiaminobutyric acid	0.1	101	0	1.615	1.486	1.427	0.828	0.824	0.823	1.459	1.592	1.409	1.502	1.404	1.535	0.077	0.061	0.073	1	0.983	1.056
H-3100	636.2	1361.1	333.103	335.109	198.089	4376.5	2	2	Tier 2								ABA00386000	CID:441088	NA	C06579	cis-2,3-Dihydroxy-2,3-dihydro-p-cumic acid	0.46	44.3	0	0.767	0.967	0.895	2.223	2.824	2.118	1.456	1.532	1.676	4.451	6.921	6.066	0.57	0.656	0.635	1.441	1.204	1.41
H-2011	451.3	856.3	404.117	406.123	170.058	40092.5	1	1	Tier 2								ABA00373000	CID:441156	CAS:60463-01-6	C06729	cis-1,2-Dihydroxy-4-methylcyclohexa-3,5-diene-1-carboxylic acid	1.16	16.5	0	1.478	1.656	1.578	0.649	0.633	0.612	1.723	1.646	1.669	0.212	0.224	0.238	0.075	0.074	0.064	1.033	1.008	0.971
K-1416	359.7	844.8	394.142	396.149	146.057	8073	1	1	Tier 2								ABA00394000	CID:441164	NA	C06762	4-Hydroxy-2-oxohexanoic acid	3.18	141.6	0.0556	0.427	0.797	0.82	1.6735	0.838	0.766	1.103	0.868	1.021	1.523	1.512	1.363	0.946	0.953	1.029	1.073	1.075	1.16
H-2714	557.6	1119	334.597	336.604	201.078	6163	2	2	Tier 2								ABA00357000	CID:441379	NA	C08061	2'-Aminobiphenyl-2,3-diol	1.14	66.8	0.1667	0.605	0.403	0.536	0.673	0.722	0.72	0.973	0.689	0.895	0.38	0.217	0.324	0.1668	0.173	0.1682	1.152	1.115	1.147
H-1204	346.6	662.6	495.179	497.186	261.121	25191.6	1	1	Tier 2								AFA00162000	CID:441467	CAS:534-67-8	C08334	Isomer 1 of Lotaustralin	1	47.8	0	0.628	0.599	0.566	0.817	0.821	0.889	1.594	1.558	1.725	1.09	0.882	1.079	0.362	0.342	0.336	1.102	1.095	1.07
H-1423	377.7	716.4	495.179	497.185	261.121	241684	1	1	Tier 2								AFA00162000	CID:441467	CAS:534-67-8	C08334	Lotaustralin	0.46	6	0	0.757	0.735	0.75	1.912	2.254	1.914	1.34	1.421	1.526	3.828	3.503	4.035	0.267	0.201	0.251	1.133	1.257	1.386
A-143	142	240.6	467.16	469.166	233.101	345898	1	1	Tier 2								AXA01329000	CID:44232358	NA		Isomer 1 of Threoninyl-Asparagine	0.26	76.2	0	0.878	0.98	0.931	0.747	0.778	0.77	0.994	1	0.943	0.876	0.854	0.871	0.431	0.515	0.507	0.915	0.865	0.918
A-3515	606.6	1568.9	330.613	332.62	193.11	923769	2	2	Tier 2								AXA00704000	CID:442356	CAS:89-31-6	C09640	(-)-Salsoline	0.81	144.8	0.1111	1.635	1.903	2.308	0.268	0.24	0.227	0.206	0.24	0.207	1.016	1.263	1.519	0.007	0.0063	0.0063	1.009	0.92	1.048
H-2330	495	958.6	470.128	472.133	236.07	7609	1	1	Tier 2								APA00853000	CID:44237182	NA	C17218	2-(4'-Methylthio)butylmalic acid	3.78	125.9	0.1667	2.346	2.695	2.761	0.342	0.537	0.411	0.635	0.804	0.597	0.7207	0.462	0.6815	0.5128	0.499	0.781	1.053	0.923	0.997
K-2699	531.3	1232.2	542.27	544.276	294.184	2426.67	1	1	Tier 2								APA00626000	CID:442793	CAS:23513-14-6	C10462	[6]-Gingerol	2.49	33.3	0	0.61	0.689	0.975	1.181	1.433	1.303	1.489	0.491	0.73	1.824	1.239	1.685	1.014	1.001	0.741	1.392	1.744	1.271
A-895	279.1	556.3	393.148	395.155	159.09	692022	1	1	Tier 2								APA00768000	CID:442999	CAS:131580-36-4	C10850	Isomer 1 of Calystegin A3	0.07	52	0	0.658	0.633	0.601	1.33	1.354	1.388	1.821	1.847	1.68	1.722	1.698	1.614	0.471	0.465	0.436	1.065	1.063	1.084
A-992	290.1	586.2	393.148	395.155	159.09	835519	1	1	Tier 2								APA00768000	CID:442999	CAS:131580-36-4	C10850	Calystegin A3	0.03	22.1	0	0.279	0.291	0.269	1.821	1.864	1.895	2.03	2.071	1.927	1.093	1.018	1.027	0.62	0.62	0.633	1.024	1.006	1.014
H-1852	433.6	822.9	419.163	421.17	185.105	9932.33	1	1	Tier 2								APA00773000	CID:443003	CAS:481-37-8	C10858	Isomer 1 of Ecgonine / Pseudoecgonine	1.59	166.6	0	0.507	0.548	0.55	4.421	4.536	4.108	1.571	1.707	1.415	6.019	6.921	5.612	0.43	0.4	0.361	0.997	1.111	1.094
H-2049	456.8	867.6	419.164	421.17	185.105	81703.7	1	1	Tier 2								APA00773000	CID:443003	CAS:481-37-8	C10858	Ecgonine / Pseudoecgonine	0.55	211.3	0	0.738	0.74	0.816	1.002	1.071	1.065	0.809	0.841	0.788	0.922	0.994	0.963	0.301	0.293	0.289	1.009	1.03	1.012
A-947	284.3	570.6	459.123	461.129	225.065	415321	1	1	Tier 2								AAA01682000	CID:443142	NA	C11355	4-Amino-4-deoxychorismic acid	1.66	169.4	0	0.151	0.204	0.216	1.864	2.113	2.052	1.492	1.608	1.666	1.475	1.292	1.47	0.509	0.491	0.538	0.986	0.835	1.042
C-3472	632.5	632.9	335.163	337.169	346.142	6384.5	2	2	Tier 2								APA00142000	CID:443462	NA	C11869	Gibberellin A34-catabolite	0.92	4.4	0	1.251	1.886	1.285	2.428	1.236	1.208	0.932	1.395	1	0.642	1.249	1.186	0.8	0.623	0.724	0.934	1.153	1.454
C-3110	458.6	459.7	492.243	494.248	330.151	8789.33	1	1	Tier 2								APA00139000	CID:443464	CAS:561-56-8	C11871	Gibberellin A5	9.66	45	0	0.502	0.505	0.687	0.549	0.614	0.56	0.559	0.551	0.714	0.505	0.52	0.784	0.363	0.383	0.451	0.374	0.522	0.517
A-20	86	141.6	413.137	415.144	179.079	6277614	1	1	Tier 2								APA00881000	CID:443709	NA	C12212	Isomer 1 of Kanosamine	1.2	113	0	0.721	0.679	0.654	1.043	1.091	1.092	0.248	0.237	0.229	3.054	3.164	3.114	0.318	0.212	0.338	1.031	1.083	1.033
A-59	103.9	174.7	413.138	415.144	179.079	1.70077e+07	1	1	Tier 2								APA00881000	CID:443709	NA	C12212	Kanosamine	0.23	79.9	0	0.551	0.561	0.569	1.041	1.089	1.024	0.159	0.167	0.144	2.3	1.806	1.736	1.351	1.345	1.339	1.002	1.007	1.005
A-1204	317.3	671	335.142	337.149	101.084	2.08734e+06	1	1	Tier 2								APA00767000	CID:443849	CAS:14049-15-1	C12455	5-Aminopentanal	1.16	29.4	0	0.273	0.286	0.272	1.415	1.435	1.46	1.118	1.057	1.044	0.541	0.568	0.577	2.04	2.021	1.961	1	0.998	0.979
K-2073	442.2	1025.4	438.185	440.191	190.1	5057	1	1	Tier 2								ABA00202000	CID:443853	CAS:54730-30-2	C12459	3-Dimethylallyl-4-hydroxybenzaldehyde	0.29	41.5	0.1667	0.573	0.65	0.714	0.845	0.454	0.465	0.6849	0.6564	0.6776	0.517	0.604	0.635	0.494	1.013	1.299	0.846	0.856	0.819
C-2336	336.2	336.6	331.129	333.136	169.038	8732	1	1	Tier 2								ABA00189000	CID:443861	CAS:3780-41-4	C12477	Isomer 1 of 3-Methylpyrrole-2,4-dicarboxylic acid	0.43	57.1	0	0.431	0.558	0.511	0.486	0.685	0.728	0.662	0.815	0.792	1.118	1.142	1.278	0.865	1.076	0.739	1.121	0.959	0.964
C-2465	352.4	352.8	331.129	333.136	169.037	19285.1	1	1	Tier 2								ABA00189000	CID:443861	CAS:3780-41-4	C12477	3-Methylpyrrole-2,4-dicarboxylic acid	0.42	73.3	0	0.114	0.17	0.153	1.196	2.189	2.254	3.907	4.469	4.708	1.768	1.492	1.92	0.447	0.48	0.392	1.118	1.234	1.152
K-533	222.3	574.6	442.087	444.094	194.002	14509	1	1	Tier 2								ABA00070000	CID:443963	NA	C12836	2-Chloro-3-oxoadipic acid	8.31	11.1	0	0.756	0.798	0.824	0.504	0.577	0.55	0.208	0.2	0.275	0.539	0.657	0.687	0.772	1.007	1.101	0.846	0.819	0.843
C-1091	205	205.8	365.17	367.177	203.078	20773	1	1	Tier 2								AAA00727A01	CID:443992	NA		N-Acetyl-L-2-Aminoadipic acid	3.1	48.3	0	1.482	1.18	1.302	2.194	1.525	1.696	1.236	1.355	1.565	2.187	2.222	2.325	1.668	2.628	1.872	1.25	1.19	1.322
A-2	76.9	118.5	449.115	451.122	215.057	832999	1	1	Tier 2								AAA01324000	CID:444183	CAS:33049-08-0	C01233	sn-Glycero-3-phosphoethanolamine	2.18	78	0	1.655	1.749	1.67	0.126	0.152	0.14	0.417	0.393	0.383	0.359	0.323	0.327	1.33	1.319	1.434	0.979	0.929	1.008
C-589	157.7	158.2	424.223	426.231	262.132	94928.4	1	1	Tier 2								AXA01259000	CID:444206	NA		Methionyl-Leucine	7.76	27.9	0	1.255	0.683	1.19	2.75	1.041	0.956	0.679	0.765	0.661	0.597	0.849	0.399	0.47	0.267	0.47	0.65	0.628	0.643
C-2293	330.9	331.3	439.187	443.2	116.011	10851.3	1	2	Tier 2								AAA00022000	CID:444972	CAS:110-17-8	C00122	Isomer 2 of Fumaric Acid	0.8	58.6	0	0.287	0.539	0.368	0.947	0.908	1.068	1.805	2.057	2.426	0.629	0.684	0.783	3.642	4.07	3.809	0.922	1.031	1.207
H-265	199.4	418	428.139	430.145	194.081	98658.4	1	1	Tier 2								AXA01819000	CID:445238	CAS:709-50-2		Methyl beta-D-glucopyranoside	3.62	89.2	0	0.578	0.515	0.59	1.531	1.389	1.448	1.958	1.572	1.878	1.643	1.816	1.82	1.061	0.982	1.006	1.08	1.08	1.094
H-2067	459.2	873.2	331.098	333.105	194.08	4106.67	2	2	Tier 2								AXA01819000	CID:445238	CAS:709-50-2		Isomer 1 of Methyl beta-D-glucopyranoside	1.72	37.1	0	1.224	1.346	1.87	1.848	1.28	1.961	2.394	1.082	2.974	2.507	2.362	3.634	1.481	1.516	1.472	1.009	1.078	0.958
H-3035	619.5	1306.9	369.101	371.106	270.086	5804.55	2	2	Tier 2								AXA02573000	CID:44572330	CAS:108352-70-1		3,5-Dimethoxy-2,7-phenanthrenediol	3.9	64.8	0.1111	1.131	1.418	1.069	0.434	0.554	0.402	0.412	0.301	0.477	0.258	0.2495	0.24	1.017	0.898	1.286	1.107	1.055	1.255
A-795	265.2	521	409.107	411.113	175.048	234906	1	1	Tier 2								AAA01706000	CID:135446206	CAS:69205-79-4	C15996	7-Cyano-7-carbaguanine	2.35	69.7	0	0.482	0.661	0.768	1.286	1.483	1.14	0.942	1.116	0.779	1.226	0.831	1.126	0.654	0.561	0.337	1.071	1.086	1.078
A-2060	420.3	1017.8	444.111	446.118	210.053	315278	1	1	Tier 2								APA00407000	CID:446834	CAS:1782-55-4	C05619	Isomer 1 of 5-Hydroxyferulic acid methyl ester	0.19	42.5	0	1.091	1.276	1.456	2.054	2.298	2.45	1.159	1.301	1.527	0.842	0.905	1	0.1	0.151	0.162	0.911	0.891	0.926
A-3259	568.2	1495	339.085	341.091	210.053	323588	2	2	Tier 2								APA00407000	CID:446834	CAS:1782-55-4	C05619	5-Hydroxyferulic acid methyl ester	0.32	136.8	0	1.33	1.308	1.415	0.924	0.566	0.528	0.758	0.607	0.786	0.355	0.523	0.475	0.139	0.082	0.23	0.922	0.972	0.992
H-1643	406.1	768.2	322.11	324.117	88.052	554006	1	1	Tier 2								AAA01530000	CID:447765	CAS:78183-56-9	C01769	(S)-Acetoin / (R)-Acetoin	1.41	8.3	0	1.791	1.693	1.635	0.331	0.323	0.374	0.27	0.227	0.275	0.221	0.223	0.232	0.43	0.33	0.3	1.08	1.109	1.14
C-1900	281.2	281.2	496.245	500.259	173.069	32842	1	2	Tier 2								AFA00184000	CID:447989	NA	C17366	(2S,5S)-trans-Carboxymethylproline	0.93	56.7	0	0.192	0.245	1.267	1.592	1.814	1.978	4.052	4.622	3.914	1.668	1.756	1.667	0.237	0.284	0.259	1.13	1.077	1.067
C-1508	240.9	242.1	310.165	312.171	148.073	233648	1	1	Tier 2								AAA00716000	CID:448154	NA	C06007	(R)-2,3-Dihydroxy-3-methylpentanoic acid	0.82	0.9	0	3.09	2.744	3.11	0.586	0.811	0.819	0.127	0.126	0.127	0.036	0.319	0.445	1.318	1.239	1.387	1.104	1.051	1.125
A-1412	343.4	741.3	348.09	350.097	114.032	220713	1	1	Tier 2								AXA02727000	CID:4564493	CAS:19322-27-1		Norfuraneol	0.56	2.2	0	0.598	0.456	0.458	1.174	1.134	0.974	4.12	4.033	3.434	1.443	1.437	1.179	0.554	0.504	0.571	1.41	1.224	1.415
A-2932	524.9	1389.2	358.11	360.118	124.052	1.84083e+06	1	1	Tier 2								AXA00216000	CID:460	CAS:90-05-1	C01502	Isomer 1 of Guaiacol	1.19	36.8	0	0.158	0.144	0.178	0.238	0.275	0.236	0.121	0.16	0.156	0.57	0.223	0.461	2.239	2.147	1.993	0.711	0.882	0.853
A-1189	315.7	666.6	337.085	339.092	103.027	4.20618e+06	1	1	Tier 2								AAA00589000	CID:46173085	NA	C20249	(Z)-3-Peroxyaminoacrylic acid	0.38	161.2	0	0.853	1.169	1.49	0.93	1.105	1.021	0.613	0.605	0.669	0.786	0.813	0.811	0.583	0.487	0.336	0.963	0.939	0.95
A-937	283.8	569.1	321.09	323.097	87.0319	749161	1	1	Tier 2								AAA00593000	CID:46173136	NA	C20253	Aminoacrylic acid	0.52	32.5	0	0.772	0.664	0.695	2.072	2	2.001	0.634	0.607	0.603	1.297	1.577	1.505	2.206	2.242	1.993	1.083	1.054	1.11
C-2836	411.1	411.9	535.206	539.22	212.031	24334.5	1	2	Tier 2								APA00408000	CID:46173728	NA	C04366	3-(2-Carboxyethenyl)-cis,cis-muconic acid	2.7	4	0	0.585	0.982	0.546	0.926	2.276	2.417	1.342	1.39	1.459	3	2.774	4.063	0.182	0.192	0.182	1.241	1.229	1.233
A-1671	376.7	845	813.196	817.209	346.087	193058	1	2	Tier 2								APA00986000	CID:46173764	CAS:4360-05-8	C07026	3'-Amino-3'-deoxy-AMP	9.33	188.2	0.1667	0.127	0.119	0.893	0.172	0.246	0.242	0.25	0.0787	0.0752	0.215	0.2266	0.171	0.284	0.358	0.293	1.068	0.981	0.995
H-380	223	461	395.127	397.134	161.069	105346	1	1	Tier 2								AAA01232000	CID:46173947	NA	C17581	Isomer 1 of 3-Amino-2,3-dideoxy-scyllo-inosose	0.82	90.3	0	0.858	0.904	1.008	0.303	0.283	0.294	0.514	0.522	0.539	0.318	0.46	0.264	1.546	1.275	1.309	0.933	0.953	0.92
H-585	258.2	523.8	395.127	397.134	161.069	1193385	1	1	Tier 2								AAA01232000	CID:46173947	NA	C17581	3-Amino-2,3-dideoxy-scyllo-inosose	0.31	153.1	0	1.343	1.477	1.581	0.34	0.308	0.361	0.491	0.453	0.53	0.181	0.231	0.247	0.487	0.483	0.487	1.067	1.088	1.087
H-662	270.9	546	395.127	397.134	161.069	1.03134e+06	1	1	Tier 2								AAA01232000	CID:46173947	NA	C17581	Isomer 2 of 3-Amino-2,3-dideoxy-scyllo-inosose	0.08	175.3	0	1.11	1.165	1.126	0.794	0.767	0.866	0.806	0.809	0.918	3.045	2.385	2.307	0.153	0.171	0.156	1.06	1.102	1.084
A-2942	526.5	1393.4	318.595	320.602	169.074	833931	2	2	Tier 2								AXA00232000	CID:4624	CAS:1199-18-4		6-Hydroxydopamine	0.21	41.5	0	0.126	0.719	0.303	2.651	3.515	3.044	1.371	1.345	1.502	1.759	1.954	1.63	0.402	0.353	0.405	1.091	1.027	1.122
K-931	292.2	718.4	356.106	358.113	108.021	503112	1	1	Tier 2								ABA00524000	CID:4650	CAS:106-51-4	C00472	p-Benzoquinone	0.41	75.8	0	0.839	0.868	0.869	0.533	0.583	0.587	0.135	0.142	0.191	0.899	0.923	0.993	0.848	0.966	0.92	0.983	0.966	0.988
H-1656	407.5	771.1	553.166	555.17	319.108	18227.2	1	1	Tier 2								AXA03788000	CID:46780103	NA		Salbutamol 4-O-sulfate	2.58	240.9	0.1667	1.113	0.9168	0.448	2.109	1.892	2.145	1.925	1.977	1.841	0.497	0.443	0.442	1.9138	1.2347	0.478	1.055	0.821	1.065
H-1890	438.4	831.8	553.164	555.17	319.106	4565	1	1	Tier 2								AXA03788000	CID:46780103	NA		Isomer 1 of Salbutamol 4-O-sulfate	5.75	180.2	0	1.023	0.641	1.133	2.537	2.311	1.97	1.746	1.498	1.662	1.081	1.073	1.073	0.412	0.335	0.41	1.182	0.975	1.062
H-2519	524.8	1037.5	553.166	555.172	319.107	10062.2	1	1	Tier 2								AXA03788000	CID:46780103	NA		Isomer 2 of Salbutamol 4-O-sulfate	2.96	25.5	0	0.204	0.177	0.223	2.795	2.757	3.034	0.874	0.881	0.676	1.308	1.447	1.748	0.495	0.513	0.466	0.886	1.012	1.006
A-1419	344.3	743.7	552.18	554.187	318.122	236516	1	1	Tier 2								AXA04054000	CID:46781165	CAS:88699-91-6		fluvoxamino acid	4.7	57.5	0	0.357	0.421	0.396	1.393	1.571	1.498	2.333	2.468	2.387	0.801	0.904	0.775	0.435	0.426	0.45	0.968	0.921	0.955
A-1377	338.7	728.7	493.248	495.254	259.19	153325	1	1	Tier 2								AXA01237000	CID:4682588	NA		Lysyl-Leucine	0.24	120.7	0	1.286	1.322	1.529	0.858	1.198	1.166	0.669	0.904	0.744	1.424	1.476	1.407	0.558	0.5	0.542	0.947	0.962	0.962
C-1910	282	282	334.128	336.135	172.037	49520.8	1	1	Tier 2								ABA00422000	CID:46829364	NA	C18306	5-Methylmaleylacetic acid	1.68	14.9	0	0.384	0.438	0.42	0.916	1.049	1.02	2.663	2.511	2.686	0.723	0.74	0.72	0.271	0.295	0.346	1.003	1.024	0.992
A-155	145	245.8	495.154	497.161	261.096	608872	1	1	Tier 2								AXA01051000	CID:471584	NA		Aspartyl-Glutamine	0.93	63.4	0	0.95	0.971	0.917	0.975	1.054	1.055	0.776	0.776	0.732	0.882	0.944	0.866	0.241	0.243	0.223	0.98	0.889	0.955
A-1271	325.9	694.1	441.111	443.118	207.053	578794	1	1	Tier 2								AAA00986000	CID:472	NA	C01252	Isomer 1 of 4-(2-Aminophenyl)-2,4-dioxobutanoic acid	0.14	30	0	0.824	0.88	0.787	0.21	0.213	0.202	0.322	0.27	0.291	0.107	0.102	0.147	3.259	2.915	2.831	1.095	0.985	1.073
A-1380	339.3	730.2	441.112	443.119	207.054	1.17041e+06	1	1	Tier 2								AAA00986000	CID:472	NA	C01252	4-(2-Aminophenyl)-2,4-dioxobutanoic acid	0.64	6.1	0.1667	0.072	0.093	0.082	0.039	0.037	0.033	5.268	6.174	5.258	0.261	0.269	0.268	3.2358	2.7855	2.8309	1.005	1.155	1.16
A-2224	436.6	1069.2	380.143	382.149	146.084	194696	1	1	Tier 2								AXA01716000	CID:472107	CAS:22259-53-6		1H-Indole-3-methanamine	0.18	158.6	0	1.98	1.865	1.815	1.67	1.307	1.177	0.817	0.56	0.668	1.798	1.535	1.273	2.194	2.307	2.011	1.44	1.784	1.443
K-1077	313.3	757.9	522.17	524.174	274.085	3483	1	1	Tier 2								APA00518000	CID:4788	CAS:60-82-2	C00774	Isomer 1 of Phloretin	1.37	112.7	0	0.678	0.673	0.78	0.629	1.308	1.317	0.959	1.102	1.091	0.974	0.805	0.672	1.04	0.849	0.885	0.892	1.043	1.05
K-1469	368.1	867.8	522.17	524.176	274.085	6003.5	1	1	Tier 2								APA00518000	CID:4788	CAS:60-82-2	C00774	Isomer 2 of Phloretin	0.91	2.7	0	0.822	0.716	0.95	0.757	0.881	0.68	0.748	0.715	0.756	0.808	0.882	0.814	0.373	0.47	0.439	0.888	0.937	0.9
K-1617	385.8	908.3	522.17	524.176	274.084	13052.8	1	1	Tier 2								APA00518000	CID:4788	CAS:60-82-2	C00774	Phloretin	0.54	37.8	0	0.927	0.969	1.019	0.543	0.791	0.613	0.619	0.159	0.657	0.439	0.492	0.419	0.395	0.375	0.381	1.044	0.944	0.958
K-1638	388.2	913.3	536.186	538.192	288.1	23468.4	1	1	Tier 2								AAA00309000	CID:479503	CAS:517-89-5	C17412	Shikonin	1.14	72.1	0	0.961	1.119	1.238	0.369	0.466	0.529	0.635	0.162	0.735	0.258	0.272	0.481	0.718	1.121	1.211	0.893	0.998	0.978
C-1781	269.5	269.8	280.118	282.124	118.026	138726	1	1	Tier 2								AAA00595000	CID:487	CAS:516-05-2	C02170	Methylmalonic acid	0.52	38.8	0	0.787	0.942	0.849	1.063	1.525	1.536	2.986	3.013	3.341	0.589	0.656	0.622	0.555	0.567	0.48	1.23	1.185	1.258
C-2023	295	295.1	280.118	282.125	118.026	33370.5	1	1	Tier 2								AAA00595000	CID:487	CAS:516-05-2	C02170	Isomer 1 of Methylmalonic acid	0.44	64.1	0	0.523	0.573	0.508	0.945	1.502	1.495	2.662	2.461	2.644	2.774	2.767	2.936	0.068	0.057	0.041	1.307	1.288	1.2
C-2438	348.4	348.9	278.137	280.144	116.046	12134.7	1	1	Tier 2								AAA00706000	CID:49	CAS:759-05-7	C00141	Isomer 1 of A-Ketoisovaleric Acid	5.38	18.1	0	1.4	1.844	1.085	0.916	1.225	1.073	1.893	1.853	1.849	0.842	0.961	0.847	0.973	0.979	0.976	1.286	1.168	1.192
H-2849	582.3	1189.3	502.227	504.234	268.168	3450	1	1	Tier 2								AXA03766000	CID:496630	NA		Deoxydihydro-artemisinin	1.72	174.8	0	0.482	0.623	0.687	0.606	0.642	0.637	1.002	0.914	0.675	1.298	1.502	1.577	0.993	0.989	0.893	0.798	0.932	0.93
A-747	258.9	506.6	432.195	434.202	198.137	301890	1	1	Tier 2								APA00781000	CID:49787007	CAS:20084-93-9	C06185	Slaframine	0.77	170.9	0	1.18	1.151	1.135	0.646	0.619	0.689	0.902	1.005	0.86	0.69	0.66	0.635	0.35	0.293	0.281	0.994	0.912	1.01
A-1222	319.8	677.6	432.195	434.202	198.137	193570	1	1	Tier 2								APA00781000	CID:49787007	CAS:20084-93-9	C06185	Isomer 1 of Slaframine	0.67	0.1	0	0.698	0.77	0.675	1.882	1.319	1.265	1.382	1.401	1.291	0.955	0.836	0.771	1.335	1.316	1.174	1.144	1.026	1.297
A-2423	457.2	1131.3	639.144	643.158	172.035	174850	1	2	Tier 2								ABA00595000	CID:49787041	NA	C18318	cis,cis-2,4-Dihydroxy-5-methyl-6-oxo-2,4-hexadienoic acid	3.71	123.8	0	0.077	0.046	0.054	3.469	3.979	4.333	1.591	1.655	1.827	1.51	1.603	1.771	0.66	0.588	0.578	1.036	0.965	1.059
A-3644	635.5	1626.1	339.103	341.11	210.089	138190	2	2	Tier 2								AXA01435000	CID:49831816	NA		3,4-Dihydroxyphenylvaleric acid	0.11	35.8	0	1.368	1.33	1.422	0.879	1.122	0.744	0.79	0.651	0.457	0.383	0.508	0.896	0.157	0.259	0.346	0.899	0.95	1.015
A-1211	319	675.7	381.148	383.155	147.09	5.64994e+06	1	1	Tier 2								AFA00152000	CID:49852348	NA	C20310	N-Hydroxy-L-isoleucine	0.58	100.9	0	1.525	1.574	1.52	0.185	0.18	0.178	0.092	0.115	0.111	0.102	0.089	0.09	0.947	0.96	0.947	0.938	1	0.869
A-1599	368.4	834	306.601	308.608	145.085	178618	2	2	Tier 2								AAA00769000	CID:500	CAS:463-00-3	C01035	Isomer 1 of 4-Guanidinobutanoic acid	0.3	60.2	0	2.019	2.343	2.295	0.232	0.25	0.248	0.365	0.313	0.305	0.655	0.794	0.791	0.254	0.392	0.126	0.901	1.113	1.015
A-3560	614.5	1585.2	337.087	339.094	206.058	176828	2	2	Tier 2								AXA01567000	CID:5036604	CAS:491-48-5		Eugenitol	0.13	136.4	0	1.088	1.121	1.161	0.749	0.611	0.595	1.346	1.384	1.158	0.404	0.554	0.45	0.132	0.157	0.208	0.883	0.922	1.017
H-2625	542.2	1081.6	445.12	447.127	211.062	17529.6	1	1	Tier 2								AXA01942000	CID:504068	CAS:20323-67-5		Mukonal	4.04	220.5	0	0.702	0.822	0.917	0.746	0.868	0.788	0.47	0.554	0.504	0.343	0.318	0.365	1.022	1.117	1.202	1.019	0.959	1.082
H-2908	594.2	1224.9	289.077	291.083	110.037	31805.1	2	2	Tier 2								ABA00156000	CID:5054	CAS:108-46-3	C01751	Resorcinol	0.46	9.4	0	0.561	0.557	0.563	0.696	0.88	0.928	1.474	1.699	1.715	2.32	2.22	2.458	0.051	0.038	0.038	1.07	1.122	1.045
A-2567	475.4	1224.5	367.112	369.118	133.053	457512	1	1	Tier 2								AAA00977000	CID:50591	CAS:480-93-3	C05658	Indoxyl	1.3	161.6	0	0.492	0.457	0.494	1.145	1.286	1.325	0.36	0.397	0.35	2.376	2.217	2.031	1.744	1.69	1.63	1.127	1.152	1.125
H-1432	378.7	718.1	512.221	514.228	278.163	62110	1	1	Tier 2								AXA04239000	CID:5087	NA		keratan sulfate I	0.7	123.5	0	1.118	1.04	1.169	0.775	0.78	0.79	0.427	0.426	0.468	0.949	0.957	1.035	1.058	1.044	1.09	1.055	1.029	0.995
C-1476	238.1	239.3	322.128	324.135	160.037	113754	1	1	Tier 2								AAA00094000	CID:50986246	NA	C20781	2,4-Diketo-3-deoxy-L-fuconic acid	0.48	3.2	0	0.577	0.562	0.585	0.99	1.327	1.243	1.555	1.634	1.684	0.348	0.434	0.4	1.008	1.118	0.913	1.134	1.126	1.219
C-1145	208.3	209.1	308.113	310.121	146.021	26800.5	1	1	Tier 2								AAA00030000	CID:51	CAS:328-50-7	C00026	Isomer 1 of Alpha-Ketoglutaric Acid	0.6	2	0	0.647	0.558	0.714	1.143	1.008	1.02	1.824	1.798	1.769	0.805	0.912	0.765	0.693	0.716	0.621	0.992	1.002	0.924
A-36	93.5	156.7	501.154	503.161	267.095	167142	1	1	Tier 2								AXA00132000	CID:513472	CAS:114-04-5	C06469	Neuraminic acid	0.12	40.4	0	0.305	0.278	0.302	1.253	1.265	1.399	0.778	0.815	0.752	2.78	2.741	2.672	0.93	0.868	0.951	0.975	0.929	1.005
H-865	302.3	598.9	407.164	409.17	173.106	229274	1	1	Tier 2								APA00789000	CID:51683	CAS:72741-87-8	C10173	Swainsonine	0.78	241.1	0	1.73	1.564	1.878	0.334	0.27	0.32	0.747	0.794	0.754	0.348	0.323	0.339	0.195	0.224	0.107	0.877	0.883	0.934
A-542	228.9	440.5	348.138	350.144	114.079	1.12027e+07	1	1	Tier 2								AXA00006000	CID:5200225	CAS:1892-22-4		3-Amino-2-piperidone	0.66	182.9	0	0.268	0.27	0.279	1.562	1.61	1.598	1.126	1.13	1.046	1.341	1.27	1.289	1.045	1.058	0.996	0.997	0.994	0.999
A-753	260	509.2	348.138	350.145	114.08	220083	1	1	Tier 2								AXA00006000	CID:5200225	CAS:1892-22-4		Isomer 1 of 3-Amino-2-piperidone	0.92	114.2	0	1.132	1.047	1.013	1.427	1.291	1.285	1.186	1.145	1.048	1.626	1.477	1.493	0.471	0.458	0.446	0.972	1.006	1.005
H-3045	623.4	1319.4	404.19	406.198	170.132	5074.5	1	1	Tier 2								AXA03477000	CID:522417	CAS:23007-34-3		(+)-6-Hydroxy-2,6-dimethyl-7-octen-4-one	3.1	84.3	0.1111	1.438	1.169	1.677	0.421	0.402	0.492	0.728	0.612	0.459	0.138	0.1702	0.1181	0.489	0.598	0.703	0.932	0.958	0.871
K-1464	367.3	865.5	359.153	361.16	111.068	309155	1	1	Tier 2								AXA02415000	CID:522834	CAS:85213-22-5		5-Acetyl-3,4-dihydro-2H-pyrrole	1.05	64.8	0.2778	4.394	4.719	5.046	0.098	0.105	0.119	0.081	0.0694	0.09	0.0761	0.0775	0.0748	0.0545	0.08	0.078	0.903	0.925	0.894
A-1554	362.8	826.6	480.159	482.166	246.1	2.009e+06	1	1	Tier 2								AXA01298000	CID:5233577	NA		Isomer 1 of Prolyl-Methionine	7.09	128.2	0	0.707	0.734	0.734	1.773	2.549	2.062	1.085	1.21	1.068	1.108	1.071	1.074	0.645	0.592	0.607	1.139	1.045	1.034
A-1732	382.4	858.5	480.159	482.166	246.101	350652	1	1	Tier 2								AXA01298000	CID:5233577	NA		Isomer 2 of Prolyl-Methionine	6.61	160.1	0	0.489	0.489	0.551	1.033	0.97	1.148	1.015	0.938	0.893	1.012	0.859	0.947	0.879	0.889	0.887	0.928	1.028	1.046
A-848	273	539.4	436.191	438.197	202.132	441310	1	1	Tier 2								AXA01185000	CID:5246009	NA		Isomer 1 of Isoleucyl-Alanine	1.11	39	0	1.519	1.314	1.08	1.142	1.168	1.002	1.918	1.53	1.829	1.424	1.526	1.336	0.074	0.133	0.065	0.876	0.939	0.94
K-2169	454.6	1055.3	466.143	468.149	218.057	7437.67	1	1	Tier 2								AXA02214000	CID:5276616	CAS:1589-92-0		8-Hydroxy-2-methoxy-6-methyl-1,4-naphthoquinone	0.97	108	0	1.309	1.214	1.207	1.599	1.268	1.344	0.8	0.809	0.868	1.582	1.348	1.271	0.99	1.19	1.207	1.388	1.364	1.313
A-1973	410.2	982	348.09	350.097	114.032	1.47288e+06	1	1	Tier 2								AAA00919000	CID:5280361	CAS:159694-16-3	C00596	Isomer 1 of 2-Hydroxy-2,4-pentadienoic acid	0.81	85.7	0	0.585	0.702	0.674	1.863	1.657	1.799	2.079	2.189	2.124	1.565	1.868	1.934	0.361	0.337	0.357	0.983	1.025	0.945
A-2128	426.2	1038.9	348.09	350.096	114.032	2.59443e+06	1	1	Tier 2								AAA00919000	CID:5280361	CAS:159694-16-3	C00596	2-Hydroxy-2,4-pentadienoic acid	0.08	142.6	0	1.144	1.039	1.014	2.153	1.828	2.195	0.983	1.031	0.876	1.562	1.546	1.973	0.587	0.562	0.534	0.791	0.888	0.918
A-1571	364.5	828.8	376.085	378.091	142.026	227946	1	1	Tier 2								ABA00099000	CID:5280366	CAS:3270-98-2	C00682	2-Hydroxymuconate semialdehyde	0.05	8.6	0	0.723	0.571	0.716	0.845	0.909	1.037	0.914	0.588	1.407	1.743	1.765	2.01	0.582	0.709	0.447	1.231	0.847	0.97
K-2564	516.8	1197.7	334.109	336.115	172.048	8958.67	2	2	Tier 2								AXA00254000	CID:5280374	CAS:58-27-5	C05377	Menadione	6.32	45.4	0.2222	8.8204	9.4368	7.0854	0.644	0.623	0.767	0.473	0.41	9.4384	0.76	0.654	0.652	2.639	2.236	1.965	1.116	1.181	1.178
C-1452	236.2	237.4	362.123	364.131	200.032	24431	1	1	Tier 2								AAA00860I01	CID:5280393	CAS:5698-52-2	C01036	4-Maleylacetoacetic acid / 4-Fumarylacetoacetic acid	0.13	11.5	0	0.297	0.334	0.384	1.752	1.956	1.886	1.547	1.638	1.588	2.877	2.729	2.687	0.141	0.167	0.146	0.948	1.099	1.204
H-3029	617.3	1299.7	405.114	407.119	342.111	4231	2	2	Tier 2								ABA00221000	CID:5280401	CAS:73679-08-0	C01121	Streptidine 6-phosphate	6.65	43.9	0.3889	0.817	0.7224	0.7295	0.145	0.383	0.315	0.574	0.4716	0.636	0.3545	0.3861	0.0723	0.17	0.41	0.3767	1.023	0.841	0.981
C-1087	204.5	205.3	348.108	350.115	186.016	9750	1	1	Tier 2								ABA00128000	CID:5280404	CAS:1116-26-3	C01163	3-Carboxy-cis,cis-muconic acid	0.8	3.8	0	0.365	0.198	0.403	2.34	0.889	0.831	1.309	1.426	1.198	0.606	0.739	0.553	1.017	0.872	1.066	0.676	0.691	0.661
K-1568	380.9	898.3	466.143	468.151	218.058	11448.8	1	1	Tier 2								ABA00360000	CID:5280419	NA	C01273	2-Hydroxy-6-oxo-6-phenylhexa-2,4-dienoic acid	0.3	32.7	0	0.978	0.914	1.076	0.622	0.622	0.592	0.431	0.297	0.565	0.945	0.926	0.862	0.663	0.918	0.867	1.169	1.062	1.163
C-791	175.1	175.7	277.118	279.125	115.027	32549.3	1	1	Tier 2								AAA01633000	CID:5280451	CAS:557-24-4	C01596	Maleamic acid	0.78	6.2	0	0.875	0.929	1.089	1.467	1.48	1.62	0.377	0.495	0.547	0.895	0.993	0.933	1.989	2.153	1.794	1.125	0.884	1.163
A-2527	470.6	1199.8	426.1	428.107	192.042	183253	1	1	Tier 2								APA00421000	CID:5280460	CAS:92-61-5	C01752	Scopoletin	0.55	31.7	0.0556	2.129	2.399	1.842	1.134	0.8	0.831	2.719	3.265	3.709	0.953	0.921	0.823	0.273	0.133	0.1	0.958	1.066	1.039
C-2389	342.2	342.7	453.202	457.216	130.027	373524	1	2	Tier 2								AXA00072000	CID:5280498	CAS:1724-02-3	C02214	Glutaconic acid	0.64	54.6	0	1.034	1.326	1.006	0.658	1.099	1.088	0.668	0.648	0.723	0.488	0.447	0.54	0.486	0.564	0.471	1.16	1.123	1.158
A-1074	302.5	623.5	391.095	393.101	157.036	2.67166e+06	1	1	Tier 2								AAA00995000	CID:5280499	NA	C02220	2-Aminomuconic acid	3.13	22.2	0	1.293	1.284	1.193	0.239	0.284	0.283	0.54	0.524	0.504	0.249	0.206	0.215	1.771	1.83	1.818	1.128	1.117	1.11
K-548	224.6	579	406.107	408.114	158.022	17253.7	1	1	Tier 2								ABA00057000	CID:5280500	CAS:24740-88-3	C02222	2-Maleylacetic acid	0.47	6.8	0	0.38	0.357	0.39	0.717	0.731	0.82	1.01	0.926	1.078	1.268	1.201	1.312	0.233	0.269	0.229	0.907	1.005	0.934
A-2561	474.7	1220.5	444.148	446.155	210.09	962463	1	1	Tier 2								APA00416000	CID:5280507	CAS:537-33-7	C02325	Sinapyl alcohol	1.53	11.9	0	2.819	2.481	2.644	0.626	0.71	0.569	0.187	0.304	0.37	0.113	0.101	0.082	0.823	0.868	1.388	0.968	0.915	0.975
C-2266	326.8	327.2	320.149	322.156	158.057	19658	1	1	Tier 2								AAA00720000	CID:5280533	CAS:7596-39-6	C02631	2-Isopropylmaleic acid	2.02	10.7	0	0.733	0.992	0.905	0.475	0.981	0.818	1.494	1.323	1.638	0.315	0.367	0.384	0.259	0.211	0.205	1.217	1.196	1.187
A-2465	463.3	1162.6	412.122	414.128	178.063	166739	1	1	Tier 2								APA00440000	CID:5280536	CAS:458-36-6	C02666	Coniferyl aldehyde	1.11	81.6	0	0.89	0.659	0.874	0.802	0.948	0.95	2.662	2.689	2.827	0.433	0.428	0.468	0.414	0.369	0.405	1.335	1.073	1.134
A-3290	572.2	1502.3	359.124	361.131	250.132	866942	2	2	Tier 2								AXA01777000	CID:5280559	CAS:29554-26-5	C03002	Paucine	0.11	90	0	1.602	1.665	1.861	1.307	2.309	0.267	0.244	0.247	0.235	0.229	0.263	0.255	1.04	0.948	1.003	0.97	1.049	1.016
K-204	145.6	431.8	406.108	408.117	158.022	9065.43	1	1	Tier 2								AAA01034000	CID:5280595	NA	C03453	gamma-Oxalocrotonic acid	2.15	123.3	0	0.714	0.72	0.825	1.127	0.994	1.054	2.098	1.578	1.62	1.468	1.247	1.293	0.213	0.277	0.277	0.791	0.865	0.859
K-295	169	466.4	396.12	398.123	148.035	37774	1	1	Tier 2								AAA00123I01	CID:5280626	CAS:53857-83-3	C03826	2-Dehydro-3-deoxy-D-xylonic acid / 2-Dehydro-3-deoxy-L-arabinonic acid	5.61	66.5	0.1667	0.552	0.547	0.649	1.003	0.9	1.064	0.7	0.815	0.798	0.889	0.886	0.951	0.4855	0.4669	0.4584	0.861	0.857	0.892
C-2655	384.1	384.8	256.107	258.114	188.032	74491.1	2	2	Tier 2								AFA00132000	CID:5280640	CAS:7279-64-3	C04002	(Z)-But-1-ene-1,2,4-tricarboxylic acid	0.84	23.5	0	0.721	0.925	0.67	0.592	1.048	1.079	1.824	1.814	1.508	0.634	0.622	0.734	0.461	0.545	0.437	1.006	0.98	0.934
K-127	123.7	407.7	434.105	436.111	186.02	5482.8	1	1	Tier 2								ABA00125000	CID:5280688	CAS:28345-81-5	C04484	4-Carboxy-2-hydroxymuconate semialdehyde	8.32	131.6	0	0.572	0.506	0.523	0.535	0.473	0.57	0.264	0.27	0.309	0.405	0.428	0.428	1.829	1.288	1.284	0.8	0.702	0.826
C-2170	313.4	313.6	540.234	544.247	217.058	6831.33	1	2	Tier 2								AAA01603000	CID:5280716	NA	C04690	2-(Hydroxymethyl)-3-(acetamidomethylene)succinic acid	0.31	41.5	0.1111	0.441	0.526	0.3159	1.285	1.862	1.731	3.796	3.756	4.091	2.582	2.758	2.705	0.49	0.564	0.449	1.241	1.05	1.32
A-1448	347.7	752.9	406.095	408.102	172.037	356156	1	1	Tier 2								AAA00859000	CID:5280801	NA	C05600	2-Hydroxyhepta-2,4-dienedioic acid	0.73	14	0	1.188	1.302	1.272	1.636	1.655	1.156	0.993	0.924	1.091	0.504	0.582	0.471	0.337	0.316	0.344	0.992	1.097	1.075
A-2776	505.1	1332.5	442.132	444.139	208.074	216956	1	1	Tier 2								APA00420000	CID:5280802	CAS:4206-58-0	C05610	Sinapoyl aldehyde	0.86	15	0	0.055	0.058	0.037	1.716	1.695	1.565	1.866	1.824	1.762	1.987	1.788	2.001	0.253	0.286	0.236	1.055	0.91	0.921
C-790	175.1	175.6	455.228	459.242	132.053	776974	1	2	Tier 2								AAA01787000	CID:5280816	NA	C05786	(3Z)-Phycocyanobilin	5.31	71	0	0.877	0.921	0.989	1.303	1.529	1.585	0.385	0.391	0.432	0.924	0.923	0.955	1.867	1.874	1.676	1.133	1.104	1.102
C-2963	428.8	429.7	446.237	450.249	123.061	37781	1	2	Tier 2								AAA01404000	CID:5280938	CAS:83851-42-7	C06462	Leukotriene F4	9.89	31.1	0	0.394	0.802	0.387	0.318	0.576	0.578	1.354	1.571	2.283	1.306	1.05	1.984	2.23	2.958	1.676	1	1.082	1.056
A-1679	377.6	846.2	376.085	378.091	142.027	652739	1	1	Tier 2								ABA00058000	CID:5280969	CAS:114828-85-2	C06603	Isomer 1 of cis,cis-4-Hydroxymuconic semialdehyde	0.07	11.3	0	0.758	0.673	0.862	1.09	1.205	1.191	0.362	0.465	0.474	1.219	1.056	1.509	1.491	1.367	1.104	0.93	0.947	0.949
A-1722	381.5	856.2	376.085	378.091	142.027	576010	1	1	Tier 2								ABA00058000	CID:5280969	CAS:114828-85-2	C06603	Isomer 2 of cis,cis-4-Hydroxymuconic semialdehyde	0.53	1.3	0	0.838	0.753	0.9	1.081	1.232	1.217	0.362	0.42	0.455	1.093	1.582	1.226	1.469	1.341	1.198	0.942	0.952	0.959
A-2056	419.5	1015.2	376.085	378.092	142.027	5.84811e+06	1	1	Tier 2								ABA00058000	CID:5280969	CAS:114828-85-2	C06603	cis,cis-4-Hydroxymuconic semialdehyde	0.59	157.7	0	1.445	1	1.126	1.093	1.082	1.14	0.134	0.136	0.126	1.919	1.943	2.224	1.258	1.243	1.061	1.019	1.097	1.026
K-590	231.7	593.1	362.116	364.122	114.03	43772.4	1	1	Tier 2								ABA00101000	CID:5281015	NA	C07091	Isomer 1 of cis-Acetylacrylic acid	3.49	110.3	0.1667	0.3818	0.4085	0.4055	1.159	1.377	1.334	1.66	1.478	1.771	1.2	1.228	1.337	0.349	0.486	0.532	0.799	0.784	0.831
K-767	264.5	658.2	362.116	364.123	114.031	133357	1	1	Tier 2								ABA00101000	CID:5281015	NA	C07091	cis-Acetylacrylic acid	2.32	45.2	0	1.048	1.009	1.186	1.235	1.185	1.258	1.139	1.381	1.474	1.143	1.12	1.372	0.212	0.274	0.291	0.979	1.016	1.046
H-2280	488.3	940.9	467.127	469.134	233.069	238907	1	1	Tier 2								ABA00358000	CID:5281097	NA	C08062	2-Hydroxy-6-oxo-(2'-aminophenyl)-hexa-2,4-dienoic acid	0.88	2.8	0	0.179	0.151	0.177	1.466	1.578	1.746	1.327	1.54	1.341	0.312	0.354	0.37	0.501	0.57	0.554	0.874	0.811	0.92
H-2399	506.3	988.5	467.127	469.134	233.069	5208	1	1	Tier 2								ABA00358000	CID:5281097	NA	C08062	Isomer 1 of 2-Hydroxy-6-oxo-(2'-aminophenyl)-hexa-2,4-dienoic acid	0.3	50.4	0.1667	0.316	0.506	0.619	0.692	0.702	0.847	1.625	1.381	1.413	0.295	0.3314	0.3358	0.465	0.449	0.479	0.778	0.857	0.862
K-1724	400.2	938	458.211	460.217	210.125	57916	1	1	Tier 2								AAA01432000	CID:5281166	CAS:6894-38-8	C08491	(-)-Jasmonic acid / (+)-7-Isojasmonic acid	0.57	17.5	0	0.079	0.057	0.058	2.378	2.355	2.327	2.149	2.251	1.991	1.698	1.809	1.701	0.299	0.278	0.257	1.021	0.981	1.003
A-2398	454.5	1117.6	396.09	398.096	162.032	140392	1	1	Tier 2								AXA04524000	CID:5281426	CAS:93-35-6	C09315	Umbelliferone	0.68	23.3	0.3333	1.458	1.358	1.506	0.482	0.357	0.556	0.514	0.546	0.748	0.4133	0.4617	0.5613	0.0692	0.0834	0.0887	0.904	0.9	0.936
A-3034	539.6	1427.5	366.132	368.139	264.148	314614	2	2	Tier 2								AAA00784000	CID:5281796	CAS:501-13-3	C10497	Isomer 1 of Feruloylputrescine	0.5	85	0	0.423	0.354	0.399	0.183	0.135	0.109	2.104	2.415	2.291	0.27	0.399	0.22	3.191	2.797	2.587	1.124	1.097	1.001
A-3406	588.7	1532.6	366.132	368.139	264.147	486180	2	2	Tier 2								AAA00784000	CID:5281796	CAS:501-13-3	C10497	Feruloylputrescine	0.33	20.1	0	1.286	1.23	1.266	0.257	0.194	0.215	0.442	0.462	0.444	0.37	0.491	0.318	0.914	0.839	0.802	0.906	0.948	0.957
A-3552	613.6	1583.4	316.082	318.089	164.048	347451	2	2	Tier 2								APA00439000	CID:5281871	CAS:68149-78-0	C10945	Caffeic aldehyde	0.69	123.8	0	0.562	0.568	0.606	0.978	0.934	0.781	1.743	1.889	1.845	0.623	0.81	0.864	0.75	0.548	0.652	0.981	0.978	1.041
K-2458	501.9	1162.4	472.227	474.234	224.142	5124.17	1	1	Tier 2								AAA01431000	CID:5281929	CAS:1211-29-6	C11512	Methyl jasmonic acid / (+)-7-Isomethyljasmonic acid	0.98	74.4	0.1667	0.2237	0.2393	0.2376	1.481	1.371	1.613	1.357	1.214	1.191	1.1	1.065	1.192	0.253	0.285	0.277	0.86	0.898	0.742
A-3679	641.5	1637.5	331.087	333.094	194.058	157363	2	2	Tier 2								APA00422000	CID:5282094	CAS:249647-14-1	C12204	5-Hydroxyconiferaldehyde	0.33	81.9	0	2.554	3.198	2.594	3.013	1.4	0.855	1.219	0.487	0.881	4.427	2.686	2.017	1.829	0.616	1.613	1.678	1.717	2.771
H-1597	399.9	756.7	430.132	432.139	196.074	145193	1	1	Tier 2								APA00414000	CID:5282095	CAS:1782-47-4	C12205	5-Hydroxyconiferyl alcohol	0.39	7.9	0	0.473	0.506	1.141	0.425	0.401	0.398	2.312	2.161	2.202	0.412	0.435	0.475	0.154	1.158	0.163	1.317	1.013	1.098
H-2904	592.4	1219.5	324.079	326.086	180.041	12248.7	2	2	Tier 2								AAA00921000	CID:5282146	CAS:31082-90-3	C12623	trans-2,3-Dihydroxycinnamic acid	1.47	2.4	0	0.641	0.785	0.749	0.463	0.393	0.46	1.79	1.742	1.909	0.256	0.187	0.283	0.095	0.081	0.072	0.676	0.628	0.777
A-3687	644.2	1642.6	628.157	632.17	161.047	379111	1	2	Tier 2								APA00619000	CID:5282167	CAS:38681-85-5	C12668	Quercetin 3-O-beta-D-glucosyl-(1->2)-beta-D-glucosyl-(1->2)-beta-D-glucoside	3.73	107.9	0	1.261	0.731	0.842	1.882	1.247	1.388	1.069	1.307	1.2	1.104	1.379	1.428	1.492	0.857	0.845	0.997	0.95	1.057
C-2714	393	393.7	494.348	496.355	332.256	12094.9	1	1	Tier 2								APA00003000	CID:5282938	CAS:496-86-6	C19621	Isomer 1 of 9,10,18-Trihydroxystearic acid	0.07	9.9	0	0.212	0.128	0.642	0.207	0.411	0.426	4.545	4.567	4.598	0.966	1.167	1.086	0.1	0.09	0.074	1.414	1.423	1.288
C-2953	427.2	428.1	494.348	496.355	332.256	30600	1	1	Tier 2								APA00003000	CID:5282938	CAS:496-86-6	C19621	9,10,18-Trihydroxystearic acid	0.07	44.3	0.1667	0.749	1.063	0.819	1.121	1.618	1.819	1.413	1.378	1.604	2.591	2.612	2.714	0.0279	0.0224	0.0349	1.181	1.218	1.246
K-2910	558.2	1285.9	388.206	390.214	140.12	37447.2	1	1	Tier 2								AXA02401000	CID:5283335	CAS:2463-53-8		2-Nonenal	1.15	36.9	0	0.66	0.631	0.699	1.079	0.877	1.065	0.926	0.953	0.857	1.12	1.003	0.968	0.852	0.757	0.873	0.824	0.827	0.907
K-802	269.4	667.9	488.149	490.156	240.064	9210	1	1	Tier 2								AAA00281000	CID:5287432	NA	C05817	(1R,6R)-6-Hydroxy-2-succinylcyclohexa-2,4-diene-1-carboxylic acid	0.58	108.8	0	0.753	0.881	0.904	0.856	0.776	0.929	0.818	0.793	0.669	0.994	0.89	1.068	1.291	1.214	1.145	1.006	0.95	1.064
H-365	220.6	456.9	480.179	482.186	246.121	90177.1	1	1	Tier 2								AAA01225000	CID:52940203	NA	C20424	2,4-Diacetamido-2,4,6-trideoxy-D-mannopyranose / 2,4-Bis(acetamido)-2,4,6-trideoxy-beta-L-altropyranose	1.5	198.6	0	1.107	1.021	1.069	0.611	0.668	0.673	0.785	0.836	0.737	0.764	0.809	0.806	1.004	0.975	0.94	0.979	0.968	1.042
H-445	233.6	480	480.18	482.187	246.122	29780	1	1	Tier 2								AAA01225000	CID:52940203	NA	C20424	Isomer 1 of 2,4-Diacetamido-2,4,6-trideoxy-D-mannopyranose / 2,4-Bis(acetamido)-2,4,6-trideoxy-beta-L-altropyranose	0.23	175.5	0	0.72	0.775	0.78	0.864	1.009	0.987	1.199	1.211	1.134	0.842	0.856	0.789	0.909	0.927	0.942	0.993	1.034	1.061
H-678	273.1	549.7	480.18	482.186	246.122	11920.4	1	1	Tier 2								AAA01225000	CID:52940203	NA	C20424	Isomer 2 of 2,4-Diacetamido-2,4,6-trideoxy-D-mannopyranose / 2,4-Bis(acetamido)-2,4,6-trideoxy-beta-L-altropyranose	0.29	105.8	0	0.932	1.065	0.93	0.479	0.504	0.477	0.775	0.878	0.828	0.807	1.04	1.326	1.197	1.319	1.01	1.179	1.104	1.168
K-1680	393.9	925	406.144	408.15	158.058	21457	1	1	Tier 2								AXA00076000	CID:5312	CAS:51568-18-4		Succinylacetone	1.32	143.7	0	0.726	0.702	0.728	0.698	0.701	0.936	0.537	0.646	0.662	0.417	0.428	0.44	1.163	0.907	0.966	0.888	0.994	0.853
K-2033	436.8	1012.3	327.113	329.118	158.055	7651	2	2	Tier 2								AXA00076000	CID:5312	CAS:51568-18-4		Isomer 1 of Succinylacetone	5.01	14.9	0	1.283	1.377	1.335	1.09	1.224	1.068	1.293	1.092	2.001	1.399	2.674	1.617	0.743	0.872	0.826	1.05	1.16	1.13
H-2088	462.5	880.6	398.142	400.148	164.084	9434.4	1	1	Tier 2								AXA03077000	CID:5314180	CAS:53484-50-7		3-(4-Methoxyphenyl)-2-propen-1-ol	0.45	81	0	0.735	0.92	0.771	0.547	0.655	0.581	0.151	0.225	0.124	0.189	0.248	0.21	0.645	0.501	0.526	0.921	0.931	1.018
A-834	270.6	533.2	349.122	351.128	115.064	425176	1	1	Tier 2								AXA02077000	CID:5318003	CAS:65370-67-4		4-Amino-2-methylenebutanoic acid	0.59	47.6	0	0.617	0.724	0.885	1.239	1.228	1.308	1.007	1.02	0.893	0.824	0.899	0.911	1.148	1.205	1.095	1.013	1.102	0.978
A-105	127.4	215.4	471.143	473.15	237.085	1.77003e+06	1	1	Tier 2								AXA01802000	CID:5318134	CAS:31701-90-3		Deoxyeritadenine	3.12	131	0	0.482	0.478	0.482	1.183	1.213	1.225	0.136	0.14	0.126	2.078	2.006	1.998	1.517	1.479	1.511	0.935	0.913	0.911
H-2030	454.6	862.6	414.101	416.108	180.043	174820	1	1	Tier 2								AXA00622000	CID:5318321	NA		3-Hydroxyphenylpyruvic acid	1.02	16.6	0	0.558	0.586	0.605	0.527	0.56	0.505	1.984	1.973	1.804	0.059	0.277	0.332	0.149	0.195	0.18	0.866	0.908	0.918
H-2145	470.2	898.1	414.101	416.108	180.043	7998	1	1	Tier 2								AXA00622000	CID:5318321	NA		Isomer 1 of 3-Hydroxyphenylpyruvic acid	2.15	18.9	0	0.427	0.574	0.511	0.48	0.566	0.494	0.953	0.716	0.736	0.185	0.187	0.253	0.237	0.198	0.221	0.942	1.039	0.983
A-1888	402.2	953.8	499.211	501.218	530.306	162148	2	2	Tier 2								AXA02066000	CID:5318865	CAS:75288-96-9	C17615	Kukoamine A	4.39	198.9	0	0.724	0.591	0.592	2.224	2.716	2.659	0.472	0.367	0.45	0.801	0.479	0.676	1.975	2.21	2.245	1.074	0.977	1.038
H-858	301.3	597.3	352.085	354.091	118.027	12651.5	1	1	Tier 2								AXA00155000	CID:5325915	CAS:21730-93-8		Threonolactone / Erythrono-1,4-lactone	0.97	11.3	0	0.57	0.497	0.602	1.827	1.834	1.559	2.346	1.91	2.379	2.216	1.699	2.083	0.631	0.48	0.494	1.009	0.958	1.007
H-874	303.6	600.7	423.105	425.111	189.046	508854	1	1	Tier 2								AXA04543000	CID:5328791	CAS:28166-41-8		alpha-Cyano-4-hydroxycinnamic acid	8.81	142.4	0	0.59	0.703	0.705	1.532	1.684	1.737	0.902	1.061	0.968	0.736	0.779	0.89	1.347	1.495	1.492	0.955	0.952	1.042
H-1699	413.8	783.7	423.101	425.11	189.043	20333.6	1	1	Tier 2								AXA04543000	CID:5328791	CAS:28166-41-8		Isomer 1 of alpha-Cyano-4-hydroxycinnamic acid	1.5	40.6	0	0.827	0.963	0.739	0.679	0.588	0.559	1.452	1.537	1.459	0.449	0.366	0.394	0.228	0.216	0.207	1.016	0.96	0.928
A-1629	371.3	837.8	432.147	434.154	198.089	644672	1	1	Tier 2								AXA01687000	CID:53462	CAS:76180-96-6	C19180	2-Amino-3-methylimidazo[4,5-f]quinoline	3.78	107	0	0.139	0.093	0.176	1.514	1.447	1.658	1.247	1.467	1.525	2.376	2.678	2.209	0.198	0.691	1.056	0.817	0.885	0.857
H-2400	506.4	988.7	356.111	358.117	244.106	4628	2	2	Tier 2								AXA01546000	CID:53467538	CAS:35214-74-5		(2S,4S)-Pinnatanine	0.33	106.1	0.2222	0.655	0.745	0.575	6.6997	6.8095	6.6578	0.84	0.844	0.951	2.081	1.5552	2.119	0.789	0.879	0.775	1.017	0.935	1.12
C-1162	209.9	210.8	305.15	307.156	143.059	263024	1	1	Tier 2								AXA00147000	CID:53477718	CAS:73122-61-9		Vinylacetylglycine	1.71	65.9	0	0.512	0.409	0.434	1.201	0.994	0.921	2.646	2.395	2.406	0.968	1.054	0.923	0.193	0.183	0.184	0.915	0.86	0.874
H-291	206.5	430.9	490.166	492.173	256.108	239910	1	1	Tier 2								AXA00617000	CID:53481009	NA	C15497	1-(beta-D-Ribofuranosyl)-1,4-dihydronicotinamide	3.96	218.6	0	1.383	1.604	1.518	1.062	0.99	0.94	1.02	1.054	0.945	1.2	1.217	1.308	0.578	0.649	0.688	0.98	0.96	0.897
K-1217	331.3	795.4	578.196	580.203	330.111	4922	1	1	Tier 2								AXA00628000	CID:53481022	NA		Aflatoxin B1 dialcohol	1.06	5.1	0	0.672	0.709	0.691	1.213	1.193	1.225	1.411	1.095	1.401	0.872	1.573	1.13	0.929	1.171	1.13	0.87	1.358	1.09
H-1825	429	814	427.168	429.176	193.11	5287.33	1	1	Tier 2								AXA00706000	CID:53481438	NA		(R)-1,2-dimethyl-5,6-dihydroxy-tetrahydroisoquinoline	0.41	85.4	0.3333	1.315	1.709	1.45	0.843	0.691	0.752	0.591	0.983	0.708	0.5001	0.5991	0.563	0.6839	0.6167	0.5995	1.037	0.972	0.915
A-429	208.8	400.4	536.218	538.224	302.159	512838	1	1	Tier 2								AXA00748000	CID:53481577	NA		Neuromedin B (1-3)	0.47	28.8	0	1.264	1.449	1.323	0.934	0.851	0.857	0.911	0.949	0.785	0.866	0.899	0.786	0.568	0.515	0.489	0.986	0.954	1.102
A-249	172.3	317.9	536.218	538.224	302.159	322761	1	1	Tier 2								AXA00748000	CID:53481577	NA		Isomer 1 of Neuromedin B (1-3)	0.87	53.7	0.2778	1.7166	0.369	0.7777	2.04	2.176	2.146	1.379	1.4	1.342	1.798	1.894	2.022	1.2088	1.2745	0.245	0.919	0.918	0.884
A-522	225.4	433.7	536.217	538.224	302.159	138882	1	1	Tier 2								AXA00748000	CID:53481577	NA		Isomer 2 of Neuromedin B (1-3)	0.13	62.1	0	0.968	0.956	0.887	0.878	0.821	0.802	1.098	1.081	1.124	0.854	0.93	0.83	0.419	0.372	0.366	1.115	0.94	1.024
A-2825	513.1	1358.6	634.166	638.18	167.057	604838	1	2	Tier 2								AXA00754000	CID:53481587	NA		Noradrenochrome o-semiquinone	2.59	47.1	0	0.618	0.624	0.733	1.202	1.25	1.061	2.781	2.719	2.973	0.747	0.814	0.787	0.202	0.159	0.234	1.014	1.12	1.08
H-801	292.6	585	402.111	404.118	168.053	229291	1	1	Tier 2								AXA00782000	CID:53481637	NA		2,3-Diaminosalicylic acid	0.99	58.5	0	0.685	0.692	0.628	2.188	2.275	2.11	1.503	1.53	1.531	1.638	1.564	1.571	0.685	0.649	0.72	1.049	1.086	0.993
H-1289	358.6	682.4	402.112	404.119	168.054	43132	1	1	Tier 2								AXA00782000	CID:53481637	NA		Isomer 1 of 2,3-Diaminosalicylic acid	0.92	155.9	0	0.614	0.569	0.611	1.416	1.622	1.709	0.456	0.389	0.357	0.766	0.677	0.811	0.254	0.255	0.322	0.857	0.804	0.797
H-2006	450.9	855.6	396.102	398.108	162.043	46460.8	1	1	Tier 2								AXA02694000	CID:5353758	CAS:16752-77-5	C11196	Methomyl	6.94	222.3	0	0.132	0.135	0.121	1.595	1.468	1.489	1.771	1.484	1.907	1.131	1.067	1.175	0.14	0.123	0.122	1.002	0.931	0.95
A-2694	493.3	1293.2	426.137	428.144	192.078	280926	1	1	Tier 2								AXA03081000	CID:5354238	CAS:1080-12-2		Dehydrozingerone	0.5	5.7	0	0.392	0.469	0.575	1.111	1.23	1.011	1.909	1.796	1.935	1.429	0.984	1.087	0.702	0.917	0.838	0.896	0.83	0.855
A-3295	572.6	1503	426.137	428.144	192.079	182767	1	1	Tier 2								AXA03081000	CID:5354238	CAS:1080-12-2		Isomer 1 of Dehydrozingerone	0.04	204.1	0	0.071	0.1	0.087	1.775	1.815	1.71	1.346	1.715	1.619	0.592	0.669	0.487	2.74	2.547	2.491	1.061	0.953	0.933
A-678	249.4	485.2	385.108	387.115	151.05	4.92168e+06	1	1	Tier 2								AXA00054000	CID:5355054	CAS:21149-26-8		8-Hydroxyadenine	0.49	51.9	0	0.53	0.511	0.448	0.726	0.805	0.754	0.668	0.673	0.627	0.253	0.246	0.262	1.975	1.879	1.933	0.996	1.022	0.974
A-3232	565	1489.1	436.671	438.678	405.226	139266	2	2	Tier 2								AXA04468000	CID:5362119	NA	D00362	Lisinopril	0.47	129	0	0.738	0.956	0.677	1.729	1.97	1.703	0.689	0.844	0.678	1.004	1.028	0.965	0.945	0.91	0.911	0.947	0.797	1.158
H-2604	538.8	1073.2	320.131	322.139	86.0731	45179.8	1	1	Tier 2								AXA02566000	CID:5364919	CAS:1576-96-1		(E)-2-Penten-1-ol	0.3	84.4	0	3.398	2.755	2.574	0.788	0.755	0.814	0.567	0.602	0.519	0.78	0.838	0.206	0.174	0.117	0.251	1.256	1.275	1.154
K-2998	576.1	1327.1	438.222	440.229	190.137	5068	1	1	Tier 2								AXA00850000	CID:5366074	CAS:23696-85-7		beta-Damascenone / 3,5,8-Megastigmatrien-7-one	2.2	44.5	0	0.941	0.862	0.822	1.248	1.345	1.416	1.241	1.335	1.422	1.408	1.405	1.406	1.036	0.995	0.973	1.123	0.961	0.968
K-2281	469	1087.2	394.158	396.166	146.073	7041.5	1	1	Tier 2								AXA01635000	CID:5371802	CAS:1504-75-2		3-(4-Methylphenyl)-2-propenal	0.76	2.3	0	2.806	2.027	2.205	3.632	2.656	2.738	1.902	2.02	1.444	1.545	1.58	1.061	0.689	0.621	0.511	1.367	1.234	1.507
A-217	165	303.5	481.175	483.181	247.117	587612	1	1	Tier 2								AXA01104000	CID:53877870	CAS:74408-69-8		Isomer 1 of Glutaminyl-Threonine	0.73	121	0	0.885	0.916	0.93	0.857	0.85	0.813	1.108	1.099	0.978	0.772	0.652	0.724	0.569	0.503	0.518	0.827	0.802	0.844
H-2178	474.9	909	390.137	392.143	156.079	11862.6	1	1	Tier 2								AXA02315000	CID:54042244	NA		8-Hydroxy-5,6-octadienoic acid	0.57	56.6	0.1667	0.247	0.193	0.289	1.869	2.257	1.982	2.566	2.289	2.084	1.608	1.915	1.79	0.3993	0.9766	0.6499	0.575	0.635	0.565
C-323	128.8	128.7	364.151	366.158	202.059	41154	1	1	Tier 2								AXA01544000	CID:541973	CAS:55297-13-7		Penmacric acid	1.14	32	0	0.442	0.257	0.42	2.121	1.093	1.091	1.533	1.526	1.455	0.862	1.059	0.787	0.681	0.62	0.64	0.732	0.706	0.722
C-2545	366.2	366.8	255.099	257.106	186.016	39099.9	2	2	Tier 2								ABA00130000	CID:543	NA	C01278	2-Carboxy-2,5-dihydro-5-oxofuran-2-acetic acid	0.83	1.8	0	0.175	0.298	0.184	0.658	1.35	1.362	3.617	3.827	5.269	1.601	1.556	2.172	2.243	2.688	1.967	1.139	1.175	1.141
A-2162	430.4	1052.4	413.153	415.159	179.094	644573	1	1	Tier 2								AXA00443000	CID:54456	CAS:525-72-4	C09642	(R)-Salsolinol	0.68	0.2	0	1.516	0.703	0.956	0.74	0.675	0.573	2.047	1.77	1.832	2.389	2.421	2.358	0.23	0.107	0.232	1.077	1.494	1.509
A-3621	630.1	1616.2	323.606	325.613	179.095	164205	2	2	Tier 2								AXA00443000	CID:54456	CAS:525-72-4	C09642	Isomer 1 of (R)-Salsolinol	1.01	11.7	0	0.164	0.241	0.193	2.038	2.418	1.904	0.389	0.544	0.365	0.607	0.685	0.596	3.23	3.307	3.064	1.046	0.977	1.163
K-2004	433.8	1005.1	484.154	486.161	236.069	5053.71	1	1	Tier 2								AXA02146000	CID:5458880	CAS:38971-74-3		Dillapional	0.13	32.1	0	0.662	0.646	0.57	0.559	1.768	0.577	1.057	0.703	1.207	1.21	1.292	1.287	1.974	2.266	1.973	1.175	1.165	1.283
C-2080	302.2	302.4	302.103	304.11	140.012	4262	1	1	Tier 2								ABA00083000	CID:5459914	CAS:73237-79-3	C04431	cis-4-Carboxymethylenebut-2-en-4-olide / trans-4-Carboxymethylenebut-2-en-4-olide	3.55	51.5	0	1.088	0.466	0.847	1.117	0.687	0.997	0.948	0.858	0.999	0.412	1.065	0.633	2.289	2.217	2.743	1.131	0.956	0.929
K-517	219.3	568.7	394.14	396.149	146.055	18661	1	1	Tier 2								AAA01663000	CID:5460160	NA	C01053	(R)-4-Dehydropantoic acid	7.24	49.1	0	0.939	1.02	0.996	0.959	0.881	0.918	0.758	0.608	0.69	0.627	0.597	0.535	1.169	0.999	0.934	0.799	0.708	0.735
H-1255	354.4	671.5	396.111	398.118	162.053	107130	1	1	Tier 2								AAA00086000	CID:5460219	CAS:20031-16-7	C02991	L-Rhamnono-1,4-lactone	0.36	20.1	0	0.969	0.9	0.863	1.784	1.32	2.053	1.437	0.893	1.333	4.321	4.708	4.869	0.443	0.193	0.073	1.038	1.05	1.022
C-3120	461.1	462.1	474.322	476.329	312.231	8748.9	1	1	Tier 2								AAA01424000	CID:5460412	CAS:143288-65-7	C07354	(7S,8S)-DiHODE	1.54	14.7	0	1.029	1.516	1.128	0.85	1.558	1.477	2.327	2.136	2.322	0.724	0.864	0.724	0.255	0.283	0.256	1.321	1.319	1.269
A-3513	606.5	1568.7	296.582	298.589	125.047	1.7672e+06	2	2	Tier 2								ABA00572000	CID:5460445	CAS:10603-61-9	C14602	3-Hydroxyaminophenol	0.44	33.8	0	0.81	0.79	0.855	1.246	1.094	1.208	2.023	2.266	2.217	1.33	1.425	1.47	0.203	0.203	0.242	1.028	0.99	1.126
A-3712	653.5	1660.1	296.582	298.589	125.048	1.11281e+06	2	2	Tier 2								ABA00572000	CID:5460445	CAS:10603-61-9	C14602	Isomer 1 of 3-Hydroxyaminophenol	0.25	125.2	0	0.751	0.989	0.978	1.031	0.979	0.803	1.641	1.575	1.708	0.658	0.714	0.734	0.975	0.953	0.872	0.997	0.835	0.906
A-3714	654.3	1661.4	592.157	596.17	125.047	446287	1	2	Tier 2								ABA00572000	CID:5460445	CAS:10603-61-9	C14602	Isomer 2 of 3-Hydroxyaminophenol	0.51	126.5	0	0.858	1.016	1.05	1.08	1.113	0.793	1.653	1.847	1.575	0.632	0.702	0.64	0.936	1.012	0.972	0.989	1.163	0.99
A-58	103.6	174.3	557.182	559.188	323.123	190671	1	1	Tier 2								AAA01113000	CID:5462314	CAS:41033-52-7	C06457	Bialaphos	2.36	22.1	0	3.554	3.866	3.724	1.257	1.098	1.097	1.241	1.29	1.277	1.705	1.691	1.498	0.835	0.71	0.666	1.795	1.8	1.653
K-2264	467.3	1083.3	360.173	362.18	112.088	5256.5	1	1	Tier 2								AXA02494000	CID:5463238	CAS:4643-25-8		2-Hepten-4-one	3.31	1.4	0	0.94	0.997	1.002	1.506	1.298	1.443	1.231	1.441	1.155	1.726	1.312	1.504	1.307	1.105	0.889	1.019	1.186	1.199
A-621	242.4	469.4	366.064	368.071	132.006	390314	1	1	Tier 2								AAA01479000	CID:54675764	CAS:6153-53-3	C03981	2-Hydroxyethylenedicarboxylic acid	0.3	73.5	0	1.162	1.015	1.006	1.283	1.506	1.464	0.698	0.605	0.738	1.652	1.729	1.636	1.576	1.511	1.552	0.867	0.99	0.981
A-1212	319.1	675.8	462.122	464.129	228.064	186529	1	1	Tier 2								ABA00389000	CID:54675778	NA	C06581	2-Hydroxy-3-carboxy-6-oxo-7-methylocta-2,4-dienoic acid	1.3	146.8	0	0.263	0.218	0.304	1.417	1.197	1.416	2.223	2.156	1.946	1.39	1.322	1.493	0.136	0.14	0.137	1.017	0.965	0.897
A-3240	565.7	1490.4	717.154	721.167	250.045	116746	1	2	Tier 2								ABA00361000	CID:54675786	NA	C07734	2-Hydroxy-6-oxo-6-(2-hydroxyphenoxy)-hexa-2,4-dienoic acid	4.12	78.5	0	2.772	2.507	2.894	1.111	0.889	0.714	0.216	0.215	0.168	0.658	0.69	0.47	0.214	0.203	0.175	1.109	1.127	0.952
H-315	211.5	440.2	427.099	429.106	193.041	31852.1	1	1	Tier 2								ABA00198000	CID:54691343	CAS:22375-63-9	C12468	3-Amino-4,7-dihydroxycoumarin	8.21	77.9	0	0.961	0.918	1.189	0.572	0.58	0.571	0.583	0.604	0.619	0.201	0.172	0.193	1.028	0.999	0.964	0.891	0.883	0.753
A-1462	349.3	757.1	444.159	446.166	210.101	301195	1	1	Tier 2								AAA01626000	CID:9543025	NA	C15986	2,6-Dihydroxypseudooxynicotine	0.43	45.1	0	0.803	0.927	1.082	1.017	1.105	0.993	0.623	0.766	0.735	2.854	2.486	2.044	0.423	0.831	0.522	0.984	1.061	0.991
C-572	155.2	155.7	325.154	327.161	163.063	2.64518e+06	1	1	Tier 2								AXA00218000	CID:5478892	NA		4-(3-Pyridyl)-3-butenoic acid	1.38	19	0	0.295	0.383	0.32	1.047	1.53	1.499	0.661	0.626	0.726	0.453	0.442	0.457	3.488	3.42	3.266	1.241	1.281	1.253
C-1495	240	241.2	325.154	327.163	163.063	32386	1	1	Tier 2								AXA00218000	CID:5478892	NA		Isomer 1 of 4-(3-Pyridyl)-3-butenoic acid	2.42	66.5	0	1.056	1.296	1.252	0.856	1.076	1.054	1.04	0.612	1.045	0.577	0.644	0.232	1.121	1.151	1.114	0.91	1.193	1.06
A-3559	614.4	1585	695.15	699.163	228.041	117287	1	2	Tier 2								AXA02192000	CID:5480299	CAS:14686-65-8	C10054	1,5-Dihydroxyxanthone	2.44	190.6	0	1.872	2.153	1.297	1.102	1.329	1.709	2.326	2.265	2.121	1.167	1.259	0.341	0.71	0.268	0.82	1.354	1.08	1.143
H-2169	473.5	905.6	549.17	551.176	315.112	18471.3	1	1	Tier 2								AXA01472000	CID:5494828	CAS:81525-59-9		Citpressine II	1.9	208.7	0.1667	0.121	0.245	0.058	0.246	0.264	0.232	1.372	1.108	1.195	0.49	0.608	0.736	0.0237	0.0246	0.0239	0.88	0.855	0.847
A-246	171.3	316	414.122	416.128	180.063	1.01108e+08	1	1	Tier 2								APA00957000	CID:550920	NA	C22137	4-Chloro-L-lysine	7.99	199.4	0	0.724	0.593	0.627	0.479	0.511	0.534	0.023	0.023	0.024	0.57	0.572	0.575	1.695	1.64	1.816	1.004	0.996	0.999
A-287	181	335.2	414.122	416.128	180.063	9.31741e+07	1	1	Tier 2								APA00957000	CID:550920	NA	C22137	Isomer 1 of 4-Chloro-L-lysine	7.81	180.2	0	0.941	0.95	1.012	0.398	0.457	0.476	0.016	0.017	0.017	0.75	0.774	0.778	0.235	0.252	0.232	1.002	0.99	0.996
A-349	192.8	361.5	414.121	416.128	180.063	1.3178e+07	1	1	Tier 2								APA00957000	CID:550920	NA	C22137	Isomer 2 of 4-Chloro-L-lysine	8.68	153.9	0	0.918	0.952	1.053	0.399	0.474	0.482	0.019	0.02	0.023	0.781	0.821	0.834	0.12	0.119	0.104	0.998	1.007	0.991
A-1828	395.5	912.9	324.09	326.097	180.063	495291	2	2	Tier 2								APA00957000	CID:550920	NA	C22137	Isomer 3 of 4-Chloro-L-lysine	5.12	176.4	0	0.38	0.278	0.361	1.598	1.509	1.761	0.546	0.752	0.695	0.769	0.848	0.893	1.259	0.925	0.771	1.089	0.878	0.904
A-1935	407	970.8	324.09	326.097	180.064	2.49095e+06	2	2	Tier 2								APA00957000	CID:550920	NA	C22137	Isomer 4 of 4-Chloro-L-lysine	4.64	118.5	0	0.373	0.325	0.441	1.446	1.167	1.209	0.427	0.54	0.505	0.691	0.679	0.844	1.051	1.044	0.744	0.942	0.907	0.916
A-2050	418.7	1012.5	324.09	326.097	180.064	3.69484e+06	2	2	Tier 2								APA00957000	CID:550920	NA	C22137	Isomer 5 of 4-Chloro-L-lysine	4.53	76.8	0	0.446	0.341	0.405	1.382	1.543	1.769	0.434	0.457	0.421	0.769	0.815	0.896	0.948	0.998	0.782	0.967	0.978	0.966
A-2095	423.5	1029.2	324.09	326.096	180.063	3.87111e+06	2	2	Tier 2								APA00957000	CID:550920	NA	C22137	Isomer 6 of 4-Chloro-L-lysine	5.3	60.1	0	0.421	0.322	0.366	1.423	1.619	1.682	0.489	0.43	0.391	0.807	0.83	0.903	1.047	1.041	0.909	0.986	0.963	0.964
A-2155	430	1051.5	324.09	326.096	180.063	4.68585e+06	2	2	Tier 2								APA00957000	CID:550920	NA	C22137	Isomer 7 of 4-Chloro-L-lysine	5.81	37.8	0	0.549	0.36	0.419	0.894	0.922	1.07	0.162	0.131	0.169	0.993	0.968	1.019	0.973	0.984	0.868	0.955	0.955	0.96
A-2361	451.1	1108.6	324.09	326.097	180.063	3.88148e+06	2	2	Tier 2								APA00957000	CID:550920	NA	C22137	Isomer 8 of 4-Chloro-L-lysine	5.12	19.3	0	0.622	0.563	0.723	0.687	0.707	0.865	0.097	0.106	0.109	1.071	1.038	1.094	0.257	0.315	0.223	0.975	0.926	0.982
A-2389	454.1	1116.7	647.173	651.187	180.063	467873	1	2	Tier 2								APA00957000	CID:550920	NA	C22137	Isomer 9 of 4-Chloro-L-lysine	5.04	27.4	0	0.617	0.618	0.694	0.627	0.866	0.931	0.125	0.112	0.197	1.156	1.178	1.188	0.258	0.241	0.193	1.03	1.078	1.007
C-552	152.9	153.4	289.156	291.162	127.065	40018	1	1	Tier 2								AXA01542000	CID:558375	CAS:2370-38-9		Methylene-2-pyrrolidinecarboxylic acid	4.96	45.2	0	2.279	1.757	2.192	3.211	2.247	2.319	1.856	1.97	1.847	1.419	1.707	1.536	0.877	0.681	1.029	1.639	1.74	1.934
A-364	193.9	364.2	363.148	365.155	129.09	7.34405e+06	1	1	Tier 2								AAA00770000	CID:559	CAS:14049-14-0	C02647	4-Guanidinobutanal	0.53	31.2	0	0.122	0.1	0.1	2.73	2.602	2.69	1.313	1.19	1.127	0.725	0.752	0.76	1.687	1.559	1.658	0.966	0.97	0.98
C-1981	290.9	291	413.171	415.178	251.079	6119	1	1	Tier 2								AXA01492000	CID:562665	CAS:2752-32-1		N-Phenylacetylaspartic acid	0.31	41.9	0	2.466	1.723	1.886	1.317	1.262	1.086	1.318	1.6	1.569	0.825	0.869	0.702	2.334	2.344	2.788	1.212	1.346	1.29
C-2359	338.8	339.2	282.116	284.122	120.024	42543.2	1	1	Tier 2								AAA00645000	CID:563	CAS:646-01-5	C08276	3-(Methylthio)propanoic acid	0.39	6	0	0.513	0.716	0.635	0.838	1.334	1.421	0.432	0.353	0.446	1.013	0.923	1.161	0.576	0.532	0.549	1.227	1.189	1.207
A-1929	406.7	969.6	348.588	350.594	229.059	538079	2	2	Tier 2								AAA00909000	CID:56928065	NA	C04797	5-(L-Alanin-3-yl)-2-hydroxy-cis,cis-muconate 6-semialdehyde	0.46	83.1	0	0.436	0.462	0.366	2.257	2.231	2.553	1.848	1.854	1.639	1.552	1.413	1.47	0.462	0.473	0.346	0.961	1.07	1.126
A-1026	294.7	599	527.196	529.203	293.137	263240	1	1	Tier 2								AXA01101000	CID:57288566	CAS:92327-75-8		Glutaminylphenylalanine	0.25	87.4	0	0.28	0.267	0.317	1.38	1.556	1.5	1.611	1.281	1.375	1.336	1.322	1.515	0.875	1.465	0.916	1.059	1.019	1.23
A-3093	546.1	1444.4	458.163	460.17	224.105	1.10222e+06	1	1	Tier 2								AXA03049000	CID:57358374	CAS:63253-24-7		Vanillin 1,2-butylene glycol acetal	0.42	111.1	0	0.34	0.312	0.329	0.756	0.683	0.725	3.016	3.06	3.146	1.031	1.011	1.168	0.022	0.076	0.028	1.01	1.025	0.998
H-1709	415.4	786.8	475.164	477.171	241.106	10777.8	1	1	Tier 2								AXA01498000	CID:577614	CAS:41859-54-5		N-[2-(4-Hydroxyphenyl)ethyl]benzamide	8.74	116.1	0.1111	0.31	0.224	0.351	0.483	0.513	0.469	0.557	0.752	0.546	0.1455	0.149	0.65	1.213	1.251	1.265	0.824	0.868	0.905
H-2247	484.2	930.4	475.165	477.17	241.107	9169	1	1	Tier 2								AXA01498000	CID:577614	CAS:41859-54-5		Isomer 1 of N-[2-(4-Hydroxyphenyl)ethyl]benzamide	7.6	27.5	0.1667	0.731	0.769	0.71	0.759	0.747	0.914	1.727	1.703	1.763	1.412	1.245	1.546	0.4843	0.6279	1.3529	0.921	1.016	1.23
A-2400	454.7	1118.8	386.106	388.112	152.048	403393	1	1	Tier 2								ABA00496000	CID:5788	CAS:50-85-1	C14103	4-Methylsalicylic acid	0.25	29	0	1.612	1.511	1.49	0.892	0.88	0.841	0.828	0.64	0.793	0.717	0.627	0.544	0.229	0.22	0.171	0.944	0.998	0.86
H-770	289.4	580.3	476.149	478.155	242.09	16621.4	1	1	Tier 2								AAA00553000	CID:5789	CAS:50-89-5	C00214	Thymidine	0.07	101.5	0	0.665	0.836	0.864	1.094	1.471	1.167	0.627	0.755	0.676	0.93	0.925	0.956	0.833	0.966	0.834	1.043	1.001	1.072
K-2251	465.1	1078.5	386.153	388.159	138.068	16342	1	1	Tier 2								AXA02869000	CID:579675	CAS:22940-86-9		2-Acetyl-3,5-dimethylfuran	0.57	74.5	0	1.638	1.863	2.074	1.208	0.707	0.986	1.124	0.936	0.523	1.298	1.345	1.139	0.447	0.417	0.341	1.118	1.068	1.053
C-1254	218.8	219.8	350.123	352.131	188.032	27766.5	1	1	Tier 2								AAA01529000	CID:5799461	NA	C21250	2-Methyl-trans-aconitic acid / (Z)-But-2-ene-1,2,3-tricarboxylic acid	0.22	25.8	0	1.311	0.75	1.149	1.643	0.642	0.604	0.526	0.569	0.538	0.302	0.426	0.374	0.304	0.287	0.289	0.735	0.767	0.749
C-2385	342.2	342.6	264.123	266.13	102.032	15383	1	1	Tier 2								AAA00625000	CID:58	CAS:600-18-0	C00109	Isomer 1 of Alpha-Ketobutyric Acid	0.28	24.7	0	0.969	1.301	1.125	1.059	1.089	1.093	0.759	0.796	0.843	0.572	0.518	0.732	0.588	0.672	0.459	1.279	0.957	1.149
H-1783	424.2	804.3	343.111	345.118	109.053	77178.1	1	1	Tier 2								AAA01006000	CID:5801	CAS:95-55-6	C01987	2-Aminophenol	0.3	105.8	0	0.702	0.748	0.717	1.047	1.048	0.951	2.149	2.281	2.328	0.451	0.437	0.482	0.223	0.201	0.203	1.074	1	1.025
A-3109	548.6	1450.8	504.216	506.223	270.158	274444	1	1	Tier 2								AAA00418000	CID:5870	CAS:53-16-7	C00468	Estrone	8.47	22.4	0.1667	2.237	2.889	2.829	0.062	0.098	0.075	0.287	0.318	0.294	0.0538	0.0553	0.0563	1.363	1.751	1.57	1.1	0.925	0.823
H-2547	530.7	1053.1	311.089	313.096	154.062	9014.67	2	2	Tier 2								AXA02142000	CID:592986	CAS:30891-29-3		Sylvopinol	1.14	127.4	0.2222	0.498	0.778	0.599	2.45	2.756	2.478	0.8413	0.8084	0.7915	3.318	3.011	0.881	0.151	0.166	0.6457	0.926	0.966	1.095
K-1413	359.5	844.4	408.138	410.144	160.053	35060.7	1	1	Tier 2								AXA03285000	CID:594452	CAS:63661-79-0		Viburtinal	0.69	41.2	0.1667	1.529	1.488	1.755	0.236	0.435	0.413	0.314	1.7399	3.2569	0.155	0.1392	0.132	0.124	0.453	0.451	0.93	1.017	0.96
A-303	184.6	342.2	380.164	382.171	146.106	218656	1	1	Tier 2								AAA00739000	CID:5962	CAS:56-87-1	C00047	Isomer 1 of Lysine	0.49	34	0	0.35	0.308	0.378	1.35	1.353	1.369	1.228	1.452	1.274	1.142	1.149	1.16	0.994	1.053	1.035	0.935	0.994	1.047
K-1880	418	972.8	330.127	332.135	82.0414	88008.2	1	1	Tier 2								AXA02562000	CID:5986428	CAS:764-40-9		2,4-Pentadienal	1.54	70.2	0	0.814	0.847	0.914	1.323	1.286	1.303	1.829	1.321	1.819	0.981	1.041	1.028	0.526	0.567	0.591	0.84	0.816	0.829
A-1111	305.7	634.9	431.127	433.134	197.069	815745	1	1	Tier 2								AAA00891000	CID:6047	CAS:59-92-7	C00355	3,4-Dihydroxy-L-phenylalanine	0.64	45	0	0.381	0.335	0.45	0.494	0.511	0.501	3.855	3.947	3.957	0.889	0.825	0.843	0.073	0.065	0.16	1.174	1.067	1.051
A-2578	476.3	1228.9	332.593	334.6	197.069	115147	2	2	Tier 2								AAA00891000	CID:6047	CAS:59-92-7	C00355	Isomer 1 of 3,4-Dihydroxy-L-phenylalanine	0.5	28.7	0	0.344	0.264	0.408	2.117	1.814	2.263	1.397	1.648	1.567	1.077	1.109	0.917	0.855	0.887	0.813	1.095	0.975	1.025
C-2320	334.1	334.5	358.128	360.135	196.037	33594.3	1	1	Tier 2								AXA02224000	CID:607309	CAS:526-34-1		3-Methoxy-4,5-methylenedioxybenzoic acid	0.69	7.4	0	0.1	0.142	0.109	1.074	2.163	2.049	4.034	3.475	4.724	0.621	0.567	0.728	0.891	0.982	0.784	1.218	1.33	1.241
A-882	277.2	550.9	436.154	438.16	202.095	1.02632e+06	1	1	Tier 2								AXA01144000	CID:61156985	CID:418041		Hydroxyprolyl-Alanine	0.04	140.8	0	0.885	0.916	0.82	0.689	0.633	0.622	0.58	0.536	0.567	0.542	0.465	0.545	1.482	1.426	1.468	0.919	0.964	1.046
H-841	298.9	594	528.18	530.186	294.122	13643.5	1	1	Tier 2								AXA01160000	CID:61157166	NA		Hydroxyprolyl-Tyrosine	0.2	9.1	0	0.825	0.875	0.894	1.057	0.957	0.742	0.799	0.787	0.727	1.189	1.158	1.345	1.093	1.108	1.055	1.075	1.063	1.118
H-212	187.9	395.3	466.165	468.171	232.106	43975.6	1	1	Tier 2								AXA01158000	CID:61158058	NA		Hydroxyprolyl-Threonine	0.86	67.7	0	0.754	0.768	0.789	0.487	0.633	0.605	0.806	0.723	0.678	0.497	0.652	0.546	1.271	1.309	1.419	0.976	0.989	1.009
A-1236	321.6	682.6	464.185	466.192	230.127	973570	1	1	Tier 2								AXA01161000	CID:61158071	NA		Hydroxyprolyl-Valine	0.45	133.4	0	1.043	0.98	0.984	0.63	0.609	0.623	0.516	0.563	0.611	0.469	0.526	0.477	1.597	1.645	1.734	0.927	0.97	0.965
A-448	212.9	408.7	478.201	480.207	244.143	667617	1	1	Tier 2								AXA01193000	CID:61158802	NA		Isoleucyl-Hydroxyproline	1.04	182.1	0	1.034	0.963	0.847	0.721	0.651	0.662	0.635	0.597	0.591	0.533	0.531	0.583	0.839	0.866	0.765	0.963	1.017	0.969
A-590	234.9	452.5	478.164	480.171	244.106	436917	1	1	Tier 2								AXA01150000	CID:61159526	NA		Hydroxyprolyl-Hydroxyproline	0.36	4.6	0	0.652	0.695	0.695	0.908	1.045	1.001	2.295	2.474	2.09	1.708	1.109	1.283	0.603	0.416	0.572	1.247	1.087	1.017
A-919	282.1	564.3	478.164	480.17	244.106	391868	1	1	Tier 2								AXA01150000	CID:61159526	NA		Isomer 1 of Hydroxyprolyl-Hydroxyproline	0.19	116.4	0	1.008	0.891	1.033	0.574	0.541	0.696	1.025	1.01	0.876	0.535	0.548	0.697	0.899	0.92	1.008	0.976	0.941	1.104
H-1124	335.1	650.8	365.154	367.161	131.095	1.96275e+07	1	1	Tier 2								AXA03824000	CID:61163	NA		N-(2-Hydroxyethyl)-morpholine	1.31	36.6	0	1.093	1.168	1.229	0.576	0.586	0.643	0.486	0.505	0.499	0.128	0.125	0.119	0.639	0.636	0.636	0.961	1.038	0.962
H-358	219.2	454.2	365.153	367.159	131.095	11335.5	1	1	Tier 2								AXA03824000	CID:61163	NA		Isomer 1 of N-(2-Hydroxyethyl)-morpholine	0.02	233.2	0.0556	0.606	0.658	0.74	1.116	1.127	1.196	0.777	0.3826	0.835	2.158	2.202	2.062	1.706	1.662	1.62	1.099	1.134	1.013
H-1029	323	628.4	365.151	367.159	131.093	34135.4	1	1	Tier 2								AXA03824000	CID:61163	NA		Isomer 2 of N-(2-Hydroxyethyl)-morpholine	5.94	59	0	2.888	3.07	3.374	1.106	1.081	1.018	0.324	0.33	0.334	0.548	0.527	0.528	0.317	0.405	0.421	0.961	1.166	1.165
H-1354	367.3	704.8	365.153	367.159	131.095	216593	1	1	Tier 2								AXA03824000	CID:61163	NA		Isomer 3 of N-(2-Hydroxyethyl)-morpholine	0.26	17.4	0	1.096	1.395	1.432	0.617	0.62	0.635	0.569	0.592	0.547	0.633	0.577	0.624	0.468	0.475	0.466	0.96	1.031	0.956
H-1609	401.7	759.8	365.153	367.159	131.094	7291.69	1	1	Tier 2								AXA03824000	CID:61163	NA		Isomer 4 of N-(2-Hydroxyethyl)-morpholine	1.22	72.4	0	1.336	1.3	1.53	1.055	1.026	1.077	0.8	0.764	0.743	1.138	1.011	0.933	0.731	0.611	0.65	1.072	1.085	1.136
K-1818	409.3	956	442.144	444.148	194.059	2939	1	1	Tier 2								AXA01656000	CID:61229	CAS:881-68-5		Vanillin acetic acid	1.41	2.1	0	0.902	1.154	0.936	1.492	1.455	1.52	1.926	1.799	1.763	1.567	1.3	1.525	0.919	0.891	0.836	1.277	1.1	1.326
A-825	268.9	529.4	383.106	385.113	149.048	4921232	1	1	Tier 2								AAA00657000	CID:6137	CAS:63-68-3	C00073	Isomer 1 of Methionine	8.16	124	0	1.19	1.136	1.091	0.96	1.003	1.074	0.755	0.702	0.686	1.099	0.935	0.917	0.901	0.86	0.931	1.079	1.051	1.072
C-421	140.1	140.5	327.17	329.177	165.079	4.52509e+06	1	1	Tier 2								AAA00935000	CID:6140	CAS:63-91-2	C00079	L-Phenylalanine / D-Phenylalanine	1.17	34.6	0	1.229	0.768	1.163	1.895	0.904	0.873	0.417	0.433	0.382	0.509	0.678	0.478	1.194	0.965	1.221	0.809	0.804	0.845
C-623	160.6	161.2	327.17	329.176	165.078	2.16123e+06	1	1	Tier 2								AAA00935000	CID:6140	CAS:63-91-2	C00079	Isomer 1 of L-Phenylalanine / D-Phenylalanine	1.27	13.9	0	1.032	1.225	1.144	0.717	1.019	0.993	0.704	0.662	0.763	0.675	0.676	0.634	1.611	1.722	1.722	1.156	1.158	1.203
A-216	164.5	302.1	477.143	479.151	243.085	1.32123e+06	1	1	Tier 2								AAA00566000	CID:6175	CAS:65-46-3	C00475	Cytidine / Cytarabine	2.13	50.1	0	0.517	0.547	0.493	1.793	2.064	2.141	0.72	0.661	0.5	0.975	1.11	0.954	1.763	1.615	1.444	1.033	1.053	1.076
K-1950	427.1	990.5	404.139	406.146	156.054	249548	1	1	Tier 2								ABA00479000	CID:6195	CAS:66-77-3	C14090	1-Naphthaldehyde	9.64	107	0	1.537	1.502	1.536	0.816	0.826	0.811	0.615	0.449	0.536	0.74	0.626	0.598	1.019	1.025	1.043	1.054	1.018	1.049
A-2032	417.3	1007.3	446.163	448.17	212.105	439245	1	1	Tier 2								AXA01688000	CID:62274	CAS:77094-11-2	C19254	2-Amino-3,4-dimethylimidazo[4,5-f]quinoline	2.93	14.7	0	0.144	0.101	0.117	1.212	1.165	1.408	2.367	2.492	2.791	1.28	0.748	1.778	0.895	0.822	0.906	1.024	0.968	1.011
K-2399	492.6	1140.1	400.168	402.175	152.083	5522.67	1	1	Tier 2								AXA03514000	CID:62374	CAS:1125-21-9		2,6,6-Trimethyl-2-cyclohexene-1,4-dione	1.63	133.6	0	1.259	1.221	0.648	1.56	1.805	1.71	2.01	1.459	1.602	1.44	1.504	1.453	0.731	0.772	0.659	1.115	1.084	1.34
A-3255	567.4	1493.6	354.116	356.122	120.058	44243920	1	1	Tier 2								APA00409000	CID:62453	CAS:2628-17-3	C05627	4-Hydroxystyrene	0.15	95	0	0.905	0.886	0.948	1.313	1.197	1.178	0.63	0.632	0.597	1.112	1.1	1.143	0.943	0.913	0.825	1	0.996	0.986
K-2553	514.6	1192.5	305.118	307.124	114.065	28602.7	2	2	Tier 2								AXA02497000	CID:62539	CAS:4437-51-8		3,4-Hexanedione	5.48	0.1	0	1.431	1.378	1.531	0.864	0.828	0.832	0.623	0.611	0.565	0.623	0.685	0.598	2.705	2.452	3.038	1.278	1.179	1.284
A-2426	457.5	1133.2	360.127	362.133	126.068	718736	1	1	Tier 2								AXA02369000	CID:62752	CAS:21835-01-8		Enol-3-Ethyl-1,2-cyclopentanedione	0.73	130.1	0	0.964	0.884	0.947	0.446	0.485	0.452	1.569	1.592	1.585	0.123	0.13	0.125	0.046	0.064	0.048	0.997	1.008	1.023
A-1384	340.3	732.8	362.106	364.113	128.048	376647	1	1	Tier 2								AXA02413000	CID:62835	CAS:28664-35-9		3-Hydroxy-4,5-dimethyl-2(5H)-furanone	1.13	62.3	0	0.91	0.883	0.963	1.07	0.971	1.163	0.277	0.393	0.293	1.138	1.447	1.248	0.504	0.538	0.558	1.143	0.886	0.938
A-1096	304.2	629.7	438.148	440.154	204.09	120426	1	1	Tier 2								AAA00640000	CID:6305	CAS:73-22-3	C00078	L-Tryptophan / D-Tryptophan	0.03	56.7	0	0.668	0.508	0.24	1.724	2.165	2.851	1.355	1.188	1.374	2.617	2.394	2.36	1.027	1.132	1.171	1.101	1.233	1.275
C-1539	244.6	245.9	293.184	295.192	131.093	14524.3	1	1	Tier 2								AAA00707000	CID:6306	CAS:73-32-5; 443-79-8	C00407	Isomer 5 of Isoleucine	6.13	65.9	0	0.959	1.05	1.096	1.194	1.6	1.682	1.161	1.079	1.389	1.156	1.132	1.238	1.266	1.359	1.252	1.246	1.244	1.321
K-2035	436.9	1012.7	360.135	362.145	112.05	22948	1	1	Tier 2								AXA02661000	CID:6365145	CAS:2492-43-5		(E)-4-Oxo-2-hexen-1-al	5.93	97.3	0.1111	0.969	1.084	0.986	1.55	1.514	1.529	1.149	2.4788	1.8361	1.429	1.353	1.497	1.153	1.129	1.049	1.154	1.201	1.284
A-3170	557.9	1475	324.079	326.086	180.042	320351	2	2	Tier 2								AAA00872000	CID:636708	CAS:10589-28-3	C05350	2-Hydroxy-3-(4-hydroxyphenyl)propenoic acid	0.07	69.5	0	0.4	0.131	0.197	0.951	0.925	0.808	1.656	1.887	1.568	0.838	1.202	0.84	0.831	0.619	0.625	0.848	0.911	0.906
H-1704	414.4	784.9	398.106	400.112	164.048	230720	1	1	Tier 2								AAA00284000	CID:637542	CAS:501-98-4	C00811	4-Coumaric acid / cis-p-Coumaric acid	0.59	12.7	0	0.353	0.379	0.37	1.896	1.837	1.679	1.441	1.427	1.316	1.265	1.166	1.083	1.211	1.123	1.096	0.893	0.928	0.909
A-2076	421.9	1023.7	458.127	460.134	224.069	926896	1	1	Tier 2								APA00419000	CID:637775	CAS:530-59-6	C00482	Isomer 1 of Sinapic acid	0.55	197.3	0	0.783	0.82	0.688	0.95	0.851	0.823	2.427	2.313	2.251	0.685	0.566	0.635	0.497	0.381	0.348	0.892	0.99	1.01
A-2172	431.4	1055.2	458.127	460.133	224.068	1.84264e+06	1	1	Tier 2								APA00419000	CID:637775	CAS:530-59-6	C00482	Sinapic acid	0.47	165.8	0	4.277	2.179	2.348	0.815	0.78	0.777	1.403	1.464	1.484	0.575	0.485	0.539	0.434	0.193	0.089	0.904	0.961	0.974
H-1179	344.1	660.1	319.111	321.118	85.0529	38987.6	1	1	Tier 2								AFA00160000	CID:6406	CAS:75-86-5	C02659	Acetone cyanohydrin	0.37	102.2	0	1.275	1.357	1.37	0.393	0.4	0.378	0.722	0.775	0.817	1.698	1.63	1.671	0.172	0.161	0.177	1.011	1.012	1.025
H-2124	467.4	891.9	319.111	321.118	85.0524	34282.6	1	1	Tier 2								AFA00160000	CID:6406	CAS:75-86-5	C02659	Isomer 1 of Acetone cyanohydrin	1.05	129.6	0	0.97	1.156	1.286	0.515	0.567	0.565	0.69	0.707	0.671	0.819	0.806	0.848	0.435	0.485	0.503	0.95	0.881	0.94
H-1357	367.6	705	334.074	336.081	100.016	131836	1	1	Tier 2								AYA00055000	CID:6409	CAS:75-89-8		2,2,2-Trifluoroethanol	6.83	163.2	0	0.893	0.792	0.767	3.01	2.697	2.861	2.299	1.712	2.363	6.597	6.921	7.237	1.345	0.991	1.006	1.024	1.161	1.031
H-1553	394	745.8	334.074	336.081	100.016	7707.54	1	1	Tier 2								AYA00055000	CID:6409	CAS:75-89-8		Isomer 1 of 2,2,2-Trifluoroethanol	7.5	122.4	0	1.229	1.255	1.251	0.65	0.713	0.722	1.227	0.985	1.146	0.55	0.63	0.64	0.652	0.678	0.667	1.066	0.923	0.973
K-2225	461.2	1069.8	410.153	412.16	162.068	20257.3	1	1	Tier 2								AXA03095000	CID:641294	CAS:24680-50-0	C10475	3-(4-Methoxyphenyl)-2-propenal	0.13	31	0	0.859	0.929	0.954	0.491	0.619	0.74	0.174	0.145	0.168	0.115	0.151	0.256	1.011	1.135	0.963	0.946	0.961	0.908
A-2135	426.9	1041.4	398.105	400.112	164.047	211798	1	1	Tier 2								AAA00925000	CID:641637	CAS:5801-57-0	C02763	Isomer 1 of 2-Hydroxy-3-phenylpropenoic acid	0.93	8.3	0	0.916	0.841	1.039	1.297	1.08	0.963	1.004	0.845	0.854	1.187	1.375	1.223	0.763	0.679	0.638	0.931	0.959	0.775
A-2249	440.4	1079.5	398.106	400.112	164.048	3.13487e+06	1	1	Tier 2								AAA00925000	CID:641637	CAS:5801-57-0	C02763	2-Hydroxy-3-phenylpropenoic acid	0.3	29.8	0	0.064	0.062	0.07	0.925	0.88	0.872	2.555	2.574	2.503	0.292	0.28	0.258	1.977	2.105	2.086	1.084	1.111	1.069
A-814	267.6	526.4	406.143	408.149	172.085	475447	1	1	Tier 2								AXA00594000	CID:6426709	NA		Isomer 1 of Prolyl-Glycine	0.44	72.2	0	1.524	1.868	1.811	1.231	1.783	0.981	0.588	0.641	0.627	1.197	0.992	0.749	1.453	1.465	1.485	1.098	1.12	1.204
A-1010	293	594.3	406.143	408.15	172.085	1.75387e+06	1	1	Tier 2								AXA00594000	CID:6426709	NA		Isomer 2 of Prolyl-Glycine	0.37	140.1	0	1.166	1.25	1.096	1.178	1.064	0.935	0.627	0.633	0.603	0.829	0.797	1.038	1.223	1.299	1.265	0.989	0.945	0.963
A-914	281.7	563.3	512.149	514.155	278.09	2.03212e+06	1	1	Tier 2								AXA01119000	CID:6426949	CAS:4423-22-7		Glutamylmethionine	6.92	97.1	0	1.15	1.149	1.18	0.798	0.798	0.801	2.028	1.943	1.999	0.733	0.643	0.63	0.614	0.672	0.557	1.058	1.055	1.029
A-1075	302.8	624.5	512.149	514.156	278.09	129044	1	1	Tier 2								AXA01119000	CID:6426949	CAS:4423-22-7		Isomer 1 of Glutamylmethionine	6.78	158.3	0	0.433	0.449	0.382	1.584	1.556	1.746	2.572	2.471	2.501	0.832	0.902	0.823	0.529	0.447	0.453	1.001	0.963	1.095
A-2077	422	1023.9	364.625	366.631	261.132	539866	2	2	Tier 2								AXA01057000	CID:6427003	NA		Aspartyl-Lysine	0.11	204.3	0	1.731	1.42	1.273	0.655	0.556	1.393	0.653	0.573	1.02	0.801	0.644	0.748	0.483	0.315	0.29	0.968	1.028	0.927
A-1827	395.4	912.5	413.153	415.159	179.095	4.11848e+06	1	1	Tier 2								AXA03490000	CID:6428975	CAS:118355-70-7		1,2,3,4,5,6-Hexahydro-5-(1-hydroxyethylidene)-7H-cyclopenta[b]pyridin-7-one	0.48	12.2	0	1.671	0.61	0.61	0.148	0.244	0.236	0.254	0.272	0.267	0.263	0.239	0.266	0.069	0.073	0.078	1.06	1.036	1.033
A-3416	589.2	1533.4	323.606	325.612	179.094	185396	2	2	Tier 2								AXA03490000	CID:6428975	CAS:118355-70-7		Isomer 1 of 1,2,3,4,5,6-Hexahydro-5-(1-hydroxyethylidene)-7H-cyclopenta[b]pyridin-7-one	0.36	58	0	0.969	1.064	1.054	1.646	2.014	1.673	1.095	1.226	1.28	1.324	1.383	1.31	0.166	0.207	0.119	0.972	0.983	0.958
K-1031	307.2	746.5	399.185	401.191	151.1	4639	1	1	Tier 2								AXA03492000	CID:6428977	CAS:104704-29-2		1,2,3,4,5,6-Hexahydro-5-methyl-7H-cyclopenta[b]pyridin-7-one	0.09	66.4	0.3333	1.463	1.548	1.814	0.395	0.418	0.366	0.3984	0.2302	0.354	0.315	0.2568	0.318	0.1808	0.1738	0.1707	0.961	1.006	1.11
A-3531	609.6	1575.1	310.082	312.089	152.047	112536	2	2	Tier 2								AXA01651000	CID:6429110	CAS:13494-10-5		2',3'-Dihydroxyacetophenone	0.83	1.7	0	0.471	0.533	0.582	0.436	0.464	0.349	2.456	2.85	2.808	0.616	0.773	0.649	0.517	0.273	0.225	0.979	0.956	1.007
A-2322	447.5	1098.7	468.195	470.202	234.137	339488	1	1	Tier 2								AAA00782000	CID:6439562	CAS:34136-53-3	C18326	Isomer 1 of p-Coumaroylputrescine	0.22	185.6	0	1.378	1.454	1.556	0.248	0.225	0.278	0.585	0.496	0.491	0.36	0.344	0.305	0.908	0.876	0.846	0.923	0.877	0.895
A-3358	582	1520.3	351.127	353.134	234.137	2.12733e+06	2	2	Tier 2								AAA00782000	CID:6439562	CAS:34136-53-3	C18326	p-Coumaroylputrescine	0.99	35.3	0	3.311	1.764	1.909	0.574	0.495	0.389	0.31	0.414	0.302	1.524	1.312	1.332	0.15	0.123	0.132	1.211	1.248	1.375
K-1153	322.9	775.8	334.123	336.127	86.0379	15855	1	1	Tier 2								AAA01544000	CID:650	CAS:431-03-8	C00741	Isomer 1 of Diacetyl	3.27	62.4	0.1667	0.427	0.682	0.834	0.9056	1.474	1.474	0.8731	1.299	2.267	0.98	0.9098	1.882	0.728	0.966	1.182	1.146	0.83	0.896
K-2679	529.8	1228.5	581.202	585.216	86.0394	2880	1	2	Tier 2								AAA01544000	CID:650	CAS:431-03-8	C00741	Isomer 2 of Diacetyl	4.54	113.1	0.0556	1.942	2.116	2.001	0.361	0.411	0.389	0.382	0.325	0.398	0.264	2.8162	0.283	0.402	0.483	0.428	0.932	0.97	0.975
C-568	155.1	155.5	337.139	339.146	175.048	215765	1	1	Tier 2								AAA00599000	CID:65065	CAS:997-55-7	C01042	Isomer 1 of N-Acetyl-L-aspartic acid	0.29	23.6	0	0.675	0.27	0.458	3.018	0.784	0.79	0.971	1.243	1.011	0.194	0.283	0.216	0.597	0.405	0.472	0.543	0.541	0.555
C-2219	320.6	321	498.224	502.237	175.048	321590	1	2	Tier 2								AAA00599000	CID:65065	CAS:997-55-7	C01042	N-Acetyl-L-aspartic acid	0.43	33.4	0	0.396	0.474	0.416	1.078	1.713	1.749	3.798	3.916	4.358	1.021	0.915	0.748	0.946	0.849	0.78	1.191	1.154	1.238
C-757	173.1	173.6	354.155	356.162	192.064	17912.4	1	1	Tier 2								AAA01045000	CID:6508	CAS:77-95-2	C00296	Quinic acid	1.1	47.8	0	1.091	0.747	1.154	2.192	1.542	1.551	0.845	0.932	0.745	1.403	1.409	1.256	0.915	0.891	0.876	1.035	1.002	1.033
H-131	162.4	342.1	387.101	389.108	153.042	60211.6	1	1	Tier 2								APA00895000	CID:65083	CAS:1571-72-8	C12115	3-Amino-4-hydroxybenzoic acid	0.06	203	0	0.063	0.059	0.067	0.216	0.244	0.282	1.653	1.71	1.766	0.208	0.247	0.244	0.099	0.098	0.088	0.737	0.697	0.736
A-2645	484.9	1265.5	328.134	330.141	188.152	354366	2	2	Tier 2								AAA01671000	CID:652	CAS:21738-21-6	C01037	7,8-Diaminononanoic acid	1.15	93	0	1.797	1.435	1.538	1.079	1.092	0.974	0.488	0.463	0.519	1.073	1.044	0.965	0.494	0.537	0.517	0.906	0.945	0.888
A-2856	516.9	1368.6	328.134	330.141	188.152	227575	2	2	Tier 2								AAA01671000	CID:652	CAS:21738-21-6	C01037	Isomer 1 of 7,8-Diaminononanoic acid	0.7	196.1	0	2.063	2.075	2.733	0.422	0.852	0.935	0.391	0.286	0.412	1.016	0.315	0.604	0.473	0.455	0.422	1.598	1.582	1.229
C-485	147.2	147.9	309.144	311.151	147.053	98136.4	1	1	Tier 2								AAA00627A01	CID:65249	NA		N-Acetyl-L-Serine	0.36	0.3	0	0.807	0.539	0.763	1.727	1.032	1.083	1.303	1.35	1.239	0.816	0.937	0.799	0.532	0.526	0.477	0.849	0.815	0.896
C-612	159.7	160.2	309.144	311.152	147.053	60648.1	1	1	Tier 2								AAA00627A01	CID:65249	NA		Isomer 1 of N-Acetyl-L-Serine	0.04	12	0	0.465	0.349	0.443	1.311	0.802	0.797	1.4	1.456	1.329	1.662	1.997	1.407	0.592	0.647	0.56	0.888	0.841	0.897
C-140	104.3	103.1	437.24	439.247	275.148	8880.67	1	1	Tier 2								AXA01419000	CID:65254	CAS:5978-23-4		gamma-Glutamyllysine	0.17	43.1	0	1.747	0.804	1.481	2.461	0.837	0.909	0.835	0.876	0.819	0.564	0.749	0.538	0.499	0.402	0.569	0.874	0.844	0.854
A-1751	384	862.7	350.646	352.652	233.175	150415	2	2	Tier 2								AXA00573000	CID:65396	CAS:34994-11-1		Hypusine	1.08	56.4	0	0.305	0.251	0.31	2.412	2.117	2.045	1.121	1.15	1.184	1.223	1.159	1.338	0.901	1.04	0.9	0.931	1.047	0.899
H-2967	603.2	1254.1	336.103	338.11	204.089	172323	2	2	Tier 2								AXA04070000	CID:6540813	NA		S-nirvanol	0.82	195.1	0	0.66	0.661	0.557	1.762	1.52	1.752	0.609	0.662	0.687	2.926	2.994	3.113	0.908	0.785	0.913	1.078	1.061	0.998
H-2453	514.9	1011.2	397.158	399.165	163.1	41687.2	1	1	Tier 2								AAA00961000	CID:656502	NA	C04351	(R)-2-Methylimino-1-phenylpropan-1-ol	0.64	152.8	0	1.157	1.45	1.337	0.104	0.171	0.338	0.292	0.563	0.605	1.139	1.182	1.175	0.319	0.399	0.127	1.045	1.084	1.119
A-2963	529	1399.9	408.126	410.133	174.068	251459	1	1	Tier 2								ABA00504000	CID:656869	NA	C14084	1,2-Dihydroxy-8-methylnaphthalene	0.09	62.5	0	1.537	1.561	1.439	0.604	0.661	0.563	1.402	1.503	1.5	0.993	0.934	0.746	0.065	0.38	0.078	1.074	1.087	1.108
K-420	201.9	533.2	414.11	416.119	166.025	11406	1	1	Tier 2								ABA00489000	CID:656876	CAS:51572-88-4	C14100	Isomer 1 of 4-Formylsalicylic acid	3.82	135.1	0	0.993	1.107	0.919	1.19	1.062	1.103	0.632	0.652	0.573	1.14	1.189	1.155	1.317	1.099	1.043	1.178	1.108	1.099
K-513	219.1	568.2	414.112	416.12	166.027	11920.9	1	1	Tier 2								ABA00489000	CID:656876	CAS:51572-88-4	C14100	4-Formylsalicylic acid	0.92	100.1	0	0.498	0.63	0.544	1.049	1.197	1.082	1.736	1.275	1.148	0.851	0.833	0.958	1.176	0.915	0.754	0.708	0.814	0.805
H-2210	478.8	917.8	424.122	426.128	190.064	45032.3	1	1	Tier 2								ABA00497000	CID:656879	NA	C14105	1,2-Dihydroxy-7-hydroxymethylnaphthalene	1.41	224.7	0	0.726	0.761	0.828	0.905	0.859	1.01	1.785	1.363	1.758	0.565	0.622	0.651	0.053	0.042	0.062	0.913	1.047	0.909
H-1470	383.2	726.3	456.112	458.118	222.053	78781.8	1	1	Tier 2								ABA00499000	CID:656880	CAS:156605-24-2	C14106	2-Hydroxy-7-hydroxymethylchromene-2-carboxylic acid	1.25	19.6	0	0.253	0.307	0.189	2.08	2.027	2.074	1.16	1.268	1.165	0.444	0.471	0.458	1.361	1.485	1.309	0.895	0.868	0.951
K-744	262.2	653.6	400.133	402.139	152.048	234694	1	1	Tier 2								ABA00484000	CID:656882	CAS:156605-23-1	C14108	4-Hydroxymethylsalicylaldehyde	0.17	88.5	0	0.858	0.894	0.92	0.716	0.706	0.672	0.567	0.532	0.545	0.787	0.702	0.687	1.032	1.041	1.132	0.964	1.009	0.952
A-1619	370.8	837.2	404.08	406.087	170.022	364390	1	1	Tier 2								AXA01644000	CID:66520	CAS:83-30-7		2,4,6-Trihydroxybenzoic acid	0.08	23.8	0	2.603	2.201	3.145	0.067	0.125	0.054	0.262	0.131	0.244	0.179	0.141	0.12	0.09	0.091	0.124	1.134	1.165	1.02
A-3301	573	1503.8	302.606	304.612	137.095	8.55232e+06	2	2	Tier 2								ABA00574000	CID:66605	CAS:88-02-8	C16400	2,4,6-Triaminotoluene	0.05	97.6	0.1111	2.536	2.505	2.703	0.254	0.264	0.246	0.478	0.5	0.502	0.638	0.634	0.649	0.007	0.3554	0.033	1.027	1.028	1.025
A-2058	419.7	1015.7	374.106	376.112	140.048	602082	1	1	Tier 2								ABA00573000	CID:66606	CAS:88-03-9	C16401	2,4,6-Trihydroxytoluene	1.91	5	0	1.457	1.327	1.38	0.207	0.212	0.182	1.909	2.117	2.27	0.235	0.273	0.236	0.186	0.113	0.147	0.944	0.931	0.894
K-1951	427.6	991.4	444.158	446.166	196.073	4093	1	1	Tier 2								AXA01640000	CID:66654	CAS:90-24-4	C10726	Xanthoxylin	1.35	6.4	0	1.259	1.007	1.183	0.615	0.962	0.511	0.357	1.384	0.939	1.262	0.503	0.403	1.029	0.885	0.748	0.872	0.932	0.892
A-2549	473.1	1212.4	478.128	480.135	244.07	520192	1	1	Tier 2								APA00639000	CID:667639	CAS:10083-24-6	C05901	Piceatannol	7.98	149.4	0	0.319	0.346	0.253	1.318	1.282	1.145	0.874	0.947	0.931	1.293	1.01	0.968	1.51	1.457	1.215	0.995	0.968	1.106
H-742	285.3	573.2	324.09	326.096	90.0317	57417.3	1	1	Tier 2								AAA01295000	CID:670	CAS:96-26-4	C00184	Glycerone	0.13	10.9	0	1.436	1.26	1.405	0.143	0.077	0.087	0.445	0.365	0.45	0.233	0.284	0.258	2.202	1.99	1.565	0.966	1.08	0.96
H-847	300.1	595.7	324.09	326.096	90.0316	28766	1	1	Tier 2								AAA01295000	CID:670	CAS:96-26-4	C00184	Isomer 1 of Glycerone	0.23	11.6	0	0.682	0.89	1.257	0.886	0.669	1.42	1.065	0.793	1.49	3.299	4.734	5.159	0.366	0.339	0.298	0.997	0.942	0.861
K-2228	461.2	1069.9	428.163	430.174	180.078	5519	1	1	Tier 2								AXA01674000	CID:67116	CAS:120-25-2		4-Ethoxy-3-methoxybenzaldehyde	1.09	44.9	0.4444	1.143	1.25	1.486	0.4029	0.4	0.414	0.529	0.489	0.563	0.4284	0.604	0.608	0.307	0.2952	0.2899	0.3511	0.884	0.7629
A-1226	320.6	679.9	417.112	419.118	183.053	688803	1	1	Tier 2								AAA01610000	CID:6723	CAS:82-82-6	C00847	4-Pyridoxic acid	0.38	22.5	0	0.414	0.202	0.422	0.64	0.843	0.981	4.491	4.293	4.11	0.655	0.478	0.563	0.243	0.27	0.378	1.046	1.089	1.166
C-980	193.7	194.3	296.149	298.156	134.058	749857	1	1	Tier 2								AAA00717I01	CID:677	CAS:1756-18-9	C04039	2,3-Dihydroxy-3-methylbutanoic acid / (R)-2,3-Dihydroxy-3-methylbutanoic acid	0.49	1.6	0	1.933	1.597	1.957	1.248	1.055	1.061	0.404	0.406	0.401	0.199	0.219	0.199	0.659	0.707	0.635	0.962	0.941	0.982
C-1121	206.6	207.5	296.148	298.156	134.057	70790	1	1	Tier 2								AAA00717I01	CID:677	CAS:1756-18-9	C04039	Isomer 1 of 2,3-Dihydroxy-3-methylbutanoic acid / (R)-2,3-Dihydroxy-3-methylbutanoic acid	4.34	14.8	0	1.799	1.316	1.609	1.58	1.226	1.168	0.984	1.037	0.972	0.741	0.861	0.899	0.505	0.428	0.394	1.016	0.965	1.098
A-3118	551.6	1458.7	298.07	300.077	128.023	375792	2	2	Tier 2								ABA00167000	CID:67764	CAS:363-52-0	C16472	3-Fluorocatechol	7.17	200.7	0	0.828	0.814	0.846	1.196	1.04	1.012	1.238	1.192	1.767	0.553	0.661	0.617	0.727	0.785	0.563	0.76	0.672	0.703
A-3488	602.2	1559.9	318.079	320.086	168.042	678844	2	2	Tier 2								AXA01639000	CID:68073	CAS:480-66-0		2',4',6'-Trihydroxyacetophenone	0.07	58	0	0.322	0.38	0.227	1.235	1.388	0.961	3.27	3.124	3.588	0.991	0.848	0.848	0.189	0.191	0.19	1.056	0.938	1.008
A-3017	537.2	1421.2	310.598	312.605	153.079	1.54705e+06	2	2	Tier 2								AAA00893000	CID:681	CAS:51-61-6	C03758	Dopamine	0.79	3	0	1.926	1.877	2.137	0.359	0.345	0.342	0.395	0.412	0.437	1.73	1.68	1.663	0.007	0.008	0.008	0.997	1.011	1.108
A-2674	489.3	1280	386.105	388.112	152.047	2.41351e+07	1	1	Tier 2								ABA00433000	CID:68138	CAS:499-76-3	C21167	4-Hydroxy-3-methylbenzoic acid	1.21	114.2	0	0.096	0.096	0.092	1.291	1.346	1.311	2.839	2.811	2.849	1.209	1.197	1.186	0.238	0.214	0.212	1.014	0.987	1.011
C-1386	230	231.1	355.165	357.172	193.074	34583.6	1	1	Tier 2								AAA00943000	CID:68144	CAS:500-98-1	C05598	Phenylacetylglycine	0.38	56.5	0	0.315	0.343	0.297	1.395	1.813	1.796	1.094	1.077	1.221	2.398	2.501	2.772	2.379	2.761	2.291	1.052	1.101	1.154
A-1979	411.2	985.7	361.158	363.165	127.1	363601	1	1	Tier 2								AXA02610000	CID:68147	CAS:501-33-7		Nor-psi-tropine	0.01	123.5	0	0.497	0.598	0.405	1.311	1.301	1.379	1.943	1.798	1.585	0.786	0.756	0.76	0.249	0.283	0.284	1.072	1.061	1.017
C-473	146	146.7	252.123	254.13	90.0315	584844	1	1	Tier 2								AAA00592000	CID:68152	CAS:503-66-2	C01013	3-Hydroxypropanoic acid	0.61	39.7	0	0.781	0.546	0.956	1.811	0.949	0.914	0.742	0.946	0.81	1.704	1.808	1.453	0.661	0.473	0.637	0.573	0.739	0.746
K-1446	364.3	857.5	510.131	512.137	262.046	5894.5	1	1	Tier 2								AXA03120000	CID:68213	CAS:519-34-6	C09951	Maclurin	4.14	85.6	0	0.646	0.753	0.872	0.475	0.581	0.5	0.241	0.238	0.349	0.571	0.466	0.41	0.781	0.764	0.936	0.966	1.12	1.003
K-1362	352.3	827	416.127	418.134	168.042	2.84247e+06	1	1	Tier 2								AXA01666000	CID:68262	CAS:530-55-2	C10331	2,6-Dimethoxy-1,4-benzoquinone	0.02	58.9	0	0.823	0.96	0.962	0.247	0.29	0.314	0.108	0.101	0.124	0.156	0.2	0.207	1.703	1.559	1.668	0.825	0.834	0.936
C-965	192.1	192.8	385.176	387.182	223.084	54366.7	1	1	Tier 2								AAA00285A01	CID:68310	NA		Isomer 1 of N-Acetyl-Tyrosine	0.1	41.3	0	0.218	0.148	0.206	2.928	1.531	1.483	1.49	1.628	1.508	0.849	1.194	0.944	0.345	0.295	0.332	0.648	0.66	0.776
C-2697	390.6	391.3	235.102	237.109	146.022	34362.1	2	2	Tier 2								AXA00839000	CID:68328	CAS:542-05-2		3-Oxoglutaric acid	0.27	3.2	0	0.63	0.79	0.695	0.549	1.236	1.263	1.745	2.092	2.096	1.069	1.022	1.173	0.858	1.034	0.808	1.137	1.079	1.131
H-2398	505.9	987.5	370.06	372.066	136.002	8750.5	1	1	Tier 2								AXA04365000	CID:68412	CAS:560-27-0		Dihydroxymalonic acid	2.84	181.4	0	4.085	3.491	2.845	0.257	0.304	0.284	0.312	0.301	0.306	0.312	0.41	0.294	0.923	0.868	0.871	1.159	1.003	1.197
C-2410	345	345.4	350.136	352.143	188.045	85359.2	1	1	Tier 2								ABA00464000	CID:6844	CAS:86-48-6	C03203	1-Hydroxy-2-naphthoic acid	7.3	68.7	0	1.167	1.424	1.304	0.928	1.669	1.61	1.595	1.482	1.734	0.784	0.741	0.848	0.085	0.09	0.09	1.217	1.293	1.258
K-2348	482.4	1116.7	398.153	400.16	150.068	7891	1	1	Tier 2								AXA03061000	CID:68481	CAS:579-74-8		2'-Methoxyacetophenone	0.32	79.9	0	0.754	0.96	0.747	1.377	1.287	1.168	1.351	0.956	0.944	1.791	1.603	1.692	0.598	0.878	0.994	1.104	1.059	1.014
A-1105	305	632.6	433.107	435.113	199.048	326878	1	1	Tier 2								AXA01527000	CID:68590513	CAS:54836-90-7		(S)-alpha-Amino-4-carboxy-3-furanpropanoic acid	0.8	200.6	0	0.601	0.661	0.523	1.821	2.176	1.905	0.862	0.916	0.678	1.663	1.687	1.571	0.669	0.746	0.746	1.228	1.064	1.039
A-3501	603.7	1562.8	664.214	668.228	197.105	134196	1	2	Tier 2								AAA00901000	CID:688084	CAS:2282-54-4	C05588	L-Metanephrine	0.26	39.5	0	0.603	0.661	0.828	0.786	0.651	0.58	1.817	1.573	1.742	0.894	1.082	1.239	0.058	0.046	0.046	0.895	0.957	0.86
A-1808	392.4	892.1	417.148	419.155	183.089	474835	1	1	Tier 2								AAA00899000	CID:688100	NA	C05589	L-Normetanephrine	0.76	87.8	0	0.086	0.087	0.103	0.386	0.49	0.426	4.842	4.089	3.922	0.244	0.204	0.213	0.008	0.01	0.011	0.826	0.872	0.923
A-2542	471.9	1206.3	355.148	357.154	121.089	4.93219e+07	1	1	Tier 2								AXA03846000	CID:6896	NA	C11004	2,6-Dimethylaniline	0.42	44	0	2.105	2.048	2.142	0.06	0.058	0.062	0.17	0.178	0.176	1.909	1.88	1.871	0.012	0.011	0.011	1.011	1.012	0.996
H-2875	586.5	1201.7	396.023	398.027	161.964	94386.2	1	1	Tier 2								ABA00106000	CID:6899	CAS:87-65-0	C07096	2,6-Dichlorophenol	1.18	204.5	0	0.83	0.829	0.79	0.569	0.632	0.684	0.749	0.481	0.71	0.888	0.997	1.071	0.747	0.627	0.594	0.756	0.707	0.713
A-2444	460.1	1146.5	381.119	383.126	294.122	356549	2	2	Tier 2								AXA01379000	CID:69040603	NA		Tyrosyl-Hydroxyproline	0.56	35.5	0	0.529	0.468	0.458	1.305	1.195	1.402	0.817	0.813	0.707	0.62	0.566	0.554	1.338	1.38	1.289	1.028	0.962	1.009
A-2068	421.1	1021	372.09	374.096	138.032	660397	1	1	Tier 2								ABA00593000	CID:69212	CAS:615-91-8	C18316	2-Hydroxy-5-methylquinone	0.85	10.9	0	0.58	0.675	0.742	1.086	1.116	1.111	1.459	1.452	1.523	0.553	0.54	0.52	1.012	0.975	0.828	1.078	1.098	1.092
A-2753	502.2	1322.9	393.184	395.191	159.126	2.30766e+07	1	1	Tier 2								AXA00161000	CID:69522	CAS:644-90-6		DL-2-Aminooctanoic acid	0.74	170.9	0	1.103	1.107	1.099	0.564	0.593	0.589	0.316	0.32	0.335	0.374	0.344	0.35	1.091	1.086	1.042	1.014	1	1.017
A-3617	627.2	1610.7	303.093	305.099	138.069	3.5359e+06	2	2	Tier 2								AXA02853000	CID:69560	CAS:654-42-2		2,6-Dimethyl-1,4-benzenediol	0.56	192.9	0	1.354	1.194	1.329	0.18	0.167	0.157	0.026	0.057	0.032	0.041	0.058	0.047	0.894	0.857	0.822	1.073	1.076	1.029
A-3564	614.7	1585.7	310.082	312.089	152.048	1.6998e+06	2	2	Tier 2								AXA01653000	CID:69687	CAS:699-83-2		2',6'-Dihydroxyacetophenone	0.31	3.5	0	0.31	0.372	0.353	0.473	0.446	0.458	2.493	2.732	3.026	0.422	0.462	0.494	0.612	0.726	0.373	0.876	0.804	0.892
C-2779	402.6	403.4	369.18	371.188	207.089	9907.33	1	1	Tier 2								AXA03792000	CID:69903	NA		N-isopropylterephthalamic acid	2.02	59.2	0	1.492	1.96	1.844	1.209	1.502	1.624	2.809	2.532	2.639	0.891	0.892	1.05	0.575	0.597	0.59	1.283	1.405	1.356
A-1157	310.6	652.6	337.122	339.128	103.063	8.86532e+06	1	1	Tier 2								AXA03615000	CID:6992079	CAS:627-01-0	C11735	N-Ethylglycine	0.18	31.6	0	1.272	1.319	1.365	0.48	0.461	0.447	0.787	0.796	0.8	0.647	0.594	0.577	1.406	1.294	1.525	1.042	1.065	1.007
A-1514	355.1	786.6	337.122	339.129	103.063	1.46173e+06	1	1	Tier 2								AXA03615000	CID:6992079	CAS:627-01-0	C11735	Isomer 1 of N-Ethylglycine	0.17	165.6	0	1.22	1.077	1.265	0.354	0.33	0.403	0.408	0.44	0.408	0.869	0.865	1.002	0.252	0.221	0.282	1.011	0.87	0.933
H-2112	466.2	889	356.095	358.102	122.037	755048	1	1	Tier 2								ABA00510000	CID:6998	CAS:90-02-8	C06202	Salicylaldehyde	0.02	6	0	0.619	0.635	0.655	1.106	1.118	1.127	2.49	2.575	2.599	0.502	0.504	0.517	0.605	0.578	0.558	0.986	0.984	0.996
A-325	188.7	351.3	470.137	472.144	236.079	223640	1	1	Tier 2								AXA01264000	CID:7009592	NA		Methionyl-Serine	9.27	60.3	0	0.582	0.552	0.547	1.958	2.261	2.311	1.869	1.485	1.554	1.235	1.197	1.291	0.728	0.799	0.746	1.029	1.18	1.036
C-411	138.9	139.3	285.153	287.158	246.123	8357.75	2	2	Tier 2								AXA00588000	CID:7015683	CAS:2746-34-1		Isomer 1 of gamma-Glutamylvaline	1.68	74.7	0	0.478	0.375	0.768	1.578	1.122	1.352	0.685	0.792	0.965	1.109	1.492	1.569	1.342	1.054	0.978	0.941	0.89	0.882
C-991	194.2	194.9	285.152	287.16	246.122	75600	2	2	Tier 2								AXA00588000	CID:7015683	CAS:2746-34-1		gamma-Glutamylvaline	1.38	19.1	0	0.967	0.776	1.105	0.623	0.422	0.476	0.673	0.657	0.729	0.46	0.53	0.48	0.888	0.716	0.682	0.859	0.856	0.795
A-1421	344.4	744.1	371.633	373.639	275.149	117345	2	2	Tier 2								AXA00404000	CID:7015685	CAS:17105-15-6		Epsilon-(gamma-Glutamyl)-lysine	0.44	25.4	0	0.802	0.795	0.896	1.041	1.411	1.342	0.701	0.684	1.005	1.687	1.74	1.5	0.763	0.873	0.71	1.1	1.28	1.031
A-344	192.1	359.8	509.207	511.213	275.149	138162	1	1	Tier 2								AXA00416000	CID:7015704	CAS:5891-53-2		Isomer 1 of Glutamyl-Lysine	0.55	111.8	0.0556	0.169	1.148	1.0138	0.798	0.785	1.265	1.932	2.332	1.722	1.878	1.608	1.76	0.762	0.668	0.824	0.866	1.024	0.885
A-455	214	410.8	509.207	511.214	275.148	1.14279e+06	1	1	Tier 2								AXA00416000	CID:7015704	CAS:5891-53-2		Isomer 2 of Glutamyl-Lysine	0.47	162.8	0	1.22	1.228	1.196	0.779	0.818	0.829	1.025	0.949	0.943	0.802	0.751	0.796	0.519	0.499	0.562	0.934	0.984	0.989
A-498	222.6	428.1	509.207	511.214	275.149	1.6512e+06	1	1	Tier 2								AXA00416000	CID:7015704	CAS:5891-53-2		Isomer 3 of Glutamyl-Lysine	1	180.1	0	1.264	1.254	1.188	0.843	0.89	0.89	1.058	1.05	0.988	0.803	0.838	0.802	0.393	0.392	0.393	0.97	0.981	0.984
A-568	231.9	446.6	509.207	511.214	275.149	581981	1	1	Tier 2								AXA00416000	CID:7015704	CAS:5891-53-2		Isomer 4 of Glutamyl-Lysine	1.18	198.6	0	1.206	1.259	1.149	0.88	0.921	0.921	1.218	1.114	1.049	0.775	0.803	0.761	0.335	0.326	0.333	0.972	0.982	0.969
A-2289	443.9	1089	476.162	478.168	242.104	138931	1	1	Tier 2								AXA01314000	CID:7016094	NA		Isomer 1 of Seryl-Histidine	4.6	180.6	0	1.135	1.345	1.244	1.386	1.284	1.377	0.636	0.442	0.578	1.686	1.463	1.774	0.903	0.967	0.939	0.908	1.07	0.981
A-445	211.9	406.7	451.202	453.208	217.143	708742	1	1	Tier 2								AXA00993000	CID:7016106	NA		Isomer 1 of Alanyl-Lysine	1.01	72.6	0	0.914	0.988	1.001	0.848	0.918	0.841	1.254	1.226	1.186	0.788	0.712	0.673	0.647	0.646	0.711	0.956	0.926	0.994
A-575	232.7	448.2	451.201	453.208	217.143	395400	1	1	Tier 2								AXA00993000	CID:7016106	NA		Isomer 2 of Alanyl-Lysine	0.12	114.1	0	0.841	1.052	0.772	1.353	1.382	1.131	1.167	1.219	1.163	1.391	1.27	1.141	0.761	0.797	0.712	1.001	1.398	1.046
H-577	257.3	522.2	509.222	511.228	275.164	13710	1	1	Tier 2								AXA01328000	CID:7016110	NA		Threoninyl-Arginine	9.08	51.2	0.0556	0.725	0.8745	0.674	0.814	0.853	0.898	1.179	1.093	1.067	0.899	0.948	0.879	1.231	1.186	1.213	1.042	1.119	1.113
A-2622	482.8	1258.4	372.63	374.637	277.143	164186	2	2	Tier 2								AXA01239000	CID:7016114	NA		Lysyl-Methionine	3.94	159.2	0	0.353	0.647	0.457	1.31	1.224	1.27	1.194	0.936	0.763	1.831	1.78	2.09	1.345	1.45	1.397	1.01	1.145	0.948
H-1845	431.7	819.2	280.1	282.107	46.0419	7882	1	1	Tier 2								AAA00008000	CID:702	CAS:64-17-5	C00469	Ethanol	0.09	31.4	0	2.321	2.413	2.284	1.086	1.047	1.078	0.392	0.365	0.39	0.581	0.587	0.625	0.17	0.163	0.172	1.048	1.042	1.091
A-763	261.3	512	438.17	440.176	204.111	254610	1	1	Tier 2								AXA01325000	CID:7020159	NA		Isomer 1 of Seryl-Valine	0.65	92.6	0	1.069	1.192	1.466	0.28	0.245	0.324	0.082	0.052	1.309	1.582	1.172	2.235	0.389	0.394	0.505	0.814	0.919	0.959
A-894	279	555.9	484.154	486.16	250.095	487842	1	1	Tier 2								AXA01340000	CID:7020165	NA		Threoninyl-Methionine	6.79	87.9	0	0.886	0.845	0.841	1.368	1.126	1.208	1.969	2.286	2.043	0.816	0.913	0.597	0.864	0.753	0.679	1.127	1.145	1.06
A-806	266.7	524.3	543.227	545.234	309.169	640245	1	1	Tier 2								AXA01383000	CID:7021830	NA		Tyrosyl-Lysine	0.23	21.4	0	1.012	1.038	0.966	0.756	0.687	0.584	2.11	2.225	1.982	0.895	0.879	1.005	0.523	0.509	0.5	1.046	1.046	1.091
A-1609	369.9	836.1	335.622	337.629	203.127	151345	2	2	Tier 2								AXA01233000	CID:7022320	NA		Isomer 1 of Lysyl-Glycine	0.1	40.5	0	1.04	0.845	0.935	1.522	1.674	1.282	1.959	2.282	1.732	0.968	1.099	0.93	0.645	0.583	0.697	1.218	1.19	1.032
C-2053	299.2	299.4	335.196	337.203	173.105	145345	1	1	Tier 2								AAA00707A01	CID:7036275	NA		N-Acetyl-L-Isoleucine	1.39	0.3	0	0.192	0.203	0.185	2.141	2.721	2.632	2.935	2.893	2.899	1.267	1.333	1.225	0.129	0.145	0.164	1.132	1.103	1.269
H-325	212.4	441.8	418.145	420.151	184.086	14257.1	1	1	Tier 2								AYA00047000	CID:7037	CAS:91-01-0		Isomer 1 of Benzhydrol	5.69	106	0	1.263	0.726	0.763	1.662	1.468	1.36	1.822	1.5	1.871	1.25	1.51	1.488	1.208	0.817	0.8	0.995	1.112	1.057
H-815	294.6	587.8	418.143	420.151	184.085	94962	1	1	Tier 2								AYA00047000	CID:7037	CAS:91-01-0		Benzhydrol	9.18	40	0	1.18	1.164	1.27	0.552	0.605	0.563	0.658	0.609	0.619	0.529	0.5	0.497	1.043	1.017	0.919	0.905	0.932	0.972
H-1212	347.5	663.5	418.143	420.15	184.085	93733.2	1	1	Tier 2								AYA00047000	CID:7037	CAS:91-01-0		Isomer 2 of Benzhydrol	9.48	115.7	0	1.153	1.403	1.44	1.528	1.644	1.681	1.393	1.129	1.098	1.043	1.05	1.112	0.563	0.671	0.464	1.092	1.069	1.086
C-2164	311.7	311.9	294.133	296.14	132.042	9819616	1	1	Tier 2								AXA00060000	CID:70615	CAS:1071-46-1		Monoethyl malonic acid	1.2	7.7	0	0.92	1.227	0.989	1.113	1.952	1.915	1.964	1.921	2.258	1.592	1.511	1.702	0.132	0.141	0.132	1.234	1.279	1.283
A-3673	640.1	1635	607.157	611.169	140.048	137798	1	2	Tier 2								ABA00594000	CID:70758	CAS:1124-09-0	C18317	2,4,5-Trihydroxytoluene	0.31	29.5	0.1667	0.5016	0.5758	0.5371	0.967	1.091	1.132	1.51	1.659	1.715	0.973	1.17	1.814	0.573	0.418	0.475	0.94	0.936	1.088
C-2281	329.4	329.8	256.623	258.63	189.063	41583.6	2	2	Tier 2								AAA00429000	CID:70914	CAS:1188-37-0	C00624	N-Acetyl-L-glutamic acid	0.6	37.3	0	0.348	0.499	0.423	0.705	1.313	1.349	1.996	2.692	3.139	2.17	1.92	2.31	0.61	0.758	0.56	1.06	1.102	1.09
A-3538	610.7	1577.3	303.074	305.081	138.031	4.84095e+06	2	2	Tier 2								AAA00869000	CID:70949	CAS:1194-98-5	C05585	Gentisate aldehyde	0.49	1.1	0	0.325	0.312	0.359	1.163	1.141	1.011	2.018	2.226	2.195	0.61	0.707	0.68	0.366	0.378	0.319	0.938	0.902	0.947
H-1517	389.6	737.8	387.137	389.144	153.079	20004.5	1	1	Tier 2								AAA00954000	CID:70966	CAS:1196-92-5	C16666	Vanillylamine	0.37	157.2	0	0.461	0.46	0.537	1.138	1.077	1.147	1.8	1.668	1.783	0.43	0.416	0.444	0.26	0.272	0.29	0.944	0.967	0.938
H-132	163.4	344.2	365.117	367.123	131.059	35066.5	1	1	Tier 2								AAA00808I01	CID:7098652	CAS:567-35-1	C19706	Isomer 1 of cis-3-Hydroxy-L-proline / 3-Hydroxy-L-proline / trans-3-Hydroxy-L-proline	1.2	7.1	0	0.521	0.524	0.521	0.663	0.686	0.739	1.033	1.1	1.171	0.439	0.412	0.523	0.618	0.581	0.621	0.936	0.927	0.924
H-274	201.9	422.5	365.117	367.123	131.059	17306.4	1	1	Tier 2								AAA00808I01	CID:7098652	CAS:567-35-1	C19706	Isomer 2 of cis-3-Hydroxy-L-proline / 3-Hydroxy-L-proline / trans-3-Hydroxy-L-proline	1.29	71.2	0	0.858	0.829	0.823	0.68	0.737	0.712	0.906	0.904	0.829	1.321	1.149	1.337	0.684	0.834	0.663	0.959	0.964	0.966
H-339	216.4	449.2	365.117	367.124	131.059	7163	1	1	Tier 2								AAA00808I01	CID:7098652	CAS:567-35-1	C19706	Isomer 3 of cis-3-Hydroxy-L-proline / 3-Hydroxy-L-proline / trans-3-Hydroxy-L-proline	1.37	97.9	0.0556	1.1167	0.668	0.774	0.848	0.801	0.943	0.511	0.476	0.353	1.008	1.045	0.984	1.153	1.053	1.084	0.805	0.826	0.829
H-513	246.6	503.4	365.117	367.124	131.058	37885.5	1	1	Tier 2								AAA00808I01	CID:7098652	CAS:567-35-1	C19706	Isomer 4 of cis-3-Hydroxy-L-proline / 3-Hydroxy-L-proline / trans-3-Hydroxy-L-proline	0.31	152.1	0	0.88	0.959	0.989	0.505	0.523	0.539	0.531	0.541	0.575	0.327	0.346	0.373	0.488	0.493	0.475	0.841	0.996	0.921
H-648	269	542.7	365.116	367.123	131.058	1.20713e+06	1	1	Tier 2								AAA00808I01	CID:7098652	CAS:567-35-1	C19706	cis-3-Hydroxy-L-proline / 3-Hydroxy-L-proline / trans-3-Hydroxy-L-proline	0.27	191.4	0	0.277	0.271	0.299	6.338	6.604	6.658	3.742	3.977	3.126	6.761	6.921	7.237	0.047	0.049	0.048	0.876	0.933	0.86
H-798	292.5	584.7	365.117	367.124	131.059	8730	1	1	Tier 2								AAA00808I01	CID:7098652	CAS:567-35-1	C19706	Isomer 5 of cis-3-Hydroxy-L-proline / 3-Hydroxy-L-proline / trans-3-Hydroxy-L-proline	0.56	233.4	0	1.477	1.489	1.626	0.757	0.879	0.82	0.722	0.749	0.74	1.222	1.259	1.371	0.548	0.578	0.489	0.992	1.002	0.944
C-1314	223.4	224.4	322.13	324.137	160.039	40327	1	1	Tier 2								AAA00726000	CID:71	CAS:3184-35-8	C00322	Isomer 1 of 2-Oxoadipic acid	5.86	3.3	0	0.719	0.744	0.766	0.766	0.524	0.532	0.644	0.622	0.664	0.224	0.199	0.138	0.144	0.235	0.31	1.012	1.08	1.102
C-1417	232.3	233.5	322.128	324.136	160.037	49728	1	1	Tier 2								AAA00726000	CID:71	CAS:3184-35-8	C00322	2-Oxoadipic acid	0.49	5.8	0	0.642	0.655	0.648	0.815	1.004	0.951	1.158	1.222	1.212	0.261	0.306	0.218	0.707	0.765	0.663	1.136	1.108	1.193
A-2661	487	1272.4	403.144	405.15	169.085	2.39131e+06	1	1	Tier 2								AXA00786000	CID:7102	CAS:92-67-1	C10998	4-Aminobiphenyl	9.06	79.9	0	0.672	0.547	0.55	0.687	0.715	0.708	1.036	1.092	1.128	1.318	1.5	1.325	0.515	0.455	0.352	0.673	0.624	0.634
C-2294	330.9	331.3	358.165	360.171	196.073	1.15334e+06	1	1	Tier 2								AXA00030000	CID:7139	CAS:93-40-3		Homoveratric acid	0.37	22.4	0	0.288	0.405	0.304	0.539	0.791	0.79	4.11	4.192	4.768	1.711	1.756	2.091	0.095	0.125	0.094	1.286	1.217	1.327
A-1091	303.9	628.6	392.079	394.086	158.02	448428	1	1	Tier 2								AXA02360000	CID:71436380	CAS:24891-71-2		Zymonic acid	2.66	89.2	0	0.732	0.52	0.488	1.101	0.987	1.239	0.703	0.704	0.64	1.086	0.982	1.113	1.442	1.521	1.865	1.043	1.043	1
A-3066	543.8	1438.3	372.126	374.133	138.068	4.13274e+06	1	1	Tier 2								AXA02852000	CID:7144	CAS:93-51-6		2-Methoxy-4-methylphenol	0.64	156	0	0.116	0.15	0.15	0.425	0.441	0.47	3.015	3.08	3.457	0.985	1.082	1.115	0.113	0.122	0.131	0.959	0.965	0.916
A-875	276.5	548.9	507.227	509.234	273.169	2.37855e+06	1	1	Tier 2								AFA00136000	CID:71448982	NA	C20279	(2R,3R)-3-Methylglutamyl-5-semialdehyde-N6-lysine	0.3	171.9	0	1.162	1.146	1.137	0.709	0.728	0.788	1.45	1.422	1.477	0.867	0.834	0.874	0.52	0.585	0.544	1.032	1.065	1.001
K-2582	518.8	1202.4	382.158	384.165	134.073	3685.33	1	1	Tier 2								AXA03105000	CID:7148	CAS:93-55-0		1-Phenyl-1-propanone	1.58	116.7	0	0.906	0.856	0.832	1.339	1.216	1.404	1.194	1.164	1.128	1.292	1.274	1.214	1.146	1.06	1.043	0.974	1.04	1.06
H-1187	344.7	660.8	413.128	415.135	179.07	112493	1	1	Tier 2								AXA03589000	CID:71602	CAS:1078-38-2	C07585	Acetylisoniazid	1.17	28.4	0.1667	0.338	0.772	0.722	0.332	0.364	0.382	0.467	0.471	0.5	0.3283	0.3361	0.3514	1.152	1.24	1.243	0.82	0.848	0.865
H-1341	365.7	701.3	317.606	319.612	167.094	18465.8	2	2	Tier 2								AXA00433000	CID:7172	NA	C04548	p-Synephrine	0.43	117.2	0	0.151	0.19	0.245	0.553	0.618	0.581	2.81	2.534	2.122	0.348	0.332	0.305	0.36	0.353	0.313	1.058	1.002	0.97
A-1596	368	833.5	388.085	390.092	154.027	293403	1	1	Tier 2								AAA01047000	CID:72	CAS:99-50-3	C00230	Isomer 1 of Protocatechuic acid	0.58	36.2	0	0.377	0.308	0.306	0.735	0.914	0.8	1.825	1.883	1.822	1.487	1.68	1.462	0.09	0.1	0.095	1.095	1.103	1.101
H-3101	638.1	1367.1	385.099	387.105	302.082	4399	2	2	Tier 2								APA00505000	CID:72281	CAS:520-33-2	C01709	Hesperetin	3.86	7.9	0.2222	0.2605	0.2879	0.2908	1.068	0.921	0.965	2.148	2.08	2.275	0.641	0.745	0.829	0.161	0.193	0.1689	0.936	0.935	1.096
A-3012	536.3	1418.8	356.132	358.138	122.073	3.0398e+06	1	1	Tier 2								AXA02132000	CID:7267	CAS:95-87-4		2,5-Dimethylphenol	0.73	1.3	0	2.003	1.648	1.781	0.777	0.754	0.792	0.125	0.13	0.133	0.119	0.127	0.131	0.382	0.37	0.358	1.038	1.006	1.018
H-401	226.5	467.4	350.117	352.123	116.059	56494.9	1	1	Tier 2								AXA03723000	CID:72884	NA	C16622	N,N'-Diacetylhydrazine	0.7	114.8	0	0.641	0.771	0.661	2.147	2.276	1.957	1.396	1.297	1.119	2.203	1.667	2.245	0.614	0.527	0.513	1.009	1.102	1.079
H-563	255.1	518.4	344.072	346.078	110.014	10088	1	1	Tier 2								AXA02437000	CID:7290	CAS:96-24-2	C18676	Glycerol alpha-monochlorohydrin	0.47	157.2	0	0.428	0.613	0.616	0.513	0.632	0.455	0.572	0.588	0.645	0.53	0.518	0.443	0.443	0.529	0.459	0.646	0.644	0.723
C-657	163	163.5	301.116	303.124	139.025	70221.5	1	1	Tier 2								AAA01635000	CID:72924	CAS:5006-66-6	C01020	Isomer 1 of 6-Hydroxynicotinic Acid	6.91	26.5	0	1.098	0.821	0.975	1.332	0.706	0.675	1.521	1.669	1.571	0.486	0.503	0.441	1.174	1.173	1.078	1.078	0.986	1.083
H-1408	375.3	712.1	593.181	595.188	359.123	12058	1	1	Tier 2								AXA01558000	CID:72983473	CAS:2275-95-8		L-DOPA 3'-glucoside	1.79	231.3	0	0.338	0.308	0.328	0.474	0.626	0.551	0.699	0.662	0.557	0.367	0.367	0.389	0.852	0.876	0.669	0.839	0.808	0.847
A-342	191.6	358.6	396.125	398.132	162.067	140899	1	1	Tier 2								AXA01138000	CID:73086	NA		Isomer 1 of Glycyl-Serine	7.95	123.3	0	0.337	0.189	0.1	4.311	4.92	5.227	1.451	1.709	1.472	0.766	1.06	1.042	2.844	2.478	2.577	1.19	1.262	1.151
A-668	248.1	482.3	335.106	337.113	101.048	1.6341e+06	1	1	Tier 2								AXA01509000	CID:73509	NA	C02926	L-3-Aminodihydro-2(3H)-furanone	0.09	60.8	0	1.002	1.239	1.126	2.081	2.029	1.804	1.313	1.258	1.193	1.426	1.333	1.207	0.463	0.398	0.418	1.122	1.089	1.119
A-1110	305.6	634.8	415.132	417.139	181.074	412641	1	1	Tier 2								AXA00320000	CID:73562	CAS:6254-48-4		L-Threo-3-Phenylserine	0.37	33.8	0	0.743	0.657	0.648	1.616	1.577	1.628	0.8	1.139	1.084	1.422	1.258	1.354	1.231	1.168	1.056	1.119	1.031	1.059
C-2571	370.3	370.9	400.176	402.182	238.085	17173.8	1	1	Tier 2								AXA00361000	CID:735755	CAS:90-50-6		3,4,5-Trimethoxycinnamic acid	1.72	28.5	0.0556	0.536	0.694	0.514	1.141	1.947	1.98	1.585	1.519	1.666	2.727	2.522	2.853	0.313	0.2347	0.365	1.201	1.269	1.276
K-1845	413.1	963.5	348.173	350.18	100.088	5119.5	1	1	Tier 2								AXA02367000	CID:7359	CAS:97-96-1		2-Ethylbutanal	3.12	30.5	0	0.948	0.891	0.94	1.478	1.366	1.351	1.013	1.114	1.235	1.429	1.235	1.39	1.153	1.018	0.969	1.081	1.042	1.111
H-1411	375.6	712.6	336.126	338.133	102.068	26101.5	1	1	Tier 2								AYA00037000	CID:7360	CAS:97-99-4		Tetrahydrofurfuryl alcohol	0.04	56	0.0556	1.206	1.394	1.225	0.177	0.121	0.123	1.143	1.192	1.064	0.714	0.758	0.803	0.039	0.019	0.222	1.015	0.97	1.028
A-548	229.3	441.3	477.18	479.187	243.122	1.34029e+06	1	1	Tier 2								AXA01293000	CID:7408110	NA		Prolyl-Glutamine	0.01	110.1	0	1.659	1.622	1.696	1.714	1.486	1.552	1.556	1.399	1.591	1.16	1.135	0.984	0.704	0.829	0.838	1.543	1.527	1.514
A-1555	363	826.8	371.106	373.112	137.048	468312	1	1	Tier 2								AXA04432000	CID:7419	NA		m-Aminobenzoic acid	0.43	121.2	0	0.781	0.728	0.705	1.683	1.978	1.419	3.021	3.221	2.766	0.732	0.582	0.858	0.579	0.67	0.569	1.151	1.26	1.433
A-665	247.6	481	307.111	309.118	73.0527	386612	1	1	Tier 2								AAA01067000	CID:75	CAS:352-92-1	C05665	3-Aminopropanal	0.21	55.4	0	1.942	2.069	2.104	0.577	0.55	0.576	0.549	0.563	0.511	0.554	0.531	0.596	0.271	0.267	0.28	1.029	0.992	0.976
A-773	263.4	516.9	309.091	311.097	75.0322	1.42777e+06	1	1	Tier 2								AAA00261000	CID:750	CAS:56-40-6; 25718-94-9	C00037	Isomer 1 of Glycine	0.3	121.5	0	1.089	1.055	1.032	1.435	1.329	1.19	1.099	1.197	1.063	1.064	1.035	0.964	0.684	0.652	0.631	1.011	1.06	1.036
H-1287	358.5	682.2	308.095	310.102	74.0368	12106.2	1	1	Tier 2								AAA01297000	CID:75049	CAS:2134-29-4	C00969	3-Hydroxypropanal	0.08	62.7	0	1.398	0.772	0.816	1.376	1.145	1.657	1.368	0.823	1.198	3.016	3.206	3.599	1.332	0.822	0.644	1.109	1.104	1.007
A-2296	444.5	1090.6	343.111	345.118	109.053	5.78748e+06	1	1	Tier 2								ABA00538000	CID:7518	CAS:100-65-2	C02720	Hydroxylaminobenzene	0.52	51.1	0	0.727	0.712	0.736	1.076	1.049	1.07	2.217	2.207	2.152	0.412	0.403	0.407	0.118	0.113	0.109	1.01	0.985	0.985
A-3310	574	1505.7	386.142	388.149	152.084	2.02939e+06	1	1	Tier 2								AXA02848000	CID:75370	CAS:2349-71-5		2-Isopropyl-1,4-benzenediol	0.49	189.8	0	1.135	1.087	1.162	0.1	0.095	0.092	2.569	2.646	2.612	0.106	0.101	0.114	0.015	0.011	0.015	0.986	1.013	0.943
H-1763	421.3	798.6	416.128	418.134	182.07	95159.8	1	1	Tier 2								AXA00783000	CID:75547	CAS:2443-58-5	C14460	2-Hydroxyfluorene	8.82	222	0	0.842	1.061	1.018	0.556	0.612	0.595	0.348	0.404	0.394	0.286	0.311	0.318	1.284	1.496	1.287	1.035	1.01	1.069
K-331	178.2	481.9	308.106	310.113	60.0207	1.27647e+07	1	1	Tier 2								AAA00070000	CID:756	CAS:141-46-8	C00266	Glycolaldehyde	1.23	70.3	0	1.103	1.041	1.151	0.526	0.501	0.51	0.562	0.46	0.532	0.175	0.159	0.168	1.069	1.328	1.252	0.924	0.906	0.926
K-799	269	667.2	308.106	310.113	60.0211	5356	1	1	Tier 2								AAA00070000	CID:756	CAS:141-46-8	C00266	Isomer 1 of Glycolaldehyde	0.09	115	0	0.762	0.798	0.801	0.682	0.721	0.767	0.612	0.648	0.671	0.479	0.492	0.716	0.688	0.784	0.779	0.724	0.69	0.758
C-47	83.8	81.9	238.107	240.114	76.0159	35405.8	1	1	Tier 2								AAA01494000	CID:757	CAS:79-14-1	C00160	Isomer 1 of Glycolic Acid	0.6	73.8	0	1.778	1.498	1.771	0.955	0.643	0.704	0.874	0.897	0.91	0.507	0.588	0.671	0.609	0.622	0.601	0.988	0.979	1.007
C-178	110	109.1	238.107	240.114	76.0159	13026	1	1	Tier 2								AAA01494000	CID:757	CAS:79-14-1	C00160	Isomer 2 of Glycolic Acid	0.6	46.6	0	1.448	0.75	1.23	2.655	0.955	0.984	1.146	1.312	1.136	0.483	0.691	0.57	0.578	0.457	0.588	0.642	0.715	0.751
C-2813	406.4	407.2	334.201	336.208	172.11	34228.6	1	1	Tier 2								AAA01453000	CID:75704	CAS:2553-17-5	C16322	9-Oxononanoic acid	0.86	16.2	0	0.579	0.722	0.662	1.514	2.519	2.504	2.189	2.262	2.355	0.675	0.737	0.725	0.968	1.008	0.786	1.151	1.199	1.199
C-3050	448.1	449.1	334.201	336.208	172.109	19988	1	1	Tier 2								AAA01453000	CID:75704	CAS:2553-17-5	C16322	Isomer 1 of 9-Oxononanoic acid	1.26	58	0	0.276	0.428	0.376	1.303	2.322	2.31	2.546	2.407	2.98	1.732	1.72	1.964	0.218	0.295	0.261	1.192	1.196	1.21
C-2259	325.2	325.5	330.131	332.137	168.04	790129	1	1	Tier 2								AXA04438000	CID:75787	NA		5-Methoxysalicylic acid	8.3	7.8	0	0.582	0.769	0.647	0.44	0.671	0.68	0.342	0.336	0.381	0.575	0.782	0.629	0.373	0.403	0.365	1.259	1.218	1.224
K-1470	368.4	868.6	386.118	388.125	138.033	32458.4	1	1	Tier 2								AXA03068000	CID:76146	CAS:2880-58-2		2-Methoxy-1,4-benzoquinone	3.18	36.9	0.1667	0.758	0.884	0.879	1.274	1.313	1.382	1.17	1.162	1.306	1.15	1.154	1.186	0.6417	0.617	0.6058	0.96	0.928	1.054
K-2127	450.5	1045.3	317.103	319.111	138.037	12331	2	2	Tier 2								AXA03068000	CID:76146	CAS:2880-58-2		Isomer 1 of 2-Methoxy-1,4-benzoquinone	7.54	1.8	0	0.5	0.55	0.545	0.615	0.712	0.764	0.561	0.479	0.696	0.529	0.565	0.69	0.657	0.672	0.614	0.738	0.728	0.802
A-1528	357.1	800.9	377.153	379.158	143.094	607994	1	1	Tier 2								AXA02078000	CID:76223581	CAS:29784-96-1		L-2-Amino-3-methylenehexanoic acid	0.87	14.3	0	0.383	0.354	0.342	1.376	1.337	1.511	2.3	2.555	2.233	0.908	1.026	0.979	0.435	0.441	0.443	0.922	0.923	1.012
A-1645	373.1	840.2	377.152	379.159	143.094	326961	1	1	Tier 2								AXA02078000	CID:76223581	CAS:29784-96-1		Isomer 1 of L-2-Amino-3-methylenehexanoic acid	2.71	53.6	0	0.805	1.132	1.141	0.836	0.726	0.799	2.282	2.345	1.831	0.666	0.69	0.786	0.674	0.984	0.412	1.164	0.864	0.926
A-1176	312.5	658.2	385.106	387.111	151.047	1.87063e+06	1	1	Tier 2								AAA00476000	CID:135398634	CAS:73-40-5	C00242	Guanine	5.16	97.7	0.1111	0.966	0.974	1.196	0.648	0.368	0.425	0.212	0.1703	0.1627	0.902	0.968	1.07	0.468	0.416	0.435	0.703	0.771	0.726
A-2144	428.5	1046.9	371.142	373.149	137.084	1.40701e+07	1	1	Tier 2								AXA03850000	CID:76543	NA	C16570	4-Hydroxy-2,6-dimethylaniline	1.08	66.2	0	0.197	0.193	0.203	0.324	0.321	0.339	0.961	0.981	0.933	0.19	0.192	0.178	0.016	0.019	0.015	0.997	1.009	1.019
A-3684	643.5	1641.3	302.6	304.607	137.083	118177	2	2	Tier 2								AXA03850000	CID:76543	NA	C16570	Isomer 1 of 4-Hydroxy-2,6-dimethylaniline	1.15	48	0.1111	1.952	2.039	2.306	0.225	0.23	0.185	0.133	0.176	0.172	0.803	0.837	0.9	0.0863	0.0831	0.195	1.023	1.016	0.955
A-3099	547.5	1448	326.077	328.084	184.037	818488	2	2	Tier 2								AXA01645000	CID:76600	CAS:3147-39-5		Methyl 2,4,6-trihydroxybenzoic acid	0.03	1.4	0	1.319	1.668	1.47	0.83	0.606	0.647	1.866	2.174	2.439	0.816	0.854	0.896	0.089	0.099	0.091	0.9	0.986	1.048
A-3439	593.8	1542.5	326.077	328.083	184.037	155332	2	2	Tier 2								AXA01645000	CID:76600	CAS:3147-39-5		Isomer 1 of Methyl 2,4,6-trihydroxybenzoic acid	0.17	93.1	0	0.466	0.512	10.125	1.924	2.279	1.76	0.651	0.507	0.562	1.912	2.211	1.798	0.71	0.468	0.544	1.319	1.192	0.998
H-527	249.7	508.9	337.158	339.163	103.099	3865	1	1	Tier 2								AYA00069000	CID:76646	NA		Isomer 1 of 3-Dimethylamino-1-propanol	1.3	178.1	0	0.885	0.996	1.03	1.15	1.033	1.079	1.047	1.231	1.132	1.293	1.486	1.349	0.77	0.905	0.671	1.177	1.095	1.185
H-684	273.5	550.5	337.158	339.164	103.1	6910.8	1	1	Tier 2								AYA00069000	CID:76646	NA		Isomer 2 of 3-Dimethylamino-1-propanol	0.59	136.5	0	0.77	0.481	0.397	1.442	1.858	1.573	2.077	1.815	1.863	1.594	1.492	1.648	0.222	0.144	0.136	1.114	1.086	0.996
C-2576	371.2	371.8	328.154	330.161	166.062	7454.5	1	1	Tier 2								AXA00297000	CID:7690	CAS:104-01-8		4-Methoxyphenylacetic acid	1.27	10.5	0	1.431	1.419	1.48	1.258	1.629	1.547	1.331	1.454	1.438	0.779	0.938	0.883	1.2	0.839	1.039	1.294	1.193	1.178
H-402	226.6	467.4	385.11	387.115	151.052	16399.6	1	1	Tier 2								AXA00024000	CID:76900	CAS:3373-53-3		2-Hydroxyadenine	6.29	38.1	0	0.655	0.652	0.625	0.605	1.594	0.662	0.525	0.402	0.454	0.402	0.421	0.428	2.642	2.477	3.421	1.056	1.045	1.046
A-2519	469.3	1193.3	357.127	359.133	123.069	1.37326e+06	1	1	Tier 2								AXA01462000	CID:7732	NA	C19326	p-Anisidine	1.65	108.5	0	0.882	0.807	0.754	0.985	0.952	0.938	1.472	1.416	1.443	0.705	0.574	0.678	0.978	0.78	0.732	1.038	1.062	1.073
A-966	287.2	578.3	373.133	375.14	139.075	940737	1	1	Tier 2								AAA01557000	CID:777	CAS:73-67-6	C01279	4-Amino-5-hydroxymethyl-2-methylpyrimidine	0.34	1.9	0.1111	1.129	0.659	1.081	0.807	0.98	0.615	1.346	1.227	2.058	1.907	1.799	2.12	0.0089	0.011	0.8322	0.946	1.002	1.038
H-1351	366.8	704.1	495.144	497.15	261.086	105885	1	1	Tier 2								AXA01989000	CID:77879498	CAS:26696-59-3		Dihydromaleimide beta-D-glucoside	1.87	98.2	0.1667	0.754	0.738	0.733	1.796	1.694	1.769	1.07	0.877	0.993	2.081	2.151	2.145	0.3005	0.2727	0.2587	1.221	1.211	1.284
H-1634	405.3	766.7	418.096	420.102	184.037	34610.4	1	1	Tier 2								AXA00787000	CID:78016	NA		4-O-Methylgallic acid	0.02	39.1	0	0.681	0.706	0.719	0.852	0.808	0.812	0.619	0.697	0.584	1.736	1.825	1.724	2.755	2.258	1.891	1.062	1.186	1.144
H-1807	426.6	809.3	418.096	420.102	184.037	9628.8	1	1	Tier 2								AXA00787000	CID:78016	NA		Isomer 1 of 4-O-Methylgallic acid	0.73	3.5	0.1111	0.878	1.086	0.98	0.395	0.444	0.317	0.263	0.53	0.573	0.1644	0.1683	0.355	1.291	1.398	1.316	1.051	1.092	1.016
H-2332	495.4	959.5	414.137	416.144	180.079	101860	1	1	Tier 2								AXA02844000	CID:78103	CAS:4390-92-5		1-(2,4-Dihydroxyphenyl)-1-butanone	0.33	7.7	0	1.573	1.772	1.64	0.622	0.554	0.772	0.492	0.065	0.619	0.189	0.384	0.359	0.775	0.709	0.665	1.12	1.175	1.131
H-367	221.2	457.8	399.104	401.111	165.046	33487.9	1	1	Tier 2								AAA01606000	CID:78300	CAS:4543-56-0	C06052	5-Pyridoxolactone	7.8	134	0.1667	0.987	1.011	1.212	0.541	0.622	0.637	0.554	0.551	0.536	0.3565	0.3649	0.3815	1.269	1.411	1.314	1.022	1.015	1.019
H-2626	542.2	1081.6	539.184	541.192	305.126	8277.83	1	1	Tier 2								AXA02757000	CID:78384601	CAS:198336-59-3		Zanthodioline	0.44	86.6	0.1111	1.874	1.562	1.811	0.561	0.501	0.519	0.251	0.33	0.275	1.639	1.7434	0.1957	0.512	0.477	0.496	0.951	1.033	1.061
A-3689	646.8	1647.5	289.077	291.084	110.037	834751	2	2	Tier 2								AAA00866000	CID:785	CAS:123-31-9	C00530	Hydroquinone	0.74	8.7	0	0.344	0.301	0.343	1.311	1.339	1.103	0.525	0.597	0.78	1.58	1.512	1.742	1.056	0.936	0.978	0.878	0.973	0.841
A-879	276.8	550	383.128	385.135	149.07	115892	1	1	Tier 2								AXA00600000	CID:135398646	CAS:5142-22-3	C02216	1-Methyladenine	0.05	7.6	0	1.012	1.394	1.763	2.064	1.373	1.346	0.839	0.994	0.832	0.882	0.684	0.872	0.882	0.476	0.488	1.271	1.149	1.218
H-1064	326.8	633.9	326.088	328.094	92.0296	45986.4	1	1	Tier 2								AXA02996000	CID:78925	CAS:5271-38-5		2-(Methylthio)ethanol	0	162.7	0	3.929	4.21	3.383	0.117	0.137	0.176	0.371	0.417	0.411	0.166	0.217	0.207	0.076	0.083	0.088	0.984	0.9	0.989
H-1140	337.9	654	324.126	326.133	90.0678	468417	1	1	Tier 2								AXA02424000	CID:7896	CAS:107-88-0		1,3-Butanediol	0.73	0.8	0	0.527	0.656	0.597	2.067	2.173	2.004	1.902	1.718	1.663	1.893	1.953	2.024	0.431	0.45	0.438	1.083	1.088	0.986
K-52	93.2	368.4	338.118	340.124	90.0323	12711.6	1	1	Tier 2								AAA00072I01	CID:79014	CAS:453-17-8	C00577	Isomer 1 of Glyceraldehyde	1.77	87	0.0556	1.117	1.069	1.114	0.74	0.704	0.67	0.408	0.231	0.1905	1.618	1.408	1.237	0.159	0.242	0.204	1.026	0.916	0.895
H-549	252.7	514.1	323.142	325.148	89.0837	17366.5	1	1	Tier 2								AXA02898000	CID:7902	CAS:108-01-0	C04308	Isomer 1 of Dimethylethanolamine	1.05	119.6	0	1.098	1.082	1.06	1.199	1.119	1.098	1.014	0.937	0.973	1.201	1.215	1.295	0.203	0.418	0.543	1.049	0.965	0.966
H-807	293.8	586.6	323.142	325.149	89.0837	237022	1	1	Tier 2								AXA02898000	CID:7902	CAS:108-01-0	C04308	Dimethylethanolamine	1.08	47.1	0	1.184	1.159	1.341	0.615	0.595	0.567	0.525	0.492	0.521	0.186	0.184	0.193	0.524	0.499	0.525	0.904	0.844	0.862
A-1659	374.7	842.4	335.142	337.149	101.084	3.72642e+08	1	1	Tier 2								AYA00051000	CID:79341	NA		4-Hydroxypiperidine	0.39	92	0	0.263	0.272	0.263	1.398	1.398	1.399	0.963	0.967	0.897	0.52	0.512	0.515	2.192	2.187	2.153	0.99	0.986	0.978
H-1669	409.2	774.6	305.096	307.103	71.0378	25530	1	1	Tier 2								AYA00080000	CID:8011	CAS:109-78-4		Isomer 1 of 2-Cyanoethanol	2.27	98.4	0	0.918	0.861	0.7	1.36	1.36	1.107	1.123	0.936	1.349	1.934	1.749	2.328	1.073	1.16	1.297	0.911	0.918	0.994
H-1929	441.4	837.7	305.095	307.102	71.0365	26954.8	1	1	Tier 2								AYA00080000	CID:8011	CAS:109-78-4		Isomer 2 of 2-Cyanoethanol	1.72	161.5	0	0.589	0.848	0.768	1.099	1.203	1.092	1.187	1.3	1.008	1.293	1.426	1.612	1.006	1.134	1.037	1.035	1.065	1.097
H-1007	320.6	625	376.085	378.091	142.027	44094.5	1	1	Tier 2								AXA00357000	CID:80642	CAS:6338-41-6		Sumiki's acid	0.42	159.6	0	0.563	0.741	0.412	0.889	0.885	0.914	0.277	0.298	0.226	3.912	3.971	3.954	3.439	3.622	3.187	1.103	1.044	1.004
H-558	254.5	517.3	376.085	378.092	142.027	17750.3	1	1	Tier 2								AXA00357000	CID:80642	CAS:6338-41-6		Isomer 1 of Sumiki's acid	0.61	51.9	0	1.027	1.003	1.049	0.174	0.176	0.128	0.124	0.116	0.169	0.202	0.188	0.209	3.508	3.502	3.428	1	1.056	0.908
H-699	276.1	555.1	376.085	378.091	142.027	40658.7	1	1	Tier 2								AXA00357000	CID:80642	CAS:6338-41-6		Isomer 2 of Sumiki's acid	0.66	89.7	0	3.8	3.401	4.057	0.035	0.035	0.033	0.028	0.031	0.025	0.09	0.089	0.15	0.099	0.096	0.099	0.958	0.976	1.012
H-1110	333.1	646.4	376.085	378.093	142.027	6772.5	1	1	Tier 2								AXA00357000	CID:80642	CAS:6338-41-6		Isomer 3 of Sumiki's acid	1.16	181	0	2.129	1.325	1.892	0.498	0.668	0.515	1.845	1.836	3.809	0.519	0.491	0.737	0.444	0.834	0.542	1.08	1.109	1.131
H-1719	417.1	790.2	320.095	322.102	86.0367	234381	1	1	Tier 2								AYA00034000	CID:8066	NA	C02497	1,4-Butynediol	0.32	175.2	0	1.324	1.356	1.39	0.316	0.358	0.305	0.568	0.507	0.522	0.024	0.024	0.047	0.669	0.666	0.681	0.901	0.937	0.945
A-1283	327.4	698.3	321.127	323.133	87.0685	2.83803e+07	1	1	Tier 2								AXA02555000	CID:8083	CAS:110-91-8	C14452	Morpholine	0.36	34.1	0	1.443	1.486	1.446	0.406	0.411	0.409	0.339	0.338	0.31	0.316	0.318	0.31	0.099	0.097	0.098	1.014	1.003	1.004
H-2057	457.8	869.9	338.142	340.149	104.084	12352	1	1	Tier 2								AYA00033000	CID:8105	CAS:111-29-5		1,5-Pentanediol	0.02	231.5	0	2.819	2.691	2.614	0.135	0.144	0.123	0.563	0.447	0.532	0.236	0.287	0.402	0.257	0.244	0.215	0.952	0.95	1.025
C-2397	342.8	343.2	292.118	294.125	130.026	71833.8	1	1	Tier 2								AFA00174000	CID:811	CAS:97-65-4	C00490	Itaconic acid	0.09	62.1	0	0.906	1.316	1.099	0.627	1.127	1.195	0.717	0.706	0.88	0.486	0.437	0.568	0.511	0.601	0.447	1.185	1.205	1.122
A-2957	528.2	1397.7	448.121	450.128	214.063	827265	1	1	Tier 2								AXA02792000	CID:8361	CAS:118-55-8	C14163	Phenyl salicylic acid	0.35	66.5	0.1111	0.0824	0.1749	0.022	2.478	2.607	2.347	1.266	1.523	1.69	1.711	1.813	1.849	0.081	0.088	0.092	1.039	1.01	1.008
K-2697	530.8	1231	312.126	314.133	128.082	16379.8	2	2	Tier 2								AXA02489000	CID:83671	CAS:13706-89-3		3,4-Heptanedione	2.19	36.4	0.2778	0.851	0.841	0.891	0.746	0.73	0.89	0.7447	0.508	0.711	0.7819	0.7961	0.9604	0.659	0.774	0.792	0.893	0.831	0.946
A-2384	453.7	1115.5	370.111	372.117	136.053	1.01064e+06	1	1	Tier 2								AXA03060000	CID:8375	CAS:118-93-4		2'-Hydroxyacetophenone	0.05	2.6	0	0.968	0.985	0.936	0.64	0.708	0.748	0.347	0.335	0.339	0.348	0.324	0.35	1.789	1.726	2.248	0.958	0.945	0.966
C-1286	220.9	221.9	422.174	424.181	260.083	18037	1	1	Tier 2								AAA01678000	CID:83833	CAS:3376-83-8	C20386	Biotin sulfoxide	0.16	29.5	0	0.81	0.61	0.709	1.492	1.066	0.985	0.603	0.643	0.622	1.254	1.498	1.318	0.318	0.337	0.41	1.017	1.078	1.046
H-1350	366.7	703.7	515.146	517.155	281.087	19704	1	1	Tier 2								AXA03758000	CID:83969	NA		Albendazole sulfoxide	8	22.1	0	0.576	0.595	0.655	1.089	1.03	1.238	1.101	1.051	1.18	1.314	1.317	1.636	0.351	0.345	0.369	0.754	0.876	0.86
A-2699	493.8	1295	400.121	402.128	166.063	5.10231e+06	1	1	Tier 2								AXA01658000	CID:8467	CAS:121-32-4		Ethyl vanillin	0.23	197.2	0	0.064	0.064	0.063	0.684	0.711	0.694	2.425	3.33	3.286	1.044	1.14	1.057	0.193	0.19	0.185	1.025	1.022	0.948
A-3706	652.6	1658.3	620.233	622.239	386.174	1.47927e+06	1	1	Tier 2								AXA02227000	CID:85180765	CAS:56222-03-8		Porson	2.2	56.9	0	0.603	0.585	0.68	1.245	1.126	1.117	0.379	0.426	0.368	0.443	0.572	0.559	1.85	1.636	1.504	0.983	1.035	0.991
H-2744	563.1	1132.6	341.106	343.113	214.095	12120.3	2	2	Tier 2								AXA00660000	CID:853019	CAS:52340-78-0	C16015	(+)-(1R,2R)-1,2-Diphenylethane-1,2-diol	6.07	133.4	0	0.64	0.827	0.905	0.887	0.912	0.77	0.666	0.529	0.489	0.573	0.672	0.625	0.71	0.556	0.627	0.978	0.925	1.008
A-1341	334.1	716.3	551.199	553.207	317.141	120977	1	1	Tier 2								AXA01159000	CID:85611882	NA		Hydroxyprolyl-Tryptophan	6.21	37.8	0	0.703	0.309	0.455	0.905	0.973	0.884	0.937	1.43	1.111	2.131	2.085	1.934	0.257	0.304	0.258	0.894	0.911	0.707
K-1397	357.6	839.1	360.137	362.145	112.052	14891	1	1	Tier 2								AXA02900000	CID:85730	CAS:14400-67-0		2,5-Dimethyl-3(2H)-furanone	2	10.5	0	1.139	1.064	1.087	1.801	1.831	2.522	1.513	2.464	3.814	1.687	2.548	2.545	1.203	1.3	1.173	1.335	1.532	2.179
H-1461	382.7	725.3	418.096	420.103	184.038	361336	1	1	Tier 2								AAA00904000	CID:85782	CAS:775-01-9	C05580	3,4-Dihydroxymandelic acid	1.32	8.4	0	1.711	1.759	1.925	0.328	0.335	0.323	0.076	0.077	0.079	0.175	0.186	0.194	0.512	0.512	0.472	0.976	1.02	0.992
H-2498	521.7	1029.4	326.077	328.084	184.037	3702	2	2	Tier 2								AAA00904000	CID:85782	CAS:775-01-9	C05580	Isomer 1 of 3,4-Dihydroxymandelic acid	0.15	94.9	0.3333	1.418	0.6085	0.6144	1.033	1.015	1.184	3.03	2.898	3.305	1.0075	6.9212	7.2365	0.3147	0.139	0.397	0.845	0.901	1.145
H-2762	566	1140.4	326.077	328.084	184.038	3629	2	2	Tier 2								AAA00904000	CID:85782	CAS:775-01-9	C05580	Isomer 2 of 3,4-Dihydroxymandelic acid	1.4	16.1	0.2222	0.3719	0.4111	1.1853	1.777	1.478	1.085	0.464	0.335	0.421	2.836	2.549	2.321	1.39	1.203	1.07	1.108	0.792	0.893
A-2086	422.5	1025.8	387.099	389.106	153.041	1.25365e+06	1	1	Tier 2								AAA00999000	CID:86	CAS:548-93-6	C00632	3-Hydroxyanthranilic acid	3.88	62.6	0	0.446	0.384	0.426	1.815	2.05	1.933	1.209	1.201	1.171	1.457	1.449	1.377	1.204	1.19	1.099	1.018	0.992	1.021
H-2000	449.7	853.3	416.115	418.123	182.056	26662	1	1	Tier 2								APA00901000	CID:86583388	NA	C20953	3-[(4R)-4-Hydroxycyclohexa-1,5-dien-1-yl]-2-oxopropanoic acid	3.5	37.2	0.1667	1.9875	4.1335	1.7046	1.457	1.48	1.402	2.814	2.895	3.1	1.122	1.198	1.216	1.119	1.218	1.037	1.723	1.757	1.713
C-1649	255.8	256.9	344.149	346.154	182.058	71784.7	1	1	Tier 2								APA00902000	CID:86583390	NA	C21085	3-[(1E,4R)-4-Hydroxycyclohex-2-en-1-ylidene]-2-oxopropanoic acid	0.42	4.8	0	1.33	1.532	1.454	1.153	1.579	1.439	1.681	1.553	1.688	0.566	0.523	0.568	0.221	0.174	0.182	1.094	1.159	1.089
K-298	170.8	468.7	446.14	448.149	198.055	6503.6	1	1	Tier 2								APA00903000	CID:86583392	NA	C21086	Isomer 1 of (3E)-3-[(1R,5R,6S)-5-Hydroxy-7-oxabicyclo[4.1.0]heptan-2-ylidene]-2-oxopropanoic acid	5.35	136.7	0.2222	1.493	1.468	1.251	3.182	2.849	3.285	1.7893	11.8902	1.7701	13.0266	1.645	0.475	1.176	1.333	1.383	1.333	1.49	1.279
K-923	291.5	717.1	446.138	448.145	198.053	1.73962e+06	1	1	Tier 2								APA00903000	CID:86583392	NA	C21086	(3E)-3-[(1R,5R,6S)-5-Hydroxy-7-oxabicyclo[4.1.0]heptan-2-ylidene]-2-oxopropanoic acid	0.46	111.7	0	0.667	0.681	0.723	0.587	0.626	0.638	0.176	0.147	0.201	0.972	1.019	1.042	0.294	0.324	0.328	0.931	0.948	0.909
A-970	287.8	580.1	435.159	437.165	201.1	1.10036e+06	1	1	Tier 2								APA00905000	CID:86583396	NA	C20940	L-Dihydroanticapsin	0.52	66.1	0	1.297	1.445	2.977	1.173	1.071	1.219	3.091	2.997	3.084	0.883	0.899	0.753	0.706	0.984	0.677	1.025	0.975	1.177
C-2941	425.6	426.5	427.187	431.2	104.011	7674.5	1	2	Tier 2								AAA00560000	CID:867	CAS:141-82-2	C00383	Isomer 1 of Malonic Acid	0.94	61.4	0	0.954	1.629	1.225	0.736	1.631	1.591	1.681	2.4	2.372	4.026	3.407	5.189	0.238	0.206	0.267	1.556	1.186	1.245
A-1043	296.4	603.8	408.16	410.166	174.101	379619	1	1	Tier 2								AYA00014000	CID:86841	CAS:2189-27-7		Isomer 1 of Gly-Norvaline	2.08	33.2	0	0.665	0.656	0.718	1.135	1.087	1.077	0.704	0.707	0.718	0.688	0.767	0.724	0.83	0.898	0.822	0.884	0.893	0.946
C-755	172.8	173.4	336.145	338.151	174.053	28517	1	1	Tier 2								AAA01048000	CID:8742	CAS:138-59-0	C00493	Shikimic acid	1.56	25.1	0	1.089	0.871	1.164	2.325	1.641	1.473	0.915	0.919	0.778	1.4	1.599	1.283	0.888	0.825	0.855	0.989	0.942	0.845
H-188	177	371.6	397.143	399.149	163.085	78432.5	1	1	Tier 2								AXA00646000	CID:8761	CAS:150-25-4		Bicine	0.34	110.7	0	0.581	0.612	0.619	1.377	1.319	1.246	0.933	1.039	0.91	1.922	1.787	1.863	0.652	0.621	0.612	1.004	0.875	0.956
A-1486	351.7	763.7	432.137	434.144	198.078	1.16278e+06	1	1	Tier 2								AAA00533000	CID:88299	CAS:19893-78-8	C16366	5-Acetylamino-6-amino-3-methyluracil	7.04	198.9	0	0.369	0.288	0.259	2.96	3.255	3.046	0.768	0.663	0.58	0.263	0.264	0.316	2.722	2.439	1.91	1.13	1.034	1.021
H-1476	383.8	727.4	266.084	268.091	32.0262	199325	1	1	Tier 2								AAA01520000	CID:887	CAS:67-56-1	C00132	Methanol	0.04	46.6	0	0.904	0.937	0.944	2.219	2.036	2.247	1.529	1.283	1.598	3.16	3.13	3.678	1.402	1.027	0.967	1.214	1.181	1.129
H-1077	329.2	638	329.097	331.104	95.0388	11483.6	1	1	Tier 2								AXA00847000	CID:8871	CAS:142-08-5	C02502	Isomer 1 of 2-Hydroxypyridine	5.22	180.2	0	1.734	1.87	1.828	0.86	0.945	1.093	2.341	3.252	2.17	0.523	0.512	0.588	0.497	0.718	0.793	1.027	1.173	0.982
H-1648	406.8	769.7	329.095	331.102	95.0367	32484	1	1	Tier 2								AXA00847000	CID:8871	CAS:142-08-5	C02502	2-Hydroxypyridine	1.1	48.5	0	0.165	0.216	0.222	0.411	0.432	0.431	3.637	3.601	3.766	0.45	0.432	0.46	0.144	0.148	0.135	0.99	0.998	1.019
H-983	318.1	621.4	337.121	339.128	103.063	8830.8	1	1	Tier 2								AAA01327A01	CID:8880	NA		Isomer 1 of N-acetylethanolamine	0.78	60.4	0	0.961	0.897	1.125	1.366	1.572	1.647	1.102	1.529	1.197	1.537	1.364	1.564	0.593	0.558	0.529	0.936	1.06	0.866
H-1093	330.8	641.6	337.12	339.128	103.062	58238.5	1	1	Tier 2								AAA01327A01	CID:8880	NA		Isomer 2 of N-acetylethanolamine	3.69	80.6	0.3333	1.143	1.053	1.266	0.243	0.247	0.275	1.3978	1.5926	1.4178	2.7112	1.7871	1.2204	0.337	0.363	0.336	1.067	1.138	1.109
H-1678	410	776	337.122	339.128	103.063	14095	1	1	Tier 2								AAA01327A01	CID:8880	NA		Isomer 3 of N-acetylethanolamine	0.7	215.1	0	0.872	0.96	0.841	1.159	1.252	1.173	0.614	0.716	0.737	0.87	0.919	0.944	0.696	0.752	0.759	1.009	1.112	1.039
A-630	244.1	473.1	367.096	369.103	133.038	401422	1	1	Tier 2								AYA00095000	CID:8897	CAS:142-73-4	C19911	Iminodiacetic acid	0.93	103.6	0	0.261	0.362	0.476	1.311	1.992	1.859	0.608	0.652	0.703	0.955	0.967	1.037	1.003	0.995	0.741	0.933	0.961	0.91
H-720	281.2	565	390.112	392.118	156.054	144020	1	1	Tier 2								AXA00056000	CID:8983	CAS:147-61-5		5-Hydroxymethyl-4-methyluracil	0.15	6.9	0	0.721	0.857	0.812	1.264	1.464	1.367	0.506	0.394	0.618	0.554	0.521	0.58	1.689	2.012	1.784	0.958	0.952	1.002
H-238	194.3	408.6	390.112	392.118	156.054	9024	1	1	Tier 2								AXA00056000	CID:8983	CAS:147-61-5		Isomer 1 of 5-Hydroxymethyl-4-methyluracil	0.38	149.5	0	0.519	0.645	0.554	0.256	0.285	0.242	0.53	0.458	0.482	0.198	0.397	0.293	3.208	3.225	3.376	1.035	1.02	1
H-605	261.7	529.9	390.112	392.119	156.054	17379.2	1	1	Tier 2								AXA00056000	CID:8983	CAS:147-61-5		Isomer 2 of 5-Hydroxymethyl-4-methyluracil	0.82	28.2	0	0.475	0.64	0.601	1.829	2.177	2.042	0.932	1.028	0.819	0.733	0.761	0.766	1.076	1.156	1.275	1.028	1.061	1.13
H-864	302.3	598.8	390.112	392.119	156.054	62708.5	1	1	Tier 2								AXA00056000	CID:8983	CAS:147-61-5		Isomer 3 of 5-Hydroxymethyl-4-methyluracil	0.9	40.7	0	1.825	1.887	2.426	0.246	0.293	0.332	0.136	0.237	0.391	0.208	0.172	0.196	1.102	1.125	1.32	1.016	1.017	1.018
H-965	316.1	618.6	390.112	392.119	156.054	18864.7	1	1	Tier 2								AXA00056000	CID:8983	CAS:147-61-5		Isomer 4 of 5-Hydroxymethyl-4-methyluracil	0.36	60.5	0	1.262	1.366	1.392	0.714	0.836	0.763	0.685	0.644	0.654	0.808	0.734	0.847	0.904	0.926	0.929	0.952	0.981	0.947
H-1310	362.3	692.3	390.112	392.119	156.054	24654	1	1	Tier 2								AXA00056000	CID:8983	CAS:147-61-5		Isomer 5 of 5-Hydroxymethyl-4-methyluracil	1.48	134.2	0	1.143	0.899	1.024	1.14	0.781	1.188	0.966	0.828	0.689	1.627	1.92	1.666	0.971	1.029	0.907	0.924	1.064	0.975
A-1276	326.7	696.3	452.164	454.171	218.106	1.9051e+06	1	1	Tier 2								AAA01013000	CID:903	CAS:1210-83-9	C00978	Isomer 1 of N-Acetylserotonin	0.23	162.9	0	0.317	0.306	0.298	2.035	2.185	2.161	0.855	0.818	0.716	0.283	0.25	0.303	1.659	1.663	1.602	0.985	0.97	0.987
A-1647	373.4	840.6	626.205	628.213	392.147	338390	1	1	Tier 2								APA00974000	CID:90658108	NA	C22146	Fumiquinazoline F-indoline-2',3'-diol	2.75	175.3	0.0556	0.0779	0.112	0.122	3.523	3.139	3.246	1.214	1.283	1.139	0.92	0.94	1.115	0.125	0.236	0.155	1.117	0.955	1.042
A-2365	451.6	1109.8	497.174	499.181	263.116	151069	1	1	Tier 2								AXA04140000	CID:90688312	NA		desethylzaleplon	2.7	62.2	0.1111	1.7	1.418	1.359	1.345	1.343	1.093	1.044	1.307	1.133	0.795	0.741	0.977	0.4171	0.4819	0.358	0.959	0.848	0.88
H-372	221.6	458.6	385.158	387.164	151.1	191486	1	1	Tier 2								AXA00213000	CID:913	CAS:68579-60-2	C03711	N-Methylphenylethanolamine	0.09	116.5	0	0.06	0.066	0.055	0.484	0.443	0.439	3.234	2.898	2.611	0.42	0.424	0.421	0.07	0.078	0.064	0.936	0.956	0.967
A-2770	504.2	1329.6	319.087	321.094	170.058	118887	2	2	Tier 2								AAA00906000	CID:91528	CAS:28822-73-3	C05576	3,4-Dihydroxyphenylethyleneglycol	0.18	22.1	0	0.216	0.221	0.206	2.132	2.216	2.374	2.038	2.08	2.766	0.984	1.044	1.092	0.129	0.173	0.129	1.001	0.906	0.843
A-221	166.2	305.9	369.092	371.098	135.034	1.05956e+07	1	1	Tier 2								AAA00656000	CID:91552	CAS:6027-13-0	C00155	L-Homocysteine	4.33	87.9	0.1667	0.7112	0.8164	0.979	1.463	1.545	1.561	0.907	0.967	0.9	1.11	1.1127	1.196	1.343	1.297	1.316	1.122	1.081	1.081
A-267	176.6	326.4	369.092	371.098	135.034	265948	1	1	Tier 2								AAA00656000	CID:91552	CAS:6027-13-0	C00155	Isomer 1 of L-Homocysteine	3.97	67.4	0.1111	0.6938	0.7964	0.979	1.387	1.454	1.529	1.944	1.931	1.833	1.11	1.112	1.196	1.17	1.19	1.218	1.051	1.035	1.086
H-1297	360.5	687.3	331.111	333.118	97.0526	115468	1	1	Tier 2								AXA02442000	CID:91586	CAS:7451-85-6		1-Cyano-2-hydroxy-3-butene	0.54	56.8	0	0.382	0.322	0.363	0.811	0.78	0.77	1.836	1.898	1.795	0.892	0.856	0.888	0.176	0.188	0.158	0.942	0.98	0.99
H-2174	474.3	907.5	331.111	333.118	97.0526	46538.9	1	1	Tier 2								AXA02442000	CID:91586	CAS:7451-85-6		Isomer 1 of 1-Cyano-2-hydroxy-3-butene	0.39	163.4	0	1.134	1.281	1.269	0.354	0.39	0.341	0.318	0.33	0.325	0.183	0.161	0.232	0.962	0.958	0.936	1.049	0.985	0.965
H-2305	491.4	948.9	331.111	333.118	97.0523	7503.83	1	1	Tier 2								AXA02442000	CID:91586	CAS:7451-85-6		Isomer 2 of 1-Cyano-2-hydroxy-3-butene	1.34	204.8	0	1.184	0.982	1.116	0.766	0.747	0.734	0.877	0.874	0.979	2.356	3.231	3.443	0.208	0.224	0.206	0.981	0.916	0.999
H-110	157.3	332.2	373.122	375.128	139.063	64676.4	1	1	Tier 2								AXA00669000	CID:91623	CAS:37491-68-2		3,4-Dihydroxybenzylamine	0.49	123.8	0	0.834	1.341	1.21	0.748	0.748	0.716	2.006	1.925	1.859	0.721	0.415	0.715	0.36	0.383	0.352	0.981	0.966	0.999
C-878	183.2	183.8	257.139	259.145	190.095	47361.2	2	2	Tier 2								AFA00114000	CID:92042780	NA	C20914	Tabtoxin biosynthesis intermediate 4	1	27.8	0	1.21	0.926	1.244	1.07	0.9	0.91	1.12	1.24	1.196	0.665	0.871	0.716	1.177	1.249	1.191	1.029	1.066	1.023
A-229	167.8	309	525.201	527.208	291.143	884573	1	1	Tier 2								AFA00115000	CID:92042781	NA	C20915	Tabtoxin biosynthesis intermediate 5	0.63	116.4	0	0.545	0.646	0.464	1.369	1.59	1.488	1.122	1.154	1.067	1.465	1.351	1.26	0.314	0.293	0.353	0.922	0.825	0.816
A-139	140.9	238.7	507.191	509.198	273.133	234882	1	1	Tier 2								AFA00116000	CID:92042782	NA	C20916	Isomer 1 of Tabtoxin biosynthesis intermediate 6	0.17	18.4	0	0.077	0.068	0.066	1.22	1.204	1.16	0.137	0.129	0.139	1.042	0.984	1.016	2.845	2.742	2.782	0.967	0.946	0.959
A-323	188.5	350.7	507.19	509.196	273.132	318518	1	1	Tier 2								AFA00116000	CID:92042782	NA	C20916	Tabtoxin biosynthesis intermediate 6	0.82	93.7	0	1.11	1.183	1.14	0.726	0.723	0.687	0.574	0.562	0.548	0.664	0.65	0.594	1.791	1.682	1.855	1.059	0.975	1.097
A-45	96.5	161.9	403.144	405.15	169.085	201879	1	1	Tier 2								AYA00001000	CID:92105	CAS:332-80-9	C01152	1-Methylhistidine	0.25	31.7	0.1667	0.887	0.717	0.732	0.774	0.794	0.843	1.902	1.892	1.933	2.724	2.673	2.552	0.3642	0.3315	0.3657	1.041	1.034	1.013
A-1859	398.1	930.3	437.174	439.182	203.116	253265	1	1	Tier 2								APA00394000	CID:92180	CAS:2365-40-4	C04083	N6-(Delta2-Isopentenyl)-adenine	2.86	15.3	0	2.5	0.775	0.709	1.235	1.107	0.91	0.53	0.474	0.575	1.867	2.092	2.039	0.804	0.618	1.029	0.843	0.909	0.828
C-1601	252.2	253.4	426.2	428.207	264.109	39849.5	1	1	Tier 2								AAA00939000	CID:92258	CAS:28047-15-6	C04148	Phenylacetylglutamine	4.7	16.3	0	0.682	0.5	0.684	1.699	1.56	1.439	1.665	1.634	1.632	0.928	1.017	0.904	1.049	1.079	1.033	1.028	1.087	1.065
H-1966	445.3	845	439.133	441.139	205.075	24424	1	1	Tier 2								AAA01018000	CID:92904	CAS:1821-52-9	C02043	Indolelactic acid	1.66	160.6	0	1.004	0.762	0.903	0.647	0.604	0.601	0.741	0.688	0.695	0.577	0.383	0.987	2.945	2.086	2.579	0.836	0.914	0.893
H-543	251.9	512.7	399.174	401.18	165.115	421371	1	1	Tier 2								AAA00960000	CID:9294	CAS:299-42-3	C01575	Ephedrine / (+)-Pseudoephedrine	0.38	116	0	0.044	0.042	0.042	0.541	0.548	0.515	3.027	2.787	2.715	0.469	0.522	0.534	0.079	0.089	0.096	0.931	0.932	1.004
A-700	252.5	492.2	381.112	383.118	147.053	1.02108e+06	1	1	Tier 2								AYA00009000	CID:92982	CAS:4226-18-0	C12269	N-Methyl aspartic acid	0.64	40.4	0	1.451	1.06	1.243	1.34	1.453	1.503	1.134	1.036	1.161	1.461	1.436	1.309	0.68	0.584	0.524	1.161	1.005	1.075
K-514	219.1	568.2	408.122	410.129	160.037	30408.5	1	1	Tier 2								ABA00146000	CID:93	CAS:689-31-6	C00846	3-Oxoadipic acid	0.95	1.8	0.0556	1.1	0.983	1.145	0.756	0.692	0.668	0.931	0.6992	0.149	0.952	0.949	0.955	0.204	0.352	0.214	0.944	0.963	0.947
C-2814	407	407.7	322.201	324.208	160.109	30695.1	1	1	Tier 2								AYA00030000	CID:94180	CAS:617-73-2		Hydroxyoctanoic acid	1.01	6.8	0	0.667	0.928	0.809	0.715	1.232	1.179	1.872	1.678	2.404	0.608	0.636	0.731	1.111	1.03	1.01	1.188	1.029	1.176
C-3429	575.5	576.1	378.263	380.272	216.172	5265	1	1	Tier 2								AXA00021000	CID:94216	CAS:1883-13-2		3-Hydroxydodecanoic acid / (R)-3-Hydroxydodecanoic acid	1.78	60.7	0.0556	1.215	1.981	1.495	4.1647	1.458	1.393	2.634	2.991	2.967	0.969	0.988	1.712	1.534	1.138	1.258	1.556	1.341	1.712
A-2440	459.3	1141.9	478.238	480.244	244.179	2.38744e+06	1	1	Tier 2								AXA01217000	CID:94244	NA		Leucyl-Leucine	1.17	193.9	0	2.356	2.384	2.342	0.394	0.393	0.397	0.415	0.411	0.389	0.334	0.308	0.304	0.246	0.246	0.227	0.933	0.948	0.971
A-2243	439.7	1077.7	389.117	391.123	310.117	1.37614e+06	2	2	Tier 2								AXA00654000	CID:94340	CAS:7432-23-7		gamma-Glutamyltyrosine	0.33	7	0	0.875	0.943	0.958	0.515	0.481	0.494	0.636	0.609	0.627	0.485	0.427	0.377	1.061	1.078	0.942	1.118	1.141	1.101
A-2642	484.8	1265.1	647.199	651.213	180.09	197524	1	2	Tier 2								AXA02069000	CID:95174	CAS:943-80-6		L-2-Amino-3-(4-aminophenyl)propanoic acid	0.08	3.5	0	0.928	0.822	0.761	1.053	0.969	1.259	0.75	0.901	0.694	0.661	0.604	0.634	1.034	1.299	1.146	1.06	1.099	1.156
K-473	211	551.8	484.12	486.126	236.035	8538.67	1	1	Tier 2								ABA00472000	CID:9542989	CAS:162794-83-4	C14095	2-Hydroxy-3-carboxybenzalpyruvic acid	6.06	129	0.0556	0.131	0.17	0.114	0.543	0.764	0.76	0.342	0.166	0.384	0.84	1.312	1.298	0.42	0.5261	0.883	0.755	0.758	0.805
A-1953	408.5	976.1	456.111	458.118	222.053	141978	1	1	Tier 2								ABA00498000	CID:9543063	NA	C14107	2-Hydroxy-4-hydroxymethylbenzalpyruvic acid	0.06	82.8	0	0.637	0.441	0.528	1.495	1.081	1.236	0.858	1.142	0.897	1.272	1.282	1.674	1.204	1.343	1.127	0.946	1.051	0.975
A-950	284.9	572.2	448.106	450.114	214.048	148763	1	1	Tier 2								AAA00940000	CID:9543133	NA	C04479	2-Hydroxy-6-oxonona-2,4-diene-1,9-dioic acid	0.05	144.1	0	0.407	0.441	0.45	1.729	1.912	1.89	0.889	0.957	0.94	1.036	0.979	1.225	0.846	0.955	0.749	1.009	1.092	1.005
A-2283	443.6	1088.3	440.116	442.121	206.058	309809	1	1	Tier 2								ABA00476000	CID:9543158	NA	C14086	2-Hydroxy-3-methylbenzalpyruvic acid	0.13	54.2	0	0.607	0.434	0.548	1.41	1.605	1.58	3.65	3.962	4.362	1.592	2.162	1.751	0.576	0.227	0.603	1.419	1.282	1.235
A-3098	547.3	1447.5	310.603	312.61	153.09	225549	2	2	Tier 2								ABA00579000	CID:9543226	NA	C16399	2,4-Diamino-6-hydroxylaminotoluene	0.79	59.7	0.0556	0.73	0.661	1.094	0.468	0.646	0.219	0.803	0.697	0.776	1.331	1.381	1.501	1.197	0.2897	1.166	1.027	1	1.097
H-611	262.2	530.8	367.13	369.139	133.072	27702	1	1	Tier 2								AXA02956000	CID:95457	CAS:5422-34-4		N-Lactoyl ethanolamine	5.39	113.1	0.3333	0.885	0.95	0.94	0.268	0.277	0.353	0.3664	0.3521	0.3447	0.2867	0.2625	0.2506	0.53	0.53	0.55	1.127	1.021	0.999
K-33	85.8	342.9	472.164	474.17	224.079	26516.2	1	1	Tier 2								AAA00973000	CID:9548587	NA	C05651	5-Hydroxykynurenine	1.92	0.8	0	0.558	0.486	0.511	0.892	0.914	0.88	0.476	0.533	0.505	0.732	0.795	0.663	4.727	3.424	3.747	1.275	1.335	1.342
A-384	201.1	382.4	367.132	369.139	133.074	1.50449e+06	1	1	Tier 2								AXA02602000	CID:95562	NA		L-2-Amino-5-hydroxypentanoic acid	0.13	7.4	0	0.69	0.748	0.63	1.732	1.751	1.783	0.972	1.079	1.045	1.752	1.458	1.635	0.182	0.179	0.171	1.019	0.964	0.96
K-531	222.2	574.4	352.097	354.103	104.012	8400	1	1	Tier 2								AAA00633000	CID:964	CAS:1113-60-6	C00168	Hydroxypyruvic acid	2.24	84.8	0	0.451	0.46	0.548	2.087	2.242	2.206	0.779	0.52	0.96	0.586	0.492	0.643	0.912	0.873	0.954	0.832	0.788	0.908
A-1355	335.8	720.7	436.192	438.197	202.134	256275	1	1	Tier 2								AXA00992000	CID:96801	NA		Isomer 1 of Alanyl-Leucine	4.54	39.1	0	0.714	0.549	0.616	0.384	0.419	0.39	1.132	1.082	1.145	0.319	0.275	0.257	0.547	0.578	0.571	0.822	0.822	0.829
A-1453	348.3	754.5	436.191	438.197	202.133	375719	1	1	Tier 2								AXA00992000	CID:96801	NA		Isomer 2 of Alanyl-Leucine	2.07	72.9	0	1.207	0.864	0.899	0.301	0.308	0.332	0.295	0.293	0.229	0.166	0.163	0.15	0.822	0.806	0.81	0.865	0.721	0.765
A-1498	353.6	775.7	436.19	438.197	202.132	892917	1	1	Tier 2								AXA00992000	CID:96801	NA		Isomer 3 of Alanyl-Leucine	0.87	94.1	0	1.207	0.864	0.899	0.301	0.308	0.332	0.295	0.293	0.229	0.166	0.163	0.15	0.822	0.806	0.81	0.865	0.721	0.765
A-1201	317	670.1	585.237	587.245	351.179	285811	1	1	Tier 2								AXA04550000	CID:96817	CAS:4306-24-5		Isomer 1 of Gly-leu-tyr	1.27	106	0	0.751	0.654	0.631	0.94	1.451	1.513	1.167	1.095	0.903	1.271	1.447	1.307	1.027	1.272	1	1.045	0.935	0.856
A-2715	496.9	1305.2	409.648	411.655	351.179	147918	2	2	Tier 2								AXA04550000	CID:96817	CAS:4306-24-5		Isomer 2 of Gly-leu-tyr	0.02	39.3	0	0.566	0.521	0.66	0.803	0.834	0.808	1.37	1.498	1.332	1.408	1.191	1.325	1.072	0.95	0.888	1.034	1.07	1.06
A-2810	511.5	1353.6	409.648	411.654	351.179	320318	2	2	Tier 2								AXA04550000	CID:96817	CAS:4306-24-5		Gly-leu-tyr	0.44	9.1	0	0.681	0.989	0.988	0.754	1.059	0.753	1.145	1.366	1.091	1.456	1.145	0.772	0.809	0.843	0.909	1.007	1.014	1.028
H-248	195.6	411	422.175	424.181	188.116	925317	1	1	Tier 2								AXA04542000	CID:96822	NA		2-(2-Aminopropanamido)pentanoic acid	0.39	68.5	0	0.628	0.627	0.672	0.86	0.903	0.858	1.048	1.089	1.069	0.24	0.258	0.274	1.153	1.126	1.136	1.064	1.077	1.087
H-472	239.4	490.4	422.175	424.181	188.116	197209	1	1	Tier 2								AXA04542000	CID:96822	NA		Isomer 1 of 2-(2-Aminopropanamido)pentanoic acid	0.38	10.8	0	1.03	1.037	1.001	0.352	0.36	0.338	0.516	0.55	0.555	0.365	0.364	0.379	1.327	1.33	1.346	1.014	1.016	1.007
H-515	247.3	504.6	422.174	424.181	188.115	257054	1	1	Tier 2								AXA04542000	CID:96822	NA		Isomer 2 of 2-(2-Aminopropanamido)pentanoic acid	1.44	25.1	0	1.345	1.399	1.374	0.35	0.353	0.342	0.511	0.551	0.549	0.355	0.345	0.359	1.221	1.238	1.259	1.047	1.015	1.029
H-609	262.1	530.6	422.175	424.181	188.116	106307	1	1	Tier 2								AXA04542000	CID:96822	NA		Isomer 3 of 2-(2-Aminopropanamido)pentanoic acid	0.19	51.1	0	1.025	1.08	1.106	0.6	0.637	0.595	0.817	0.853	0.858	0.388	0.47	0.538	0.921	0.948	0.942	1.019	1.033	1.065
H-639	266.9	538.9	422.175	424.181	188.116	67154	1	1	Tier 2								AXA04542000	CID:96822	NA		Isomer 4 of 2-(2-Aminopropanamido)pentanoic acid	0.8	59.4	0	1.078	1.073	1.133	0.584	0.637	0.595	0.787	0.824	0.841	0.286	0.288	0.409	0.934	0.948	0.942	1.025	1.028	1.042
H-760	288.2	578.6	422.174	424.181	188.116	110838	1	1	Tier 2								AXA04542000	CID:96822	NA		Isomer 5 of 2-(2-Aminopropanamido)pentanoic acid	0.5	99.1	0	1.389	1.319	1.492	1.899	1.958	1.358	0.865	0.438	0.828	2.5	2.904	3.467	1.567	1.402	1.534	1.228	1.149	1.201
A-1030	295.1	600.1	398.154	400.161	164.095	630029	1	1	Tier 2								AXA00688000	CID:9692	CAS:363-36-0		Kynuramine	0.59	185.4	0	1.455	1.298	1.252	1.583	2.101	1.49	1.351	1.275	1.205	1.397	1.126	1.488	0.769	0.71	0.661	1.179	1.236	1.147
C-2734	395.2	395.9	513.184	517.199	190.008	6734	1	2	Tier 2								AAA00023000	CID:972	CAS:1948-82-9	C05379	Oxalosuccinic acid	6.15	51.9	0	0.215	0.283	0.209	0.594	1.146	1.228	2.675	2.439	3.356	2.186	3.172	2.869	0.358	0.389	0.342	1.306	1.295	1.361
A-117	131.7	222.8	338.117	340.124	104.059	327916	1	1	Tier 2								APA00963000	CID:97328	CAS:4033-39-0	C03401	L-2,3-Diaminopropanoic acid	0.28	14.8	0	0.755	0.648	0.978	1.363	1.581	1.415	1.53	1.442	1.376	1.173	1.111	1.171	0.801	0.737	0.728	1.057	1.029	1.051
K-1654	389.8	916.5	450.169	452.175	202.084	7643.5	1	1	Tier 2								AXA02928000	CID:97750	CAS:759-65-9	C04067	Diethyl oxalpropionic acid	0.24	81.8	0	1.07	1.182	1.241	0.875	0.791	0.862	1.075	0.699	1.083	0.559	0.622	0.699	0.488	0.49	0.651	1.022	0.969	1.018
K-1251	335.7	808.5	404.128	406.134	156.043	90616.9	1	1	Tier 2								ABA00391000	CID:9776837	NA	C06210	2-Hydroxy-6-keto-2,4-heptadienoic acid	2.45	62.5	0	1.007	0.887	0.885	0.55	0.804	0.757	1.24	0.797	1.55	0.367	0.497	0.534	0.553	0.568	0.619	0.834	0.836	0.82
A-1753	384.4	863.8	414.101	416.107	180.042	907216	1	1	Tier 2								AAA00286000	CID:979	CAS:156-39-8	C01179	3-(4-Hydroxyphenyl)pyruvic acid	0.17	0.4	0	0.876	0.862	0.879	1.862	2.002	1.927	1.085	1.132	1.012	1.278	1.224	1.226	1.095	1.101	1.071	1.17	1.162	1.157
H-3067	627.4	1332.6	498.234	500.241	264.176	4441.6	1	1	Tier 2								APA00625000	CID:9795270	NA	C17747	5-Hydroxy-1-(4-hydroxyphenyl)-3-decanone	6.2	134.2	0	1.258	1.187	1.396	1.049	1.085	0.667	1.003	0.786	0.812	0.82	0.903	0.824	0.861	0.818	0.826	1.313	1.149	1.152
A-230	167.8	309.2	451.166	453.171	217.107	1.09348e+06	1	1	Tier 2								AXA01087000	CID:9813211	CAS:16874-70-7		Glutaminylalanine	2.06	67.3	0	0.415	0.394	0.385	1.224	1.031	1.185	0.969	1.048	1.029	1.013	0.916	0.954	0.815	0.775	0.686	0.819	0.952	0.89
A-1084	303.1	625.7	494.196	496.202	260.138	198668	1	1	Tier 2								AXA01118000	CID:9813855	CAS:5969-52-8		Isomer 1 of Glutamylleucine / Glutamylisoleucine	0.98	35.3	0.1667	1.252	1.19	1.458	0.66	0.193	0.337	0.839	0.252	0.243	0.8965	0.9168	0.9573	1.477	1.273	1.466	0.718	0.893	0.874
H-551	253	514.6	426.148	428.155	192.09	33009.8	1	1	Tier 2								AXA00219000	CID:9815515	CAS:61192-50-5		5'-Hydroxycotinine	0.09	76.2	0.3333	1.077	1.03	1.167	0.4272	0.4342	0.4245	0.689	0.722	0.691	2.356	2.301	2.34	0.4194	0.435	0.4229	0.96	0.932	0.943
C-3574	756.8	756.9	418.334	420.341	256.243	5.30835e+06	1	1	Tier 2								AAA00142000	CID:985	CAS:57-10-3	C00249	Hexadecanoic acid	5.68	13.1	0	0.714	1.725	0.763	0.318	1.19	1.275	1.434	1.593	2.739	1.189	0.987	2.168	1.42	1.88	1.297	1.302	1.358	1.368
A-976	288.7	582.6	454.143	456.15	220.085	552340	1	1	Tier 2								AXA00994000	CID:98509	NA		Alanyl-Methionine / Methionyl-Alanine	7.21	42.6	0	0.85	0.861	0.843	1.007	0.905	1.111	1.862	1.931	1.832	0.69	0.667	0.719	0.691	0.637	0.625	1.063	1.042	1.056
H-2004	450.6	855	533.136	535.143	299.078	9074	1	1	Tier 2								AXA01447000	CID:9861088	NA		Avenanthramide 1c	2.7	200.7	0.0556	0.153	0.1353	0.144	2.362	2.556	2.709	0.535	0.616	0.574	2.09	1.773	2.053	0.852	0.805	0.765	0.983	0.822	0.638
A-356	193.4	363.1	276.08	278.087	42.0217	251216	1	1	Tier 2								AFA00001000	CID:9864	CAS:420-04-2	C01566	Cyanamide	0.3	51.3	0	0.602	0.632	0.389	2.849	2.972	3.167	1.103	1.243	1.182	0.901	0.794	1.129	1.81	1.663	1.426	1.217	1.264	1.249
C-2342	336.9	337.3	291.134	293.14	129.042	116732	1	1	Tier 2								AAA00669A01	CID:98644	NA		N-Acetyl-Dehydroalanine	0.33	67.5	0	0.493	0.566	0.587	0.867	0.977	1.002	1.234	1.362	1.173	1.349	1.297	1.316	0.767	0.88	0.609	1.104	0.939	1.023
K-1438	362.6	852.7	405.11	407.118	314.05	5152	2	2	Tier 2								AXA01583000	CID:9883304	CAS:18499-84-8		Laccaic acid D	8.93	126.9	0.0556	0.96	0.804	0.893	0.472	0.549	0.541	0.3789	0.389	0.545	0.628	0.581	0.545	1.638	2.477	2.378	1.013	0.993	0.87
K-885	284.9	702.9	543.191	545.197	295.106	8500.4	1	1	Tier 2								AXA03820000	CID:9904236	NA		Nor-ketotifen	5.31	83	0	1.228	1.478	1.544	0.777	0.488	0.764	0.402	0.258	0.253	0.412	0.402	0.535	0.327	0.295	0.269	0.885	0.958	1.027
A-158	145.1	246	423.132	425.139	189.074	363789	1	1	Tier 2								AXA01128000	CID:99282	NA		Glycyl-Asparagine	2.31	37.8	0	1.7	1.888	1.76	0.385	0.422	0.406	0.504	0.505	0.493	0.491	0.56	0.554	0.598	0.576	0.609	0.983	1.032	1.073
A-326	188.8	351.4	511.175	513.18	277.116	337451	1	1	Tier 2								AXA01006000	CID:9943513	NA		Arginyl-Cysteine	8.8	73.4	0	0.965	0.851	0.989	0.514	0.649	0.571	0.146	0.14	0.146	0.575	0.591	0.623	1.546	1.473	1.296	1.102	1.06	1.194
A-1708	380.4	853.3	372.622	374.629	277.128	196330	2	2	Tier 2								AXA01006000	CID:9943513	NA		Isomer 1 of Arginyl-Cysteine	9.77	180.6	0	1.139	0.862	0.871	0.474	0.331	0.424	0.288	0.283	0.306	0.409	0.365	0.437	0.456	0.384	0.366	0.748	0.795	1.004
C-2768	401.4	402.1	440.246	442.253	278.155	286674	1	1	Tier 2								AXA00230000	CID:9943542	CAS:4072-32-6		alpha-CEHC	6.94	3.8	0	1.549	1.384	1.421	1.182	1.104	1.138	0.839	0.84	0.925	0.865	1.042	1.002	0.837	0.829	0.817	0.918	0.997	1.095
H-641	267	539.1	345.091	347.098	111.032	7140	1	1	Tier 2								AAA01634000	CID:99456	CAS:5154-01-8	C01059	Isomer 1 of 2,5-Dihydroxypyridine	0.16	89.3	0	0.143	0.172	0.32	0.565	0.541	0.581	1.936	1.918	2.09	1.134	1.062	1.023	0.106	0.127	0.121	0.975	0.924	0.919
H-870	303.1	600	345.091	347.098	111.033	14419.7	1	1	Tier 2								AAA01634000	CID:99456	CAS:5154-01-8	C01059	2,5-Dihydroxypyridine	2.13	28.5	0.1667	0.5653	0.5462	0.6471	0.596	0.675	0.545	0.549	0.505	0.573	0.826	0.871	0.698	0.708	0.856	0.818	0.901	1.032	1.039
H-1617	402.7	761.7	390.101	392.108	156.042	7368	1	1	Tier 2								ABA00620000	CID:9964159	CAS:176487-06-2	C04171	Isomer 1 of (2S,3S)-2,3-Dihydro-2,3-dihydroxybenzoic acid	0.56	9.3	0	1.061	1.48	1.225	0.616	0.678	0.74	0.859	0.98	0.8	0.28	0.581	0.356	0.693	0.709	0.686	1.048	1.01	1.148
H-2868	584.3	1195.4	312.079	314.086	156.042	20999	2	2	Tier 2								ABA00620000	CID:9964159	CAS:176487-06-2	C04171	(2S,3S)-2,3-Dihydro-2,3-dihydroxybenzoic acid	0.37	22	0	0.616	0.733	0.625	3.387	3.595	2.657	1.237	1.172	1.616	6.761	6.251	6.935	0.157	0.175	0.172	1.239	1.366	1.309
C-3393	538.8	539.5	476.339	478.346	314.248	11860.5	1	1	Tier 2								AAA01413000	CID:9966640	CAS:263399-34-4	C14828	9,10-DHOME	4.09	44.2	0	1.147	1.73	1.049	0.674	1.427	1.256	2.704	2.864	3.171	1.045	0.98	1.134	0.136	0.131	0.133	1.256	1.323	1.465
C-2756	399.9	400.7	326.138	328.146	164.047	15503.5	1	1	Tier 2								AAA00926000	CID:997	CAS:156-06-9	C00166	Isomer 1 of Phenylpyruvic Acid	0.95	7.9	0	0.541	0.742	0.516	0.592	0.927	0.867	1.063	1.036	0.969	0.737	0.776	0.786	0.99	1.054	0.918	0.968	0.966	1.086
A-690	251.1	489	543.192	545.199	309.134	319106	1	1	Tier 2								AXA01106000	CID:9972600	CAS:457662-02-1		Glutaminyltyrosine	2.3	18	0	0.622	0.594	0.629	0.65	0.487	0.414	0.596	0.476	0.616	0.533	0.353	0.518	1.798	1.683	1.648	1.024	0.835	0.994
C-2000	292.4	292.5	280.154	282.161	118.063	1.29232e+06	1	1	Tier 2								AXA04405000	CID:99823	NA		2-Hydroxy-3-methylbutyric acid	1.05	1.5	0	1.677	1.741	1.782	0.703	1.017	0.984	1.114	1.095	1.084	0.648	0.589	0.616	0.074	0.077	0.07	1.207	1.211	1.202
K-1068	312.3	756.1	494.104	496.111	246.019	8627.43	1	1	Tier 2								AAA00896S01	NA	NA		3-Methoxy-4-hydroxyphenylacetaldehyde O-sulfate	2.35	8.4	0.1111	0.557	0.454	0.476	0.847	0.931	0.99	0.163	0.1246	0.199	0.705	0.736	0.816	0.0979	0.105	0.131	0.829	0.835	0.739
A-823	268.6	528.6	441.115	443.122	207.057	428458	1	1	Tier 2								AXA02079000	NA	CAS:66512-75-2		(2R,2'S)-Isobuteine	0.43	60.5	0	0.295	0.301	0.302	2.224	2.089	2.2	1.42	1.368	1.361	2.947	2.873	3.16	0.199	0.183	0.201	0.928	0.943	0.927
C-185	110.9	110	463.216	465.222	301.125	7545	1	1	Tier 2								AAA00807A01	NA	NA		N-Acetyl-Linatine	5.23	50	0.2222	1.078	0.799	0.909	1.434	0.961	0.996	0.527	0.551	0.558	0.7882	0.93	0.726	0.3386	0.2722	2.5623	0.792	0.779	0.815
C-350	132.1	132.1	378.166	380.173	216.075	115359	1	1	Tier 2								AAA00845A01	NA	NA		N-Acetyl-N-Formimino-L-glutamic acid	0.23	72.2	0	0.764	0.453	0.687	2.243	1.149	1.143	1.373	1.475	1.315	0.777	0.921	0.749	0.66	0.613	0.59	0.804	0.772	0.79
C-667	164.1	164.7	351.156	353.163	189.064	131291	1	1	Tier 2								AAA00798A01	NA	NA		N-Acetyl-2-Oxo-4-hydroxy-5-aminovaleric acid	1.71	15.3	0	0.711	0.414	0.643	2.098	0.926	0.892	1.109	1.228	1.146	0.989	1.138	1.1	0.449	0.39	0.384	0.74	0.725	0.767
C-774	173.9	174.4	440.182	442.189	278.091	30904.2	1	1	Tier 2								AAA00988A01	NA	NA		N-Acetyl-L-Formylkynurenine	0.75	64.1	0	1.01	0.853	0.986	1.158	0.768	0.735	1.496	1.537	1.36	0.564	0.642	0.559	0.748	0.735	0.729	0.855	0.917	0.935
C-1735	263.5	264.2	321.144	323.151	159.053	27265	1	1	Tier 2								AAA00629A01	NA	NA		N-Acetyl-L-2-Amino-3-oxobutanoic acid	0.07	65	0	0.976	1.094	1.129	1.11	1.23	1.268	1.77	1.829	1.878	0.889	0.878	0.859	0.845	0.897	0.81	1.176	1.139	1.05
C-1760	266.9	267.4	399.155	401.162	237.064	50872.2	1	1	Tier 2								AAA00887A01	NA	NA		N-Acetyl-2-Carboxy-2,3-dihydro-5,6-dihydroxyindole	0.59	50.2	0	0.413	0.454	0.8	1.149	1.258	1.042	3.569	2.645	2.216	0.571	0.591	0.576	0.435	0.375	0.413	1.008	1.093	1.023
C-1773	268.6	269	333.18	335.187	171.089	26185.1	1	1	Tier 2								AAA00728A01	NA	NA		N-Acetyl-L-Pipecolic acid	1.97	42.6	0	0.726	0.553	0.791	2.057	2.082	2.08	2.249	2.185	2.069	0.428	0.435	0.445	0.252	0.194	0.225	1.048	1.076	1.074
C-1793	270.9	271.2	411.156	413.164	249.064	12473	1	1	Tier 2								AAA00986A01	NA	NA		N-Acetyl-4-(2-Aminophenyl)-2,4-dioxobutanoic acid	0.89	33.8	0	0.742	0.752	1.162	2.125	2.383	2.345	1.368	1.769	1.598	1.271	1.503	1.063	0.716	0.505	0.49	1.257	1.032	1.135
C-1803	271.7	272	440.219	442.226	278.127	33190	1	1	Tier 2								AYA00022000	NA	NA		Isoleucyl-Methionine sulfoxide	6.35	8	0	1.331	0.859	1.182	1.344	0.683	0.731	0.622	0.65	0.645	0.618	0.753	0.629	0.52	0.375	0.476	0.693	0.686	0.658
C-1806	272.1	272.3	345.145	347.151	183.053	21234.5	1	1	Tier 2								AAA00996A01	NA	NA		N-Acetyl-2-Aminomuconate semialdehyde	0.46	54.5	0	0.396	0.449	0.389	1.197	1.407	1.319	3.418	3.331	3.372	0.959	1.027	1.102	0.761	0.804	0.731	1.111	1.105	1.207
C-1850	276.8	276.8	399.155	401.163	237.064	15872.6	1	1	Tier 2								AAA00887A01	NA	NA		Isomer 1 of N-Acetyl-2-Carboxy-2,3-dihydro-5,6-dihydroxyindole	0.07	59.6	0	0.569	0.416	0.523	2.25	1.381	1.324	1.539	1.478	1.26	0.664	0.772	0.636	0.503	0.471	0.512	0.792	0.848	0.865
C-1893	281	281	320.184	322.191	158.093	62777.8	1	1	Tier 2								AXA00036000	NA	CAS:68592-22-3		cis-4-Hydroxycyclohexylacetic acid / trans-4-Hydroxycyclohexylacetic acid	5.06	7.1	0	0.12	0.141	0.147	0.834	1.449	1.492	0.697	0.75	0.974	0.837	0.915	1.022	1.504	1.833	1.789	0.926	0.994	0.992
C-2166	312.5	312.7	528.235	532.248	205.059	46036.5	1	2	Tier 2								AAA00801A01	NA	NA		N-Acetyl-L-erythro-4-Hydroxyglutamic acid	1.17	54.1	0	0.116	0.147	0.142	1.385	1.543	1.653	2.2	2.591	3.087	2.652	2.453	4.164	0.472	0.474	0.366	1.202	1.065	1.155
H-693	275.1	553.3	503.159	505.166	269.101	16587.1	1	1	Tier 2								AAA00573A01	NA	NA		N-Acetyl-Deoxycytidine	1.13	74.8	0	0.606	0.49	0.554	0.976	0.953	0.87	0.766	0.745	0.749	0.481	0.402	0.375	0.675	0.655	0.651	0.958	1.014	1.103
H-706	278.5	559.6	473.174	475.18	239.116	31466.9	1	1	Tier 2								AAA00901A01	NA	NA		N-Acetyl-L-Metanephrine	0.42	242	0	0.668	0.527	0.573	1.261	1.16	1.288	0.576	0.637	0.642	1.51	1.375	1.448	1.826	1.828	1.814	0.93	1.269	0.962
H-844	299.8	595.2	423.122	425.128	189.064	18904.9	1	1	Tier 2								AAA00802A01	NA	NA		Isomer 1 of N-Acetyl-L-4-Hydroxyglutamate semialdehyde	0.46	225.5	0	0.537	0.733	0.673	2.013	2.055	2.338	1.145	1.503	1.117	2.721	2.434	2.253	0.837	0.853	0.755	1.107	1.127	1.115
H-1080	329.4	638.5	423.122	425.129	189.064	1.39469e+06	1	1	Tier 2								AAA00802A01	NA	NA		N-Acetyl-L-4-Hydroxyglutamate semialdehyde	0.23	182.2	0	0.991	1.091	1.129	0.96	0.906	0.898	0.658	0.658	0.66	0.52	0.513	0.512	0.25	0.246	0.258	1.023	1.063	0.986
H-1130	336.1	652.3	443.163	445.17	209.105	139163	1	1	Tier 2								AAA00894A01	NA	NA		N-Acetyl-3-Methoxytyramine	0.08	131	0	1.017	0.893	1.049	0.545	0.494	0.565	0.334	0.313	0.326	6.761	6.833	6.925	0.078	0.037	0.07	0.893	0.905	0.933
H-1190	345.4	661.4	423.122	425.128	189.064	30414	1	1	Tier 2								AAA00802A01	NA	NA		Isomer 2 of N-Acetyl-L-4-Hydroxyglutamate semialdehyde	0.37	159.3	0	0.897	0.963	1.02	1.017	0.981	0.917	1.72	1.741	1.736	0.623	0.633	0.691	0.414	0.416	0.423	1.042	1.041	1.075
H-1263	355.1	673.2	511.118	513.124	277.059	15445.2	1	1	Tier 2								AAA00901S01	NA	NA		L-Metanephrine O-sulfate	5	68	0.2778	0.7483	0.8272	1.044	0.139	0.165	0.231	2.458	2.477	3.021	0.201	0.181	0.257	0.4278	0.4437	0.4314	1.131	1.143	1.124
H-1548	393.5	745	524.123	526.129	290.064	9611.33	1	1	Tier 2								AAA01599A01	NA	NA		N-Acetyl-Pyridoxamine phosphate	4.86	25.5	0.1111	0.8689	0.1263	0.161	0.547	0.442	0.447	0.282	0.174	0.237	0.199	0.239	0.234	0.522	0.644	0.507	0.855	0.908	0.797
H-1768	422.3	800.6	364.121	366.128	130.063	18771.4	1	1	Tier 2								AXA00473000	NA	CAS:503-48-0		Isomer 1 of Mevalonolactone	0.7	112.7	0	0.458	0.497	0.521	2.391	2.221	2.203	2.17	1.85	2.071	2.673	2.328	2.763	0.729	0.656	0.582	1.049	1.155	1.06
H-1865	434.7	824.9	473.174	475.18	239.116	16377	1	1	Tier 2								AAA00901A01	NA	NA		Isomer 1 of N-Acetyl-L-Metanephrine	0.2	23.2	0.1111	0.628	1.075	0.687	1.301	1.314	1.258	0.2157	0.5721	0.254	1.923	1.872	1.934	1.16	1.11	1.124	1.388	1.227	1.209
H-2415	508.8	995.2	563.17	565.176	329.112	15686.5	1	1	Tier 2								AAA00954G01	NA	NA		Vanillylamine O-glucuronide	0.86	27.6	0.0556	0.529	0.472	0.547	1.631	1.748	1.477	1.142	0.765	0.576	0.416	0.458	0.583	0.06	0.0497	0.103	0.916	0.908	0.953
H-2840	579.1	1179.7	330.613	332.62	193.109	5199	2	2	Tier 2								AXA00395000	NA	CAS:53622-84-7		(R)-N-Methylsalsolinol - 2 tags / (S)-N-Methylsalsolinol	1.96	51.1	0.1667	1.421	1.245	1.193	0.322	0.49	0.341	0.436	0.426	0.362	3.426	3.14	3.272	0.2657	0.2756	0.2679	1.098	1.001	0.909
H-2847	581.6	1187.2	369.582	371.59	271.048	10815.5	2	2	Tier 2								AAA00444A01	NA	NA		N-Acetyl-5-Phosphoribosylamine	3.26	60.6	0.1667	0.0902	0.0997	0.1007	2.844	2.773	3.09	3.555	4.053	4.145	1.024	1.205	1.171	0.11	0.098	0.065	1.01	1.005	0.945
K-145	129.8	414.4	514.174	516.183	266.089	3420.33	1	1	Tier 2								AAA01004A02	NA	NA		N2'-Acetyl-3'-Hydroxy-L-kynurenine	2.19	13.3	0	1.283	1.278	1.355	1.713	1.612	1.729	1.547	1.528	1.676	1.837	1.945	1.808	2.745	2.389	2.52	1.752	1.839	1.899
K-728	259.3	647.7	485.149	487.156	237.064	229363	1	1	Tier 2								AAA00886A01	NA	NA		N-Acetyl-Dopaquinone	0.46	30.7	0	0.668	0.644	0.71	0.794	0.792	0.858	0.488	0.363	0.485	0.684	0.674	0.718	1.012	1.336	1.287	0.93	0.969	0.97
K-907	289.4	713.2	485.148	487.156	237.063	8953	1	1	Tier 2								AAA00886A01	NA	NA		Isomer 1 of N-Acetyl-Dopaquinone	2.25	96.2	0	0.947	0.958	0.977	2.291	2.117	2.224	2.178	1.565	1.787	2.293	1.914	1.861	1.416	1.483	1.418	1.571	1.513	1.443
K-1519	374.2	883.9	494.105	496.108	246.02	4662	1	1	Tier 2								AAA00896S01	NA	NA		Isomer 1 of 3-Methoxy-4-hydroxyphenylacetaldehyde O-sulfate	0.1	119.4	0	1.059	1.197	1.293	1.627	0.864	0.886	1.484	1.316	1.009	1.197	0.963	1.015	0.935	1.37	0.837	1.67	1.576	1.6
A-8	77.3	118.9	466.176	468.183	232.117	214895	1	1	Tier 2								AAA00790A01	NA	NA		N-Acetyl-N(omega)-Hydroxyarginine	0.26	111	0	0.227	0.19	0.189	2.69	2.614	2.475	1.361	1.179	1.091	0.648	0.563	0.55	2.827	2.505	2.635	0.952	0.973	0.96
A-209	161.6	289.6	477.18	479.186	243.122	194256	1	1	Tier 2								AXA01304000	NA	NA		Prolyl-Gamma-glutamic acid	0.51	34	0	0.893	0.869	0.885	1.161	1.061	1.143	1.086	1.21	1.008	0.973	0.967	1.006	1.078	0.944	1.111	0.992	0.977	1.056
A-273	179.3	331.8	451.165	453.171	217.107	233333	1	1	Tier 2								AXA01087000	NA	CAS:16874-70-7		Isomer 1 of Glutaminyl-Alanine	1.14	90	0	0.609	0.677	0.668	0.912	1.058	1.048	1.5	1.408	1.249	1.038	1.062	1.007	0.614	0.606	0.551	0.895	0.928	0.913
A-528	227.3	437.5	465.181	467.187	231.122	1.4451e+06	1	1	Tier 2								AXA01044000	NA	NA		Isomer 2 of Asparaginyl-Valine	0.82	64.9	0	1.178	1.123	1.142	1.385	1.772	1.668	0.894	0.924	0.896	1.153	1.122	1.138	0.17	0.165	0.164	0.882	0.935	0.924
A-609	240.3	464.5	493.212	495.218	259.153	539833	1	1	Tier 2								AXA01225000	NA	NA		Leucyl-Gamma-glutamic acid	0.07	4.9	0	0.36	0.406	0.363	1.096	1.16	1.203	1.529	1.473	1.333	1.004	1.221	1.099	1.149	1.152	1.155	0.952	0.998	0.954
A-921	282.4	565.2	536.159	538.165	302.1	308925	1	1	Tier 2								AYA00025000	NA	NA		Histidinyl-Methionine sulfoxide	8.75	187.8	0.1111	0.063	0.7825	0.4603	1.426	1.43	1.456	2.009	1.821	1.776	1.082	1.035	1.053	0.361	0.28	0.346	0.814	0.837	0.917
A-1544	361.8	825.3	335.603	337.611	203.09	491307	2	2	Tier 2								AXA01143000	NA	NA		Glycyl-Gamma-glutamic acid	0.81	54.4	0	0.451	0.853	0.93	1.578	1.499	1.469	0.427	0.567	0.601	1.643	1.344	1.489	2.088	1.682	1.948	1.149	0.952	1.281
A-1584	366.1	830.9	364.607	366.613	261.097	165453	2	2	Tier 2								AXA01065000	NA	NA		Aspartyl-Gamma-glutamic acid	0.6	108.5	0	0.846	0.751	0.716	1.933	1.689	1.676	1.051	1.06	1.077	1.999	2.195	1.986	0.226	0.212	0.179	0.99	0.925	0.915
A-1743	383.1	860.5	466.18	468.187	232.121	131337	1	1	Tier 2								AAA01032A01	NA	NA		Isomer 1 of N-Acetyl-N-Methylserotonin	0.17	190.2	0.0556	0.379	0.407	0.35	0.324	0.32	0.433	0.338	0.334	0.342	3.731	3.873	4.014	0.0413	0.05	0.058	1.016	0.977	0.921
A-1764	385.3	866.1	350.609	352.616	233.102	189104	2	2	Tier 2								AXA01326000	NA	NA		Serinyl-Gamma-glutamic acid	1.08	151.5	0	0.976	0.832	0.778	0.95	0.972	1.129	0.698	0.83	0.745	1.56	1.333	1.501	0.657	0.725	0.643	0.88	1.043	0.954
A-1873	400.3	944.9	356.628	358.635	245.138	222355	2	2	Tier 2								AXA01414000	NA	NA		Valyl-Gamma-glutamic acid	1.41	21.7	0	0.375	0.324	0.282	0.719	0.792	0.791	0.649	0.731	0.588	0.836	0.637	0.672	2.894	2.785	2.818	0.958	1.047	1.217
A-1887	402.1	953.5	375.622	377.629	283.128	371510	2	2	Tier 2								AXA01184000	NA	NA		Histidinyl-Gamma-glutamic acid	0.11	152.7	0	0.173	0.219	0.243	1.508	1.499	1.592	2.069	2.152	2.157	2.01	1.595	1.618	1.398	1.312	2.08	1.242	1.134	1.011
A-1891	402.4	954.4	335.604	337.61	203.091	206857	2	2	Tier 2								AXA01143000	NA	NA		Isomer 1 of Glycyl-Gamma-glutamic acid	0.05	183.5	0	1.141	0.918	1.252	0.819	0.898	0.938	0.827	1.006	1.091	1.387	1.499	1.664	0.418	0.228	0.34	0.95	0.908	0.923
A-2014	415.6	1001.4	496.19	498.197	262.132	316875	1	1	Tier 2								AXA00595000	NA	NA		Isomer 1 of Prolyl-Phenylalanine	0.7	94.8	0	1.232	1.335	1.29	0.507	0.483	0.717	0.687	0.775	0.758	0.844	0.779	0.844	0.957	0.828	0.772	1.088	1.079	1.235
A-2016	415.8	1002.1	429.149	431.155	195.09	222550	1	1	Tier 2								AAA00954A01	NA	NA		N-Acetyl-Vanillylamine	1.49	44.6	0	0.309	0.353	0.554	1.974	1.729	1.456	1.818	1.686	1.313	0.893	0.933	1.023	0.236	0.182	0.265	1.058	1.102	1.112
A-2082	422.3	1024.9	383.623	385.63	299.129	160535	2	2	Tier 2								AAA01716A01	NA	NA		N-Acetyl-4a-Hydroxytetrahydrobiopterin	8.42	154.4	0	0.502	1.06	0.702	0.999	1.257	1.024	1.02	0.829	0.721	1.158	1.392	1.574	0.67	0.721	1.238	1.047	1.144	0.818
A-2083	422.3	1025	415.132	417.139	181.074	425562	1	1	Tier 2								AXA00731000	NA	NA		Isomer 1 of Adrenochrome o-semiquinone	0.5	34.1	0.1111	1.7434	2.5902	0.514	1.695	1.753	1.672	0.607	0.607	0.599	1.769	1.532	2.139	0.045	0.04	0.036	0.811	0.908	0.641
A-2152	429.5	1049.9	466.18	468.186	232.122	375527	1	1	Tier 2								AAA01032A01	NA	NA		Isomer 2 of N-Acetyl-N-Methylserotonin	0.93	0.8	0	0.747	0.614	0.537	0.739	0.623	0.767	0.466	0.395	0.367	0.601	0.451	0.475	1.64	1.403	1.19	1.159	0.885	0.791
A-2197	434.2	1062.6	355.621	357.627	243.125	166806	2	2	Tier 2								AXA01304000	NA	NA		Isomer 1 of Prolyl-Gamma-glutamic acid	3.87	162.6	0	1.225	1.262	1.107	1.031	0.843	0.969	0.967	0.993	0.823	1.067	1.254	0.929	1.103	1.104	1.055	1.178	1.174	1.082
A-2238	438.9	1075.5	367.103	369.11	266.089	438654	2	2	Tier 2								AAA01004A01	NA	NA		N2-Acetyl-3'-Hydroxy-L-kynurenine	2.05	127.6	0	0.077	0.185	0.11	0.795	0.879	0.785	4.485	4.406	4.234	0.431	0.548	0.515	0.074	0.26	0.223	0.764	0.887	0.828
A-2253	440.8	1080.7	496.189	498.197	262.131	353412	1	1	Tier 2								AXA00595000	NA	NA		Isomer 2 of Prolyl-Phenylalanine	2.23	174.1	0	1.442	2.037	1.597	0.425	0.51	0.495	0.819	1.034	0.691	0.631	0.64	1.065	0.853	1.229	0.883	1.37	1.088	1.022
A-2407	455.4	1122.1	466.18	468.186	232.121	522864	1	1	Tier 2								AAA01032A01	NA	NA		N-Acetyl-N-Methylserotonin	0.22	71.4	0	0.695	0.6	0.691	1.35	1.947	1.641	0.804	0.777	0.895	2.232	1.643	1.877	1.049	1.065	0.995	1.081	1.1	0.98
A-2733	499.5	1313.9	367.103	369.11	266.09	271410	2	2	Tier 2								AAA00973A02	NA	NA		N2-Acetyl-5'-Hydroxykynurenine	1.02	94.2	0	0.891	0.867	0.781	0.954	1.015	0.993	1.184	1.385	1.508	0.775	0.831	0.759	0.963	0.999	1.098	1.072	1.251	1.013
A-2878	519	1373.8	345.109	347.115	222.101	171649	2	2	Tier 2								AAA00972A01	NA	NA		Isomer 1 of N2'-Acetyl-5'-Hydroxykynurenamine	0.12	4.5	0	0.901	0.658	0.59	1.026	0.716	0.95	0.502	0.477	0.628	0.91	0.659	0.55	1.549	1.098	1.165	1.083	1.087	1.029
A-2995	533.2	1410.7	346.609	348.615	225.101	128890	2	2	Tier 2								AAA00900A01	NA	NA		N-Acetyl-L-Adrenaline	0.5	42.7	0	1.218	1.24	1.192	0.87	1.283	0.89	1.28	1.121	1.271	2.79	2.717	2.995	0.863	0.71	0.871	1.345	1.004	1.415
A-3061	543.2	1436.7	345.108	347.115	222.1	222111	2	2	Tier 2								AAA00972A01	NA	NA		N2'-Acetyl-5'-Hydroxykynurenamine	0.87	67.5	0	0.586	0.616	0.699	0.818	0.803	0.908	1.609	1.074	0.976	0.589	0.644	0.884	0.935	1.076	1	0.913	0.964	0.883
A-3169	557.8	1474.7	428.116	430.123	388.116	315068	2	2	Tier 2								AXA02767000	NA	CAS:191280-20-3		Dimethyl (1R*,2S*,3S*)-2-carboxy-3-(3,4-dihydroxyphenyl)-2,3-dihydro-5,6-dihydroxy-1H-indene-1-acetic acid	0.06	181.3	0	0.245	0.368	0.247	0.985	0.763	0.58	4.826	4.761	4.7	1.275	1.591	1.585	0.3	0.339	0.225	1.328	1.177	1.732
A-3242	566.1	1491.1	345.109	347.116	222.101	184968	2	2	Tier 2								AAA00972A01	NA	NA		Isomer 2 of N2'-Acetyl-5'-Hydroxykynurenamine	0.51	121.8	0	0.619	1.099	1.761	1.728	1.5	1.711	1.122	1.082	0.965	0.72	0.694	1.145	2.228	2.161	1.808	0.829	0.929	0.932
